# Supplementary material for: Single atom catalysts in Van der Waals gaps
Source: Nat Commun. 2022 Nov 11;13:6863. doi: 10.1038/s41467-022-34572-3 (PMC9652421; doi:10.1038/s41467-022-34572-3)
Supplement: Supplementary file 2 — Source Data [file 41467_2022_34572_MOESM2_ESM.zip]

Archive with 3 entries (3 files):
- Source Data Fig. 2.xlsx
- Source Data Fig. 3.xlsx
- Source Data Fig. 4.xlsx
