# Supplementary material for: Single atom catalysts in Van der Waals gaps
Source: Nat Commun. 2022 Nov 11;13:6863. doi: 10.1038/s41467-022-34572-3 (PMC9652421; doi:10.1038/s41467-022-34572-3)
Supplement: Supplementary file 2 — Source Data [file 41467_2022_34572_MOESM2_ESM.zip › Source Data Fig. 2.xlsx]

## Sheet: Fig.2c
Energy (eV)	Intensity Counts
0.1625	785.62
0.1675	791.425
0.1725	799.038
0.1775	809.591
0.1825	824.78
0.1875	847.04
0.1925	879.723
0.1975	927.251
0.2025	995.164
0.2075	1090.03
0.2125	1219.14
0.2175	1389.89
0.2225	1608.93
0.2275	1880.99
0.2325	2207.61
0.2375	2585.83
0.2425	3007.22
0.2475	3457.41
0.2525	3916.3
0.2575	4359.3
0.2625	4759.27
0.2675	5089.24
0.2725	5325.43
0.2775	5450.05
0.2825	5453.6
0.2875	5336.08
0.2925	5106.97
0.2975	4784.02
0.3025	4391.03
0.3075	3954.96
0.3125	3502.92
0.3175	3059.53
0.3225	2644.87
0.3275	2273.35
0.3325	1953.4
0.3375	1687.98
0.3425	1475.58
0.3475	1311.48
0.3525	1189.03
0.3575	1100.85
0.3625	1039.64
0.3675	998.838
0.3725	945.327
0.3775	902.25
0.3825	866.245
0.3875	834.87
0.3925	806.426
0.3975	781.403
0.4025	755.636
0.4075	733.676
0.4125	713.258
0.4175	695.273
0.4225	681.015
0.4275	672.285
0.4325	671.503
0.4375	681.788
0.4425	706.984
0.4475	751.588
0.4525	820.555
0.4575	918.934
0.4625	1065.36
0.4675	1249.28
0.4725	1472.29
0.4775	1733.23
0.4825	2027.57
0.4875	2346.99
0.4925	2679.35
0.4975	3009.18
0.5025	3318.69
0.5075	3589.23
0.5125	3803.05
0.5175	3945.15
0.5225	4004.93
0.5275	3977.43
0.5325	3863.9
0.5375	3671.65
0.5425	3413.2
0.5475	3104.85
0.5525	2764.92
0.5575	2411.92
0.5625	2062.85
0.5675	1731.93
0.5725	1429.81
0.5775	1163.26
0.5825	935.412
0.5875	746.235
0.5925	593.31
0.5975	472.625
0.6025	379.331
0.6075	308.377
0.6125	254.968
0.6175	214.862
0.6225	184.512
0.6275	172.434
0.6325	165.128
0.6375	161.011
0.6425	158.967
0.6475	158.231
0.6525	157.027
0.6575	158.174
0.6625	159.332
0.6675	160.498
0.6725	161.671
0.6775	162.882
0.6825	164.089
0.6875	165.316
0.6925	166.582
0.6975	167.888
0.7025	169.264
0.7075	170.74
0.7125	172.362
0.7175	174.186
0.7225	176.288
0.7275	178.756
0.7325	181.699
0.7375	185.232
0.7425	189.479
0.7475	194.557
0.7525	200.567
0.7575	207.575
0.7625	215.6
0.7675	224.591
0.7725	234.425
0.7775	244.892
0.7825	255.698
0.7875	266.481
0.7925	277.143
0.7975	286.846
0.8025	295.399
0.8075	302.547
0.8125	308.084
0.8175	312.038
0.8225	314.621
0.8275	316.275
0.8325	317.678
0.8375	319.734
0.8425	323.555
0.8475	330.406
0.8525	341.644
0.8575	355.046
0.8625	375.457
0.8675	403.916
0.8725	441.111
0.8775	487.247
0.8825	541.936
0.8875	604.111
0.8925	672
0.8975	743.152
0.9025	814.542
0.9075	882.743
0.9125	944.168
0.9175	995.346
0.9225	1033.22
0.9275	1055.41
0.9325	1060.43
0.9375	1047.85
0.9425	1018.29
0.9475	973.348
0.9525	915.54
0.9575	847.875
0.9625	773.724
0.9675	696.48
0.9725	619.351
0.9775	545.059
0.9825	475.775
0.9875	413.024
0.9925	357.695
0.9975	310.094
1.0025	270.042
1.0075	237
1.0125	210.186
1.0175	188.698
1.0225	171.608
1.0275	158.031
1.0325	147.18
1.0375	138.388
1.0425	131.119
1.0475	124.957
1.0525	119.596
1.0575	114.818
1.0625	110.473
1.0675	106.164
1.0725	102.553
1.0775	99.1106
1.0825	95.8275
1.0875	92.6449
1.0925	89.6665
1.0975	89.1243
1.1025	88.6799
1.1075	88.3188
1.1125	88.0263
1.1175	87.7886
1.1225	87.5934
1.1275	87.4302
1.1325	87.2905
1.1375	87.1676
1.1425	87.0564
1.1475	86.9531
1.1525	86.8552
1.1575	86.7606
1.1625	86.664
1.1675	86.5748
1.1725	86.4857
1.1775	86.3966
1.1825	86.3075
1.1875	86.2184
1.1925	86.1292
1.1975	86.0401
1.2025	85.951
1.2075	85.8619
1.2125	85.7728
1.2175	85.6836
1.2225	85.5945
1.2275	85.5054
1.2325	85.4163
1.2375	85.3271
1.2425	85.238
1.2475	85.1489
1.2525	85.0598
1.2575	84.9707
1.2625	84.8815
1.2675	84.7924
1.2725	84.7033
1.2775	84.6142
1.2825	84.525
1.2875	84.4359
1.2925	84.3468
1.2975	84.2577
1.3025	84.1686
1.3075	84.0794
1.3125	83.9903
1.3175	83.9012
1.3225	83.8121
1.3275	83.7229
1.3325	83.6338
1.3375	83.5447
1.3425	83.4556
1.3475	83.3665
1.3525	83.2773
1.3575	83.1882
1.3625	83.0991
1.3675	83.01
1.3725	82.9209
1.3775	82.8317
1.3825	82.7426
1.3875	82.6535
1.3925	82.5644
1.3975	82.4753
1.4025	82.3861
1.4075	82.297
1.4125	82.2079
1.4175	82.1188
1.4225	82.0297
1.4275	81.9405
1.4325	81.8514
1.4375	81.7623
1.4425	81.6732
1.4475	81.5841
1.4525	81.4971
1.4575	81.4095
1.4625	81.3227
1.4675	81.2372
1.4725	81.1536
1.4775	81.0729
1.4825	80.9962
1.4875	80.9251
1.4925	80.8617
1.4975	80.8085
1.5025	80.7689
1.5075	80.7465
1.5125	80.7456
1.5175	80.7709
1.5225	80.8273
1.5275	80.9195
1.5325	81.0517
1.5375	81.2272
1.5425	81.4476
1.5475	81.7164
1.5525	82.0251
1.5575	82.3708
1.5625	82.7451
1.5675	83.1369
1.5725	83.533
1.5775	83.9185
1.5825	84.2782
1.5875	84.5977
1.5925	84.8647
1.5975	85.0701
1.6025	85.2097
1.6075	85.2844
1.6125	85.3006
1.6175	85.2699
1.6225	85.2089
1.6275	85.1367
1.6325	85.0744
1.6375	85.0422
1.6425	85.0578
1.6475	85.3513
1.6525	85.7122
1.6575	86.1401
1.6625	86.6266
1.6675	87.156
1.6725	87.7065
1.6775	88.2511
1.6825	88.7605
1.6875	89.2052
1.6925	89.5579
1.6975	89.7961
1.7025	89.9035
1.7075	89.8716
1.7125	89.6999
1.7175	89.3964
1.7225	88.9758
1.7275	88.459
1.7325	87.8706
1.7375	87.2375
1.7425	86.5863
1.7475	85.9423
1.7525	85.3272
1.7575	84.7589
1.7625	84.249
1.7675	83.8097
1.7725	83.4425
1.7775	83.1476
1.7825	82.9219
1.7875	82.7601
1.7925	82.6554
1.7975	82.6002
1.8025	82.5867
1.8075	82.6074
1.8125	82.6557
1.8175	82.7255
1.8225	82.8134
1.8275	82.9131
1.8325	83.0225
1.8375	83.1392
1.8425	83.2618
1.8475	83.3895
1.8525	83.5219
1.8575	83.6555
1.8625	82.7151
1.8675	81.7814
1.8725	80.8566
1.8775	79.9433
1.8825	79.0444
1.8875	78.1955
1.8925	77.3564
1.8975	76.5543
1.9025	75.7987
1.9075	75.1012
1.9125	74.4759
1.9175	73.9396
1.9225	73.5128
1.9275	73.2203
1.9325	73.0917
1.9375	73.1625
1.9425	73.4738
1.9475	74.0738
1.9525	75.0164
1.9575	76.3607
1.9625	78.1687
1.9675	81.4094
1.9725	85.227
1.9775	89.6809
1.9825	94.8048
1.9875	100.61
1.9925	107.08
1.9975	114.162
2.0025	121.765
2.0075	129.758
2.0125	137.973
2.0175	146.207
2.0225	154.235
2.0275	161.818
2.0325	168.722
2.0375	174.733
2.0425	179.668
2.0475	183.397
2.0525	185.845
2.0575	187.002
2.0625	186.923
2.0675	185.72
2.0725	183.552
2.0775	180.611
2.0825	177.104
2.0875	173.234
2.0925	169.184
2.0975	165.103
2.1025	161.098
2.1075	157.228
2.1125	153.505
2.1175	149.903
2.1225	146.364
2.1275	142.812
2.1325	139.167
2.1375	135.404
2.1425	131.397
2.1475	127.15
2.1525	122.674
2.1575	118.002
2.1625	113.203
2.1675	108.373
2.1725	103.623
2.1775	99.0847
2.1825	94.8937
2.1875	91.1894
2.1925	88.1098
2.1975	85.7884
2.2025	84.3527
2.2075	83.9225
2.2125	84.6087
2.2175	86.476
2.2225	89.6947
2.2275	94.2771
2.2325	100.267
2.2375	107.673
2.2425	116.464
2.2475	126.556
2.2525	137.812
2.2575	150.028
2.2625	162.94
2.2675	176.224
2.2725	189.504
2.2775	202.364
2.2825	214.371
2.2875	225.093
2.2925	234.122
2.2975	241.106
2.3025	245.737
2.3075	247.863
2.3125	247.37
2.3175	244.276
2.3225	238.709
2.3275	230.896
2.3325	221.148
2.3375	209.839
2.3425	197.383
2.3475	184.21
2.3525	170.743
2.3575	157.373
2.3625	144.448
2.3675	132.256
2.3725	121.018
2.3775	110.892
2.3825	101.968
2.3875	94.2783
2.3925	87.805
2.3975	82.4897
2.4025	78.2432
2.4075	74.9557
2.4125	72.5051
2.4175	70.7643
2.4225	69.6069
2.4275	68.912
2.4325	68.4221
2.4375	68.1794
2.4425	68.0931
2.4475	68.0848
2.4525	68.0888
2.4575	68.0519
2.4625	67.9336
2.4675	67.7051
2.4725	67.349
2.4775	66.7946
2.4825	66.1956
2.4875	65.4651
2.4925	64.6226
2.4975	63.6907
2.5025	62.6931
2.5075	61.6584
2.5125	60.6093
2.5175	59.5688
2.5225	58.5566
2.5275	57.5892
2.5325	56.6789
2.5375	55.8342
2.5425	55.0598
2.5475	54.3568
2.5525	53.7238
2.5575	53.157
2.5625	52.651
2.5675	52.1993
2.5725	51.7952
2.5775	51.4315
2.5825	51.1018
2.5875	50.7998
2.5925	50.5202
2.5975	50.2581
2.6025	50.0097
2.6075	49.7717
2.6125	49.5414
2.6175	49.3168
2.6225	49.0964
2.6275	48.8789
2.6325	48.6635
2.6375	48.4446
2.6425	48.2334
2.6475	48.0221
2.6525	47.8109
2.6575	47.5996
2.6625	47.3883
2.6675	47.1771
2.6725	46.9658
2.6775	46.7546
2.6825	46.5433
2.6875	46.3321
2.6925	46.1208
2.6975	45.9095
2.7025	45.6983
2.7075	45.487
2.7125	45.2757
2.7175	45.0645
2.7225	44.8532
2.7275	44.642
2.7325	44.4307
2.7375	44.2195
2.7425	44.0082
2.7475	43.7969
2.7525	43.5857
2.7575	43.3744
2.7625	43.1632
2.7675	42.9519
2.7725	42.7406
2.7775	42.5294
2.7825	42.3181
2.7875	42.1069
2.7925	41.8956
2.7975	41.6843
2.8025	41.4731
2.8075	41.2618
2.8125	41.0506
2.8175	40.8393
2.8225	40.628
2.8275	40.4168
2.8325	40.2055
2.8375	39.9943
2.8425	39.783
2.8475	39.5717
2.8525	39.3605
2.8575	39.1492
2.8625	38.9546
2.8675	38.7523
2.8725	38.5543
2.8775	38.3625
2.8825	38.1794
2.8875	38.0084
2.8925	37.8539
2.8975	37.7217
2.9025	37.6191
2.9075	37.5552
2.9125	37.5411
2.9175	37.5902
2.9225	37.7183
2.9275	37.9433
2.9325	38.2851
2.9375	38.7656
2.9425	39.4073
2.9475	40.233
2.9525	41.2643
2.9575	42.5201
2.9625	44.403
2.9675	46.5337
2.9725	48.913
2.9775	51.5319
2.9825	54.3706
2.9875	57.3974
2.9925	60.5679
2.9975	63.8263
3.0025	67.1056
3.0075	70.3303
3.0125	73.4189
3.0175	76.2872
3.0225	78.8528
3.0275	81.0385
3.0325	82.7773
3.0375	84.0152
3.0425	84.7149
3.0475	84.8579
3.0525	84.4454
3.0575	83.4982
3.0625	82.0558
3.0675	80.1739
3.0725	77.9209
3.0775	75.3749
3.0825	72.6238
3.0875	69.7441
3.0925	66.8206
3.0975	63.9284
3.1025	61.1339
3.1075	58.4929
3.1125	56.0493
3.1175	53.8353
3.1225	51.8714
3.1275	50.1684
3.1325	48.7278
3.1375	47.5445
3.1425	46.6083
3.1475	45.9056
3.1525	45.4214
3.1575	45.1403
3.1625	45.0476
3.1675	45.1302
3.1725	45.3765
3.1775	46.3442
3.1825	47.4574
3.1875	48.7084
3.1925	50.0895
3.1975	51.5924
3.2025	53.207
3.2075	54.9209
3.2125	56.7186
3.2175	58.5815
3.2225	60.4873
3.2275	62.3948
3.2325	64.3127
3.2375	66.1874
3.2425	67.9881
3.2475	69.7184
3.2525	71.5592
3.2575	73.1238
3.2625	74.5827
3.2675	75.9514
3.2725	77.2622
3.2775	78.569
3.2825	79.9497
3.2875	81.5108
3.2925	83.3912
3.2975	85.7644
3.3025	88.8432
3.3075	92.8805
3.3125	98.1715
3.3175	105.053
3.3225	113.015
3.3275	123.351
3.3325	136.496
3.3375	152.894
3.3425	172.987
3.3475	197.187
3.3525	225.857
3.3575	259.279
3.3625	297.623
3.3675	340.92
3.3725	389.026
3.3775	441.605
3.3825	498.106
3.3875	557.755
3.3925	619.56
3.3975	682.326
3.4025	744.687
3.4075	805.143
3.4125	862.126
3.4175	914.055
3.4225	959.413
3.4275	996.817
3.4325	1025.09
3.4375	1043.31
3.4425	1050.88
3.4475	1047.55
3.4525	1033.42
3.4575	1008.93
3.4625	974.901
3.4675	932.489
3.4725	882.841
3.4775	827.5
3.4825	768.037
3.4875	706.042
3.4925	643.064
3.4975	580.549
3.5025	519.792
3.5075	461.905
3.5125	407.806
3.5175	358.177
3.5225	313.517
3.5275	274.128
3.5325	240.149
3.5375	211.581
3.5425	188.317
3.5475	170.173
3.5525	156.937
3.5575	148.311
3.5625	144.038
3.5675	143.842
3.5725	147.456
3.5775	154.615
3.5825	165.052
3.5875	178.494
3.5925	194.648
3.5975	213.196
3.6025	233.779
3.6075	255.997
3.6125	279.404
3.6175	303.509
3.6225	327.787
3.6275	351.655
3.6325	374.258
3.6375	395.826
3.6425	415.315
3.6475	432.257
3.6525	446.25
3.6575	456.974
3.6625	464.208
3.6675	467.839
3.6725	467.865
3.6775	464.39
3.6825	457.62
3.6875	447.847
3.6925	435.43
3.6975	420.778
3.7025	404.325
3.7075	386.555
3.7125	367.83
3.7175	348.578
3.7225	329.157
3.7275	309.874
3.7325	290.985
3.7375	272.689
3.7425	255.135
3.7475	238.429
3.7525	222.641
3.7575	207.813
3.7625	193.969
3.7675	181.123
3.7725	169.286
3.7775	158.469
3.7825	148.689
3.7875	139.972
3.7925	132.345
3.7975	125.841
3.8025	120.496
3.8075	116.339
3.8125	113.393
3.8175	111.669
3.8225	111.158
3.8275	111.834
3.8325	113.645
3.8375	116.51
3.8425	120.325
3.8475	124.954
3.8525	130.24
3.8575	135.88
3.8625	141.953
3.8675	148.072
3.8725	154.023
3.8775	159.591
3.8825	164.569
3.8875	168.769
3.8925	172.026
3.8975	174.206
3.9025	175.198
3.9075	174.976
3.9125	173.504
3.9175	170.81
3.9225	166.961
3.9275	162.067
3.9325	156.245
3.9375	149.656
3.9425	142.471
3.9475	134.847
3.9525	127.013
3.9575	119.111
3.9625	111.3
3.9675	103.722
3.9725	96.5007
3.9775	89.7336
3.9825	83.4966
3.9875	77.8423
3.9925	72.8025
3.9975	68.3901
4.0025	64.6026
4.0075	61.4248
4.0125	58.8322
4.0175	56.7938
4.0225	55.2744
4.0275	54.2371
4.0325	53.6443
4.0375	53.4588
4.0425	53.6442
4.0475	54.1647
4.0525	54.9848
4.0575	56.0688
4.0625	57.3798
4.0675	58.8792
4.0725	60.5263
4.0775	62.2777
4.0825	64.0873
4.0875	65.9072
4.0925	67.6875
4.0975	69.3782
4.1025	70.8847
4.1075	72.2663
4.1125	73.4146
4.1175	74.294
4.1225	74.8755
4.1275	75.1384
4.1325	75.0708
4.1375	74.6706
4.1425	73.9453
4.1475	72.912
4.1525	71.6011
4.1575	70.0379
4.1625	68.2647
4.1675	66.3247
4.1725	64.2633
4.1775	62.1266
4.1825	59.9596
4.1875	57.8045
4.1925	55.6996
4.1975	53.6787
4.2025	51.77
4.2075	49.9962
4.2125	48.3746
4.2175	46.9171
4.2225	45.6313
4.2275	44.5203
4.2325	43.5843
4.2375	42.8207
4.2425	42.2252
4.2475	41.7919
4.2525	41.5144
4.2575	41.3854
4.2625	41.3974
4.2675	41.5424
4.2725	41.8118
4.2775	42.1965
4.2825	42.6862
4.2875	43.2693
4.2925	43.9328
4.2975	44.6619
4.3025	45.4398
4.3075	46.2484
4.3125	47.0674
4.3175	47.8755
4.3225	48.6508
4.3275	49.3708
4.3325	50.0019
4.3375	50.551
4.3425	50.9826
4.3475	51.2813
4.3525	51.435
4.3575	51.4355
4.3625	51.2788
4.3675	50.9653
4.3725	50.4999
4.3775	49.8917
4.3825	49.1534
4.3875	48.3011
4.3925	47.3532
4.3975	46.3299
4.4025	45.2522
4.4075	44.1411
4.4125	43.017
4.4175	41.8986
4.4225	40.803
4.4275	39.7447
4.4325	38.7356
4.4375	37.7849
4.4425	36.8992
4.4475	36.0822
4.4525	35.3354
4.4575	34.6584
4.4625	34.0489
4.4675	33.5031
4.4725	33.0166
4.4775	32.584
4.4825	32.1998
4.4875	31.858
4.4925	31.5532
4.4975	31.28
4.5025	31.0334
4.5075	30.809
4.5125	30.6029
4.5175	30.4115
4.5225	30.3809
4.5275	30.3595
4.5325	30.3455
4.5375	30.3372
4.5425	30.3332
4.5475	30.3324
4.5525	30.3341
4.5575	30.3375
4.5625	30.3355
4.5675	30.3434
4.5725	30.3514
4.5775	30.3593
4.5825	30.3672
4.5875	30.3751
4.5925	30.383
4.5975	30.3909
4.6025	30.3988
4.6075	30.4067
4.6125	30.4147
4.6175	30.4226
4.6225	30.4305
4.6275	30.4384
4.6325	30.4463
4.6375	30.4542
4.6425	30.4622
4.6475	30.4701
4.6525	30.478
4.6575	30.4859
4.6625	30.4938
4.6675	30.5017
4.6725	30.5096
4.6775	30.5175
4.6825	30.5255
4.6875	30.5334
4.6925	30.5413
4.6975	30.5492
4.7025	30.5571
4.7075	30.565
4.7125	30.5729
4.7175	30.5809
4.7225	30.5888
4.7275	30.5967
4.7325	30.6046
4.7375	30.6125
4.7425	30.6204
4.7475	30.6283
4.7525	30.6363
4.7575	30.6442
4.7625	30.6521
4.7675	30.66
4.7725	30.6679
4.7775	30.6758
4.7825	30.6837
4.7875	30.6916
4.7925	30.6995
4.7975	30.7075
4.8025	30.7154
4.8075	30.7233
4.8125	30.7312
4.8175	30.7391
4.8225	30.747
4.8275	30.755
4.8325	30.7629
4.8375	30.7708
4.8425	30.7787
4.8475	30.7866
4.8525	30.7945
4.8575	30.8024
4.8625	30.8103
4.8675	30.8183
4.8725	30.8262
4.8775	30.8341
4.8825	30.842
4.8875	30.8499
4.8925	30.8578
4.8975	30.8657
4.9025	30.8737
4.9075	30.8816
4.9125	30.8895
4.9175	30.8974
4.9225	30.9053
4.9275	30.9132
4.9325	30.9211
4.9375	30.9291
4.9425	30.937
4.9475	30.9449
4.9525	30.9528
4.9575	30.9607
4.9625	30.9686
4.9675	30.9765
4.9725	30.9844
4.9775	30.9924
4.9825	31.0003
4.9875	31.0082
4.9925	31.0161
4.9975	31.024
5.0025	31.0319
5.0075	31.0398
5.0125	31.0478
5.0175	31.0557
5.0225	31.0636
5.0275	31.0715
5.0325	31.0794
5.0375	31.0873
5.0425	31.0952
5.0475	31.1031
5.0525	31.1111
5.0575	31.119
5.0625	31.1269
5.0675	31.1348
5.0725	31.1427
5.0775	31.1506
5.0825	31.1585
5.0875	31.1665
5.0925	31.1744
5.0975	31.1823
5.1025	31.1902
5.1075	31.1981
5.1125	31.206
5.1175	31.2139
5.1225	31.2218
5.1275	31.2298
5.1325	31.2377
5.1375	31.2456
5.1425	31.2535
5.1475	31.2614
5.1525	31.2693
5.1575	31.2772
5.1625	31.2852
5.1675	31.2931
5.1725	31.301
5.1775	31.3089
5.1825	31.3168
5.1875	31.3247
5.1925	31.3326
5.1975	31.3406
5.2025	31.3485
5.2075	31.3564
5.2125	31.3643
5.2175	31.3722
5.2225	31.3801
5.2275	31.388
5.2325	31.3959
5.2375	31.4039
5.2425	31.4118
5.2475	31.4197
5.2525	31.4276
5.2575	31.4355
5.2625	31.4434
5.2675	31.4514
5.2725	31.4593
5.2775	31.4672
5.2825	31.4751
5.2875	31.483
5.2925	31.4909
5.2975	31.4988
5.3025	31.5067
5.3075	31.5147
5.3125	31.5226
5.3175	31.5305
5.3225	31.5384
5.3275	31.5463
5.3325	31.5542
5.3375	31.5621
5.3425	31.57
5.3475	31.578
5.3525	31.5859
5.3575	31.5938
5.3625	31.6017
5.3675	31.6096
5.3725	31.6175
5.3775	31.6255
5.3825	31.6334
5.3875	31.6413
5.3925	31.6492
5.3975	31.6571
5.4025	31.665
5.4075	31.6729
5.4125	31.6808
5.4175	31.6888
5.4225	31.6967
5.4275	31.7046
5.4325	31.7125
5.4375	31.7204
5.4425	31.7283
5.4475	31.7362
5.4525	31.7442
5.4575	31.7521
5.4625	31.76
5.4675	31.7679
5.4725	31.7758
5.4775	31.7837
5.4825	31.7916
5.4875	31.7995
5.4925	31.8075
5.4975	31.8154
5.5025	31.8233
5.5075	31.8312
5.5125	31.8391
5.5175	31.847
5.5225	31.8549
5.5275	31.8629
5.5325	31.8708
5.5375	31.8787
5.5425	31.8866
5.5475	31.8945
5.5525	31.9024
5.5575	31.9103
5.5625	31.9183
5.5675	31.9262
5.5725	31.9341
5.5775	31.942
5.5825	31.9499
5.5875	31.9578
5.5925	31.9657
5.5975	31.9736
5.6025	31.9816
5.6075	31.9895
5.6125	31.9974
5.6175	32.0053
5.6225	32.0132
5.6275	32.0211
5.6325	32.029
5.6375	32.037
5.6425	32.0449
5.6475	32.0528
5.6525	32.0607
5.6575	32.0686
5.6625	32.0765
5.6675	32.0844
5.6725	32.0924
5.6775	32.1003
5.6825	32.1082
5.6875	32.1161
5.6925	32.124
5.6975	32.1319
5.7025	32.1398
5.7075	32.1477
5.7125	32.1557
5.7175	32.1636
5.7225	32.1715
5.7275	32.1794
5.7325	32.1873
5.7375	32.1952
5.7425	32.2031
5.7475	32.2111
5.7525	32.219
5.7575	32.2269
5.7625	32.2348
5.7675	32.2427
5.7725	32.2506
5.7775	32.2585
5.7825	32.2664
5.7875	32.2744
5.7925	32.2823
5.7975	32.2902
5.8025	32.2981
5.8075	32.306
5.8125	32.3139
5.8175	32.3218
5.8225	32.3298
5.8275	32.3377
5.8325	32.3456
5.8375	32.3535
5.8425	32.3614
5.8475	32.3693
5.8525	32.3772
5.8575	32.3852
5.8625	32.3931
5.8675	32.401
5.8725	32.4089
5.8775	32.4168
5.8825	32.4247
5.8875	32.4326
5.8925	32.4406
5.8975	32.4485
5.9025	32.4564
5.9075	32.4643
5.9125	32.4722
5.9175	32.4801
5.9225	32.488
5.9275	32.4959
5.9325	32.5039
5.9375	32.5118
5.9425	32.5197
5.9475	32.5276
5.9525	32.5355
5.9575	32.5434
5.9625	32.5513
5.9675	32.5592
5.9725	32.5672
5.9775	32.5751
5.9825	32.583
5.9875	32.5909
5.9925	32.5988
5.9975	32.6067
6.0025	32.6146
6.0075	32.6226
6.0125	32.6305
6.0175	32.6384
6.0225	32.6463
6.0275	32.6542
6.0325	32.6621
6.0375	32.67
6.0425	32.678
6.0475	32.6859
6.0525	32.6938
6.0575	32.7017
6.0625	32.7096
6.0675	32.7206
6.0725	32.7298
6.0775	32.7394
6.0825	32.7495
6.0875	32.7605
6.0925	32.7724
6.0975	32.7857
6.1025	32.8006
6.1075	32.8175
6.1125	32.8371
6.1175	32.8599
6.1225	32.8867
6.1275	32.9184
6.1325	32.9559
6.1375	33.0005
6.1425	33.0535
6.1475	33.1163
6.1525	33.1905
6.1575	33.2778
6.1625	33.38
6.1675	33.4989
6.1725	33.6364
6.1775	33.7943
6.1825	33.9742
6.1875	34.1777
6.1925	34.406
6.1975	34.6598
6.2025	34.9397
6.2075	35.2453
6.2125	35.5759
6.2175	35.9301
6.2225	36.3056
6.2275	36.6993
6.2325	37.1076
6.2375	37.5258
6.2425	37.9488
6.2475	38.3707
6.2525	38.7852
6.2575	39.1856
6.2625	39.5651
6.2675	39.917
6.2725	40.2347
6.2775	40.512
6.2825	40.7435
6.2875	40.9246
6.2925	41.0516
6.2975	41.1219
6.3025	41.1341
6.3075	41.0883
6.3125	40.9855
6.3175	40.8281
6.3225	40.6197
6.3275	40.3647
6.3325	40.0685
6.3375	39.7371
6.3425	39.3771
6.3475	38.9952
6.3525	38.5982
6.3575	38.1928
6.3625	37.7855
6.3675	37.382
6.3725	36.9878
6.3775	36.6074
6.3825	36.2449
6.3875	35.9032
6.3925	35.5847
6.3975	35.2911
6.4025	35.0233
6.4075	34.7814
6.4125	34.5652
6.4175	34.3738
6.4225	34.2063
6.4275	34.061
6.4325	33.9364
6.4375	33.8307
6.4425	33.742
6.4475	33.6684
6.4525	33.6082
6.4575	33.5596
6.4625	33.5211
6.4675	33.4911
6.4725	33.4684
6.4775	33.4518
6.4825	33.4401
6.4875	33.4326
6.4925	33.4284
6.4975	33.4269
6.5025	33.4276
6.5075	33.43
6.5125	33.4337
6.5175	33.4384
6.5225	33.444
6.5275	33.4501
6.5325	33.4568
6.5375	33.4614
6.5425	33.4693
6.5475	33.4772
6.5525	33.4851
6.5575	33.4931
6.5625	33.501
6.5675	33.5089
6.5725	33.5168
6.5775	33.5247
6.5825	33.5326
6.5875	33.5405
6.5925	33.5485
6.5975	33.5564
6.6025	33.5643
6.6075	33.5722
6.6125	33.5801
6.6175	33.588
6.6225	33.5959
6.6275	33.6039
6.6325	33.6118
6.6375	33.6197
6.6425	33.6276
6.6475	33.6355
6.6525	33.6434
6.6575	33.6513
6.6625	33.6592
6.6675	33.6672
6.6725	33.6751
6.6775	33.683
6.6825	33.6909
6.6875	33.6988
6.6925	33.7067
6.6975	33.7146
6.7025	33.7225
6.7075	33.7305
6.7125	33.7384
6.7175	33.7463
6.7225	33.7542
6.7275	33.7621
6.7325	33.77
6.7375	33.7779
6.7425	33.7859
6.7475	33.7938
6.7525	33.8017
6.7575	33.8096
6.7625	33.8175
6.7675	33.8254
6.7725	33.8333
6.7775	33.8413
6.7825	33.8492
6.7875	33.8571
6.7925	33.865
6.7975	33.8729
6.8025	33.8808
6.8075	33.8887
6.8125	33.8967
6.8175	33.9046
6.8225	33.9125
6.8275	33.9204
6.8325	33.9283
6.8375	33.9362
6.8425	33.9441
6.8475	33.952
6.8525	33.96
6.8575	33.9679
6.8625	33.9758
6.8675	33.9837
6.8725	33.9916
6.8775	33.9995
6.8825	34.0074
6.8875	34.0154
6.8925	34.0233
6.8975	34.0312
6.9025	34.0391
6.9075	34.047
6.9125	34.0549
6.9175	34.0631
6.9225	34.0711
6.9275	34.0791
6.9325	34.0872
6.9375	34.0954
6.9425	34.1036
6.9475	34.1119
6.9525	34.1203
6.9575	34.1289
6.9625	34.1376
6.9675	34.1466
6.9725	34.1559
6.9775	34.1655
6.9825	34.1756
6.9875	34.1861
6.9925	34.1972
6.9975	34.2091
7.0025	34.2218
7.0075	34.2354
7.0125	34.2502
7.0175	34.2662
7.0225	34.2836
7.0275	34.3025
7.0325	34.3232
7.0375	34.3458
7.0425	34.3704
7.0475	34.3971
7.0525	34.4261
7.0575	34.4575
7.0625	34.4911
7.0675	34.5271
7.0725	34.5654
7.0775	34.6058
7.0825	34.6482
7.0875	34.6923
7.0925	34.7379
7.0975	34.7845
7.1025	34.8318
7.1075	34.8792
7.1125	34.9262
7.1175	34.9723
7.1225	35.0169
7.1275	35.0594
7.1325	35.0992
7.1375	35.1357
7.1425	35.1685
7.1475	35.1971
7.1525	35.2211
7.1575	35.2402
7.1625	35.2541
7.1675	35.2628
7.1725	35.2662
7.1775	35.2645
7.1825	35.2578
7.1875	35.2463
7.1925	35.2306
7.1975	35.2109
7.2025	35.1878
7.2075	35.1619
7.2125	35.1337
7.2175	35.1038
7.2225	35.0728
7.2275	35.0413
7.2325	35.0098
7.2375	34.9788
7.2425	34.9487
7.2475	34.9199
7.2525	34.8928
7.2575	34.8676
7.2625	34.8445
7.2675	34.8236
7.2725	34.8051
7.2775	34.7889
7.2825	34.7751
7.2875	34.7635
7.2925	34.7541
7.2975	34.7468
7.3025	34.7414
7.3075	34.7377
7.3125	34.7357
7.3175	34.7351
7.3225	34.7359
7.3275	34.7377
7.3325	34.7406
7.3375	34.7444
7.3425	34.7488
7.3475	34.754
7.3525	34.7596
7.3575	34.7657
7.3625	34.7722
7.3675	34.7789
7.3725	34.7859
7.3775	34.7931
7.3825	34.8005
7.3875	34.808
7.3925	34.8156
7.3975	34.8233
7.4025	34.831
7.4075	34.8387
7.4125	34.8463
7.4175	34.8542
7.4225	34.8621
7.4275	34.87
7.4325	34.8779
7.4375	34.8859
7.4425	34.8938
7.4475	34.9017
7.4525	34.9096
7.4575	34.9175
7.4625	34.9255
7.4675	34.9334
7.4725	34.9413
7.4775	34.9493
7.4825	34.9572
7.4875	34.9652
7.4925	34.9732
7.4975	34.9812
7.5025	34.9892
7.5075	34.9972
7.5125	35.0053
7.5175	35.0134
7.5225	35.0215
7.5275	35.0297
7.5325	35.0379
7.5375	35.0462
7.5425	35.0545
7.5475	35.063
7.5525	35.0715
7.5575	35.0801
7.5625	35.0888
7.5675	35.0975
7.5725	35.1065
7.5775	35.1155
7.5825	35.1246
7.5875	35.1338
7.5925	35.1432
7.5975	35.1527
7.6025	35.1623
7.6075	35.172
7.6125	35.1818
7.6175	35.1916
7.6225	35.2015
7.6275	35.2115
7.6325	35.2215
7.6375	35.2314
7.6425	35.2413
7.6475	35.2512
7.6525	35.2609
7.6575	35.2706
7.6625	35.28
7.6675	35.2893
7.6725	35.2984
7.6775	35.3073
7.6825	35.316
7.6875	35.3243
7.6925	35.3325
7.6975	35.3403
7.7025	35.3479
7.7075	35.3552
7.7125	35.3623
7.7175	35.3691
7.7225	35.3758
7.7275	35.3822
7.7325	35.3885
7.7375	35.3946
7.7425	35.4006
7.7475	35.4066
7.7525	35.4125
7.7575	35.4183
7.7625	35.4242
7.7675	35.4301
7.7725	36.004
7.7775	36.2116
7.7825	36.4845
7.7875	37.7022
7.7925	38.4785
7.7975	39.495
7.8025	40.8184
7.8075	42.5005
7.8125	44.6729
7.8175	47.4585
7.8225	51.0058
7.8275	55.4924
7.8325	61.1293
7.8375	68.1642
7.8425	76.886
7.8475	87.628
7.8525	100.771
7.8575	116.746
7.8625	136.034
7.8675	159.168
7.8725	186.731
7.8775	219.349
7.8825	257.69
7.8875	302.451
7.8925	354.348
7.8975	414.103
7.9025	482.424
7.9075	559.987
7.9125	647.41
7.9175	745.231
7.9225	853.877
7.9275	973.641
7.9325	1104.65
7.9375	1246.83
7.9425	1399.91
7.9475	1563.36
7.9525	1736.4
7.9575	1917.99
7.9625	2106.79
7.9675	2301.23
7.9725	2499.45
7.9775	2699.36
7.9825	2898.68
7.9875	3094.95
7.9925	3285.59
7.9975	3467.94
8.0025	3639.36
8.0075	3797.24
8.0125	3939.1
8.0175	4062.66
8.0225	4165.85
8.0275	4246.94
8.0325	4304.52
8.0375	4337.61
8.0425	4345.62
8.0475	4328.4
8.0525	4286.24
8.0575	4219.89
8.0625	4130.49
8.0675	4019.55
8.0725	3888.95
8.0775	3740.81
8.0825	3577.52
8.0875	3401.6
8.0925	3215.69
8.0975	3022.45
8.1025	2824.51
8.1075	2624.43
8.1125	2424.62
8.1175	2227.3
8.1225	2034.49
8.1275	1847.94
8.1325	1669.16
8.1375	1499.37
8.1425	1339.52
8.1475	1190.3
8.1525	1052.15
8.1575	925.259
8.1625	809.629
8.1675	705.064
8.1725	611.216
8.1775	527.608
8.1825	453.666
8.1875	388.744
8.1925	332.145
8.1975	283.15
8.2025	241.032
8.2075	205.076
8.2125	174.59
8.2175	148.916
8.2225	127.442
8.2275	109.598
8.2325	94.8695
8.2375	82.7907
8.2425	72.9483
8.2475	64.9782
8.2525	58.5633
8.2575	53.4299
8.2625	49.3445
8.2675	46.1092
8.2725	43.5581
8.2775	41.5536
8.2825	39.9821
8.2875	38.2861
8.2925	37.4459
8.2975	36.7792
8.3025	36.2462
8.3075	34.8873
8.3125	34.7843
8.3175	34.676
8.3225	34.748
8.3275	34.8173
8.3325	34.8852
8.3375	34.9529
8.3425	35.0213
8.3475	35.0916
8.3525	35.1645
8.3575	35.2408
8.3625	35.3211
8.3675	35.4059
8.3725	35.4956
8.3775	35.5904
8.3825	35.6904
8.3875	35.7957
8.3925	35.9063
8.3975	36.0218
8.4025	36.1423
8.4075	36.2674
8.4125	36.3969
8.4175	36.5303
8.4225	36.6675
8.4275	36.808
8.4325	36.9515
8.4375	37.0977
8.4425	37.2462
8.4475	37.3968
8.4525	37.5493
8.4575	37.7032
8.4625	37.8586
8.4675	38.015
8.4725	38.1724
8.4775	38.3305
8.4825	38.4893
8.4875	38.6487
8.4925	38.8085
8.4975	38.9686
8.5025	39.1291
8.5075	39.2897
8.5125	39.4506
8.5175	39.6116
8.5225	39.7727
8.5275	39.9331
8.5325	40.0946
8.5375	40.256
8.5425	40.4175
8.5475	40.579
8.5525	40.7405
8.5575	40.9019
8.5625	41.0633
8.5675	41.2248
8.5725	41.3863
8.5775	41.5478
8.5825	41.7092
8.5875	41.8707
8.5925	42.0322
8.5975	42.1936
8.6025	42.3551
8.6075	42.5165
8.6125	42.678
8.6175	42.8395
8.6225	43.001
8.6275	43.1624
8.6325	43.3239
8.6375	43.6761
8.6425	43.9027
8.6475	44.1498
8.6525	44.4229
8.6575	44.7293
8.6625	45.0777
8.6675	45.4789
8.6725	45.9459
8.6775	46.179
8.6825	46.5125
8.6875	46.9691
8.6925	47.5749
8.6975	48.3609
8.7025	49.3628
8.7075	50.6215
8.7125	52.1834
8.7175	54.101
8.7225	56.4325
8.7275	59.2421
8.7325	62.5997
8.7375	66.5804
8.7425	71.2641
8.7475	76.7342
8.7525	83.0762
8.7575	90.3767
8.7625	98.7209
8.7675	108.191
8.7725	118.861
8.7775	130.8
8.7825	144.062
8.7875	158.688
8.7925	174.698
8.7975	192.095
8.8025	210.853
8.8075	230.923
8.8125	252.225
8.8175	274.649
8.8225	298.053
8.8275	322.264
8.8325	347.077
8.8375	372.26
8.8425	397.553
8.8475	422.674
8.8525	447.324
8.8575	471.191
8.8625	493.957
8.8675	515.306
8.8725	534.928
8.8775	552.531
8.8825	567.843
8.8875	580.623
8.8925	590.666
8.8975	597.807
8.9025	601.926
8.9075	602.955
8.9125	600.872
8.9175	595.711
8.9225	587.553
8.9275	576.529
8.9325	562.812
8.9375	546.619
8.9425	528.198
8.9475	507.825
8.9525	485.8
8.9575	462.432
8.9625	438.04
8.9675	412.94
8.9725	387.443
8.9775	361.843
8.9825	336.418
8.9875	311.421
8.9925	287.078
8.9975	263.586
9.0025	241.111
9.0075	219.788
9.0125	199.718
9.0175	180.975
9.0225	163.602
9.0275	147.616
9.0325	133.012
9.0375	119.764
9.0425	107.827
9.0475	97.1423
9.0525	87.6417
9.0575	79.2474
9.0625	71.8765
9.0675	65.4434
9.0725	59.8615
9.0775	55.0457
9.0825	50.9134
9.0875	47.3868
9.0925	44.3902
9.0975	41.8559
9.1025	39.7211
9.1075	37.929
9.1125	36.4288
9.1175	35.1753
9.1225	34.129
9.1275	33.2555
9.1325	32.5252
9.1375	31.9127
9.1425	31.3967
9.1475	30.9592
9.1525	30.5853
9.1575	30.2628
9.1625	29.9817
9.1675	29.7453
9.1725	29.528
9.1775	29.156
9.1825	29.027
9.1875	28.9031
9.1925	28.7852
9.1975	28.6743
9.2025	28.5717
9.2075	28.4785
9.2125	28.3964
9.2175	28.3268
9.2225	28.2716
9.2275	28.2328
9.2325	28.2127
9.2375	28.2135
9.2425	28.2378
9.2475	28.2885
9.2525	28.3685
9.2575	28.481
9.2625	28.6292
9.2675	28.8165
9.2725	29.0465
9.2775	29.3226
9.2825	29.6483
9.2875	30.0271
9.2925	30.4622
9.2975	30.9565
9.3025	31.5126
9.3075	32.1327
9.3125	32.8181
9.3175	33.5698
9.3225	34.3875
9.3275	35.2704
9.3325	36.2163
9.3375	37.2219
9.3425	38.2825
9.3475	39.3924
9.3525	40.5441
9.3575	41.7291
9.3625	42.9372
9.3675	44.1572
9.3725	45.3765
9.3775	46.5816
9.3825	47.7581
9.3875	48.8911
9.3925	49.9651
9.3975	50.9648
9.4025	51.8749
9.4075	52.681
9.4125	53.3693
9.4175	53.9275
9.4225	54.3445
9.4275	54.6114
9.4325	54.7212
9.4375	54.6689
9.4425	54.4522
9.4475	54.0712
9.4525	53.5284
9.4575	52.8287
9.4625	51.9795
9.4675	50.9902
9.4725	49.8721
9.4775	48.6384
9.4825	47.3034
9.4875	45.8825
9.4925	44.3919
9.4975	42.848
9.5025	41.2672
9.5075	39.6657
9.5125	38.0589
9.5175	36.4614
9.5225	34.8866
9.5275	33.3465
9.5325	31.8519
9.5375	30.4118
9.5425	29.0336
9.5475	27.7233
9.5525	26.4851
9.5575	25.3219
9.5625	24.2351
9.5675	23.2248
9.5725	22.2902
9.5775	21.4292
9.5825	20.6391
9.5875	19.9165
9.5925	19.2575
9.5975	18.6577
9.6025	18.1128
9.6075	17.618
9.6125	17.1687
9.6175	16.7605
9.6225	16.3889
9.6275	16.0498
9.6325	15.7392
9.6375	15.4525
9.6425	15.1887
9.6475	14.9434
9.6525	14.714
9.6575	14.498
9.6625	14.2934
9.6675	14.0983
9.6725	13.9111
9.6775	13.7304
9.6825	13.5551
9.6875	13.5607
9.6925	13.5701
9.6975	13.5822
9.7025	13.5966
9.7075	13.6129
9.7125	13.6306
9.7175	13.6382
9.7225	13.6609
9.7275	13.6836
9.7325	13.7064
9.7375	13.7293
9.7425	13.7523
9.7475	13.7754
9.7525	13.7987
9.7575	13.8221
9.7625	13.8458
9.7675	13.8697
9.7725	13.8939
9.7775	13.9185
9.7825	13.9435
9.7875	13.969
9.7925	13.995
9.7975	14.0216
9.8025	14.0488
9.8075	14.0769
9.8125	14.1057
9.8175	14.1355
9.8225	14.1663
9.8275	14.1982
9.8325	14.2312
9.8375	14.2655
9.8425	14.3011
9.8475	14.338
9.8525	14.3763
9.8575	14.416
9.8625	14.457
9.8675	14.4995
9.8725	14.5432
9.8775	14.5882
9.8825	14.6344
9.8875	14.6815
9.8925	14.7295
9.8975	14.7781
9.9025	14.8272
9.9075	14.8764
9.9125	14.9256
9.9175	14.9744
9.9225	15.0226
9.9275	15.0698
9.9325	15.1158
9.9375	15.1602
9.9425	15.2028
9.9475	15.2432
9.9525	15.2812
9.9575	15.3167
9.9625	15.3494
9.9675	15.3791
9.9725	15.4058
9.9775	15.4294
9.9825	15.4498
9.9875	15.4672
9.9925	15.4815
9.9975	15.493
10.0025	15.5016
10.0075	15.5078
10.0125	15.5116
10.0175	15.5135
10.0225	15.5135
10.0275	15.512
10.0325	15.5094
10.0375	15.5059
10.0425	15.5019
10.0475	15.4976
10.0525	15.4932
10.0575	15.4892
10.0625	15.4856
10.0675	15.4827
10.0725	15.4808
10.0775	15.4798
10.0825	15.4801
10.0875	15.4816
10.0925	15.4844
10.0975	15.4887
10.1025	15.4943
10.1075	15.5013
10.1125	15.5097
10.1175	15.5193
10.1225	15.5303
10.1275	15.5425
10.1325	15.5558
10.1375	15.5702
10.1425	15.5856
10.1475	15.6019
10.1525	15.619
[truncated: 1,865 more rows]

## Sheet: Fig.2f
Binding energy (eV)
78.38	3232.07	3476.42	3232.07	3426.34	3282.16	-244.354
78.28	3400.99	3490.57	3232.07	3438.89	3283.75	-89.5798
78.18	3499.8	3505.31	3231.36	3451.96	3284.7	-5.51123
78.08	3445.81	3521.11	3230.22	3466.01	3285.32	-75.3052
77.98	3400.67	3538.83	3229.31	3481.89	3286.24	-138.163
77.88	3644.24	3558.68	3228.58	3499.81	3287.45	85.5649
77.78	3641.09	3579.72	3226.82	3518.82	3287.72	61.3706
77.68	3535.29	3603.38	3225.07	3540.34	3288.1	-68.0901
77.58	3576.56	3630.56	3223.75	3565.27	3289.04	-53.999
77.48	3675.27	3661.23	3222.26	3593.57	3289.92	14.0415
77.38	3545.92	3695.9	3220.34	3625.74	3290.51	-149.984
77.28	3860.02	3736.51	3218.96	3663.7	3291.77	123.51
77.18	3938.76	3782.41	3216.25	3706.8	3291.85	156.352
77.08	3916.2	3836.14	3213.19	3757.58	3291.75	80.0586
76.98	4091.84	3900.07	3210.21	3818.37	3291.91	191.772
76.88	4129.95	3975.71	3206.48	3890.68	3291.51	154.243
76.78	4334.85	4066.42	3202.57	3977.86	3291.13	268.428
76.68	4194.99	4174.74	3197.78	4082.43	3290.09	20.2524
76.58	4354.49	4305.71	3193.56	4209.4	3289.87	48.7764
76.48	4562.25	4461.95	3188.64	4361.38	3289.21	100.304
76.38	4790.43	4647.17	3182.83	4542.05	3287.95	143.256
76.28	4798.24	4864.99	3176.02	4755.01	3286	-66.7481
76.18	5093.25	5119.39	3169.15	5004.2	3284.34	-26.1357
76.08	5324.08	5410.87	3161.01	5290.1	3281.77	-86.7861
75.98	5482.47	5738.99	3151.85	5612.24	3278.6	-256.525
75.88	6241.6	6099.3	3141.98	5966.1	3275.18	142.302
75.78	6602.06	6477.85	3128.86	6337.72	3268.99	124.207
75.68	6600.9	6855.73	3114.16	6708.11	3261.78	-254.833
75.58	7179.04	7202.7	3099.39	7046.98	3255.12	-23.665
75.48	7364.98	7475.29	3082.12	7310.79	3246.62	-110.313
75.38	7695.34	7633.13	3063.99	7459.09	3238.03	62.2109
75.28	7657.47	7646.35	3044.38	7461.95	3228.79	11.1167
75.18	7497.96	7512.42	3024.85	7316.7	3220.57	-14.46
75.08	7418.07	7254.76	3005.92	7046.67	3214.01	163.31
74.98	6978.75	6913.02	2987.24	6691.37	3208.89	65.7251
74.88	6595.99	6531.44	2970.34	6294.88	3206.9	64.5478
74.78	6263.25	6145.04	2954.99	5892.03	3207.99	118.211
74.68	5892.15	5777.7	2940.98	5506.52	3212.16	114.45
74.58	5457.83	5443.7	2928.49	5152.34	3219.84	14.1328
74.48	4988.88	5150.11	2917.78	4836.28	3231.6	-161.228
74.38	4726.63	4899.19	2909.01	4560.23	3247.97	-172.562
74.28	4415	4689.47	2901.32	4322.25	3268.53	-274.471
74.18	4318.23	4519	2894.91	4119.83	3294.07	-200.768
74.08	4080.43	4384.05	2888.88	3948.53	3324.41	-303.624
73.98	4242.17	4282.31	2883.84	3805.05	3361.09	-40.1382
73.88	4216.6	4209.42	2878.09	3683.83	3403.68	7.17627
73.78	4293.65	4164.16	2872.42	3581.99	3454.59	129.487
73.68	4343.63	4144.9	2866.4	3495.77	3515.54	198.726
73.58	4397.81	4151.65	2860.15	3422.36	3589.43	246.165
73.48	4480.47	4185.47	2853.64	3359.29	3679.82	295.004
73.38	4589.83	4248.65	2846.75	3304.37	3791.03	341.181
73.28	4576.58	4344.78	2839.37	3255.87	3928.28	231.803
73.18	4721.95	4479.27	2832.02	3212.98	4098.31	242.678
73.08	4974.49	4657.33	2824.02	3173.99	4307.35	317.159
72.98	5159.78	4884.92	2814.91	3137.66	4562.17	274.857
72.88	5355.14	5168.71	2804.99	3103.63	4870.07	186.427
72.78	5508.22	5513.97	2794.19	3071.35	5236.8	-5.74463
72.68	5944.87	5923.71	2782.7	3040.62	5665.78	21.1621
72.58	6503.21	6394.56	2769.31	3009.93	6153.94	108.654
72.48	6939.04	6914.74	2753.5	2978.47	6689.77	24.2959
72.38	7394.42	7458.72	2735.78	2946.57	7247.93	-64.2949
72.28	7722.26	7979.24	2716.06	2913.94	7781.37	-256.984
72.18	7912.01	8407.75	2694.87	2880.97	8221.65	-495.745
72.08	8439.99	8665.52	2672.78	2848.12	8490.19	-225.532
71.98	8650.65	8689.66	2648.36	2813.83	8524.2	-39.0107
71.88	8532.52	8467.91	2622.95	2779.34	8311.52	64.6133
71.78	8329.57	8043.42	2597.93	2745.96	7895.39	286.149
71.68	7547.59	7491.49	2573.67	2713.98	7351.17	56.1035
71.58	7203.14	6890.81	2552.61	2685.79	6757.62	312.335
71.48	6701.36	6297.16	2532.92	2659.49	6170.59	404.195
71.38	5916.56	5746.23	2515.27	2635.71	5625.8	170.328
71.28	5566.11	5256.41	2500.87	2615.61	5141.68	309.7
71.18	5064.72	4831.31	2487.9	2597.32	4721.89	233.409
71.08	4453.73	4470.31	2476.99	2581.45	4365.85	-16.5845
70.98	4200.46	4169.01	2468.62	2568.45	4069.17	31.4507
70.88	3725.56	3919.25	2461.29	2556.79	3823.75	-193.693
70.78	3468.28	3714.79	2455.93	2547.38	3623.35	-246.512
70.68	3342.76	3547.56	2451.65	2539.29	3459.93	-204.804
70.58	3161.33	3410.43	2447.88	2531.94	3326.37	-249.101
70.48	2952.91	3297.84	2444.86	2525.56	3217.14	-344.932
70.38	3031.47	3205.03	2442.7	2520.24	3127.49	-173.558
70.28	2906.09	3126.81	2440.21	2514.76	3052.26	-220.721
70.18	2719.15	3060.89	2438.24	2509.97	2989.16	-341.741
70.08	2725.82	3005.08	2437.05	2506.12	2936.01	-279.263
69.98	2771.52	2956.7	2435.83	2502.38	2890.15	-185.181
69.88	2684.52	2914.15	2434.41	2498.58	2849.98	-229.633
69.78	2613.79	2876.93	2433.35	2495.26	2815.01	-263.136
69.68	2654.27	2844.12	2432.58	2492.36	2784.34	-189.848
69.58	2640.68	2814.61	2431.64	2489.39	2756.87	-173.934
69.48	2578.03	2788.13	2430.76	2486.57	2732.32	-210.101
69.38	2593.36	2764.46	2430.14	2484.11	2710.49	-171.103
69.28	2571.92	2742.95	2429.45	2481.67	2690.72	-171.027
69.18	2597.89	2723.46	2428.84	2479.4	2672.9	-125.567
69.08	2550.11	2705.55	2428.13	2477.1	2656.58	-155.445
68.98	2427.61	2689.35	2427.61	2475.07	2641.89	-261.743

## Sheet: Fig.2g
Energy (eV)	PtO2	Energy (eV)	Pt foil	Energy (eV)	Pt-SnS2/rGO
11370.8	0.01032	11367.4	0.00847	11365.9	0.00233
11374.8	0.0097	11371.3	0.00774	11369.9	0.00418
11378.7	0.00914	11375.2	0.00725	11373.8	0.0055
11382.8	0.00858	11379.3	0.00673	11377.8	0.00285
11386.8	0.00801	11383.3	0.00612	11381.9	0.00442
11390.8	0.00742	11387.3	0.00574	11385.9	0.00783
11395	0.00696	11391.5	0.00544	11390.1	0.00724
11398.8	0.0064	11395.3	0.00479	11393.9	0.00606
11402.6	0.00585	11399.1	0.00472	11397.7	0.0056
11406.8	0.00542	11403.3	0.00423	11401.9	0.00166
11410.6	0.00486	11407.1	0.00394	11405.7	0.00111
11414.3	0.00435	11410.8	0.00355	11409.4	0.00279
11418.5	0.00394	11415	0.00285	11413.5	0.00104
11422.2	0.0034	11418.8	0.0028	11417.3	-0.00174
11426.2	0.00287	11422.7	0.00219	11421.3	0.00269
11430.4	0.00243	11426.9	0.00189	11425.4	0.00125
11434.5	0.0019	11431	0.00158	11429.5	0.000822532
11438.3	0.00142	11434.8	0.00126	11433.4	0.000600366
11442.6	0.000972869	11439.1	0.000722063	11437.7	0.00158
11446.5	0.000515523	11443.1	0.000653575	11441.6	0.000570576
11450.6	2.11645e-05	11447.2	0.000660136	11445.7	0.00169
11454.5	-0.000383722	11451	-0.000162146	11449.6	0.000962158
11458.6	-0.000811409	11455.1	-0.000504765	11453.6	0.00195
11462.6	-0.0012	11459.1	-0.000687716	11457.6	0.00127
11466.4	-0.00162	11463	-0.000781792	11461.5	-0.000707609
11470.3	-0.00192	11466.8	-0.00101	11465.4	-0.00185
11474.2	-0.00224	11470.7	-0.00131	11469.3	-0.00121
11478.2	-0.00249	11474.8	-0.00159	11473.3	-0.00119
11482.1	-0.00278	11478.7	-0.00203	11477.2	-0.0013
11486.3	-0.003	11482.9	-0.00213	11481.4	-0.000329663
11490.4	-0.00317	11486.9	-0.00229	11485.5	-7.93907e-08
11494.3	-0.0034	11490.8	-0.0023	11489.4	-0.00137
11498.5	-0.00342	11495	-0.00238	11493.6	-0.00166
11502.5	-0.00345	11499	-0.00264	11497.6	-0.00178
11506.6	-0.00332	11503.1	-0.00237	11501.7	-0.00396
11510.3	-0.00312	11506.9	-0.00207	11505.4	-0.00493
11514.5	-0.00268	11511	-0.00184	11509.6	-0.00368
11518.3	-0.00207	11514.9	-0.00124	11513.4	-0.00122
11522.4	-0.00118	11518.9	-0.000464367	11517.5	-0.0028
11526.2	-4.64726e-05	11522.7	0.000246209	11521.2	-0.00257
11530.1	0.00157	11526.6	0.00124	11525.2	-0.000352366
11534	0.00393	11530.6	0.0027	11529.1	0.00307
11538	0.0072	11534.6	0.00481	11533.1	0.00647
11542.1	0.01213	11538.7	0.00762	11537.2	0.0091
11546.1	0.01945	11542.6	0.01185	11541.2	0.01364
11550.2	0.03122	11546.7	0.01823	11545.3	0.02088
11554.3	0.05131	11550.8	0.02986	11549.3	0.03133
11554.8	0.05732	11551.3	0.03151	11549.9	0.03358
11555.6	0.06305	11552.1	0.0349	11550.7	0.03777
11556.3	0.06952	11552.8	0.03775	11551.4	0.04174
11557	0.07695	11553.6	0.04094	11552.1	0.04342
11557.7	0.08512	11554.2	0.04456	11552.8	0.04499
11558.4	0.09489	11555	0.04916	11553.5	0.05032
11559.1	0.10621	11555.6	0.05368	11554.2	0.05356
11559.9	0.11948	11556.4	0.05941	11555	0.05805
11560.6	0.13491	11557.1	0.06522	11555.7	0.06299
11561.4	0.15246	11557.9	0.07261	11556.4	0.06753
11562.1	0.17404	11558.6	0.08176	11557.2	0.07297
11562.7	0.19909	11559.2	0.09145	11557.8	0.07934
11563.4	0.22931	11559.9	0.10156	11558.4	0.08791
11564	0.26708	11560.5	0.11345	11559.1	0.0944
11564.7	0.31139	11561.2	0.12984	11559.8	0.10553
11565.5	0.36945	11562	0.15204	11560.6	0.12294
11566.2	0.43996	11562.7	0.1756	11561.3	0.14042
11566.8	0.52957	11563.4	0.20452	11561.9	0.15824
11567.6	0.64614	11564.1	0.24445	11562.6	0.18221
11568.3	0.78756	11564.8	0.29094	11563.4	0.21368
11569	0.97023	11565.5	0.36114	11564.1	0.25128
11569.7	1.18737	11566.2	0.44717	11564.8	0.30056
11570.3	1.43827	11566.9	0.54563	11565.4	0.35654
11571	1.70678	11567.6	0.67116	11566.1	0.43119
11571.8	1.93679	11568.3	0.81518	11566.8	0.53109
11572.5	2.06439	11569.1	0.95672	11567.6	0.67631
11573.2	2.04026	11569.8	1.08601	11568.3	0.82423
11573.8	1.9012	11570.4	1.14196	11568.9	0.95785
11574.5	1.70105	11571	1.17949	11569.6	1.10391
11575.2	1.50209	11571.7	1.17959	11570.3	1.2295
11575.8	1.31656	11572.4	1.15723	11570.9	1.29183
11576.5	1.16311	11573.1	1.1279	11571.6	1.30745
11577.3	1.04294	11573.8	1.09425	11572.4	1.27829
11577.9	0.94767	11574.4	1.06921	11573	1.23668
11578.7	0.88095	11575.2	1.04432	11573.8	1.18536
11579.3	0.83203	11575.9	1.0261	11574.4	1.14348
11580	0.80042	11576.5	1.01121	11575.1	1.11141
11580.7	0.78117	11577.2	0.99412	11575.8	1.08569
11581.3	0.7703	11577.9	0.98325	11576.4	1.07058
11582	0.76543	11578.5	0.97378	11577.1	1.06625
11582.7	0.76402	11579.2	0.96734	11577.8	1.06547
11583.3	0.76474	11579.9	0.96526	11578.4	1.06459
11584.1	0.76676	11580.6	0.9666	11579.2	1.06214
11584.8	0.76992	11581.3	0.9704	11579.9	1.05759
11585.4	0.77364	11581.9	0.97646	11580.5	1.05029
11586.1	0.77804	11582.6	0.98439	11581.2	1.04051
11586.6	0.7822	11583.2	0.99069	11581.7	1.02898
11587.4	0.78581	11583.9	0.99689	11582.4	1.01202
11588	0.78904	11584.5	0.9999	11583.1	0.99574
11588.7	0.79202	11585.3	0.99924	11583.8	0.97954
11589.5	0.7958	11586	0.9937	11584.6	0.96602
11590.1	0.80109	11586.7	0.98659	11585.2	0.9564
11590.8	0.80848	11587.3	0.97797	11585.9	0.94627
11591.4	0.81852	11588	0.9686	11586.5	0.939
11592.2	0.83041	11588.8	0.9593	11587.3	0.93301
11592.9	0.84413	11589.5	0.9537	11588	0.92877
11593.7	0.85822	11590.2	0.95096	11588.7	0.92482
11594.3	0.87163	11590.8	0.95031	11589.4	0.9223
11595	0.88426	11591.5	0.95102	11590.1	0.92276
11595.8	0.8945	11592.3	0.95419	11590.9	0.925
11596.4	0.90369	11593	0.95826	11591.5	0.9264
11597.1	0.91131	11593.6	0.96383	11592.2	0.92713
11597.7	0.91798	11594.3	0.97299	11592.8	0.92634
11598.4	0.92421	11594.9	0.98407	11593.5	0.93291
11599.2	0.92998	11595.7	1.00029	11594.3	0.93945
11599.9	0.93624	11596.4	1.01376	11595	0.94348
11600.7	0.94262	11597.2	1.02884	11595.8	0.94788
11601.4	0.94955	11597.9	1.03892	11596.5	0.95013
11602.1	0.95715	11598.6	1.04516	11597.2	0.95258
11602.7	0.96475	11599.3	1.04702	11597.8	0.95598
11603.5	0.97285	11600	1.04478	11598.6	0.95977
11604.2	0.98084	11600.7	1.03959	11599.3	0.9647
11604.8	0.98871	11601.4	1.03248	11599.9	0.97001
11605.6	0.99639	11602.1	1.02306	11600.7	0.97532
11606.3	1.00334	11602.9	1.01437	11601.4	0.98017
11607.1	1.01018	11603.6	1.00586	11602.2	0.98568
11607.8	1.01649	11604.3	0.99991	11602.8	0.98909
11608.5	1.02264	11605	0.994	11603.6	0.99403
11609.1	1.02908	11605.6	0.99067	11604.1	0.99644
11609.8	1.03585	11606.4	0.98729	11604.9	1.00045
11610.5	1.04354	11607	0.98474	11605.6	1.00348
11611.2	1.0518	11607.7	0.98234	11606.3	1.00702
11612	1.06116	11608.5	0.97879	11607.1	1.00984
11612.7	1.07159	11609.2	0.97534	11607.8	1.01061
11613.4	1.08242	11610	0.97122	11608.5	1.01361
11614.1	1.09406	11610.7	0.96713	11609.2	1.01925
11614.9	1.10568	11611.4	0.96393	11609.9	1.02454
11615.6	1.1173	11612.1	0.96179	11610.7	1.02807
11616.4	1.1277	11612.9	0.96117	11611.4	1.03488
11617.1	1.13863	11613.6	0.96166	11612.2	1.04041
11618.4	1.1487	11614.9	0.96611	11613.5	1.04748
11619.4	1.15403	11615.9	0.97281	11614.5	1.05004
11620.5	1.15422	11617	0.98063	11615.5	1.05739
11621.4	1.14931	11617.9	0.98855	11616.5	1.06689
11622.4	1.1402	11618.9	0.9979	11617.4	1.07145
11623.5	1.12818	11620	1.00816	11618.6	1.07611
11624.4	1.11431	11620.9	1.01612	11619.5	1.07822
11625.4	1.0992	11621.9	1.02478	11620.5	1.07968
11625.9	1.08355	11622.5	1.02948	11621	1.07958
11627.5	1.06826	11624	1.03763	11622.6	1.0766
11628.4	1.05306	11625	1.04036	11623.5	1.0741
11629.4	1.0383	11625.9	1.04029	11624.5	1.06922
11630.4	1.02456	11627	1.03922	11625.5	1.06175
11631.4	1.0116	11628	1.0366	11626.5	1.05103
11632	0.99958	11628.5	1.03449	11627	1.04543
11633.4	0.98917	11629.9	1.0299	11628.5	1.03413
11634.3	0.98014	11630.8	1.02705	11629.4	1.0286
11635.3	0.97256	11631.8	1.02358	11630.4	1.02315
11636.3	0.96657	11632.9	1.0204	11631.4	1.01677
11637.3	0.96187	11633.8	1.01737	11632.4	1.00926
11638.3	0.95834	11634.8	1.01431	11633.4	1.00371
11639.3	0.95572	11635.8	1.01158	11634.4	0.99916
11639.9	0.95387	11636.4	1.01023	11635	0.99551
11641.2	0.95294	11637.7	1.00748	11636.3	0.98731
11641.8	0.95235	11638.3	1.00622	11636.9	0.98283
11643.2	0.95266	11639.7	1.00293	11638.3	0.97967
11643.7	0.95272	11640.2	1.00167	11638.8	0.97827
11644.6	0.95326	11641.2	0.99851	11639.7	0.97462
11646	0.95414	11642.5	0.99302	11641	0.96986
11646.9	0.95512	11643.5	0.9886	11642	0.96898
11648	0.9562	11644.5	0.9837	11643.1	0.96755
11649	0.9573	11645.6	0.9791	11644.1	0.96593
11650	0.95849	11646.5	0.97507	11645.1	0.9635
11650.9	0.95963	11647.5	0.9715	11646	0.96158
11652	0.96074	11648.5	0.96787	11647.1	0.96144
11652.6	0.96172	11649.2	0.96606	11647.7	0.96203
11654	0.96293	11650.5	0.96278	11649.1	0.96284
11655.1	0.96398	11651.6	0.96116	11650.2	0.9641
11656	0.965	11652.5	0.96006	11651.1	0.96367
11656.5	0.96586	11653	0.95953	11651.6	0.96416
11658	0.96711	11654.5	0.95921	11653	0.96285
11659	0.96822	11655.5	0.96012	11654.1	0.9628
11660	0.96934	11656.5	0.96194	11655.1	0.96674
11661	0.97054	11657.6	0.96464	11656.1	0.97105
11662.1	0.97201	11658.6	0.96821	11657.2	0.97277
11663.1	0.97357	11659.6	0.97242	11658.2	0.97622
11664.1	0.9752	11660.6	0.97698	11659.2	0.97829
11665	0.97708	11661.6	0.98151	11660.1	0.98029
11666.1	0.97908	11662.6	0.98599	11661.2	0.98254
11667.2	0.98137	11663.7	0.9912	11662.2	0.98447
11668.1	0.98375	11664.7	0.99514	11663.2	0.99025
11669.1	0.98626	11665.6	0.99805	11664.1	0.99066
11670.1	0.98888	11666.6	1.00122	11665.2	0.9944
11671.2	0.99184	11667.8	1.00358	11666.3	0.99689
11672.2	0.99485	11668.7	1.00491	11667.3	0.99755
11673.2	0.99792	11669.7	1.00563	11668.3	1.00216
11673.7	1.00107	11670.3	1.00584	11668.8	1.00406
11675.2	1.00471	11671.8	1.0061	11670.3	1.00869
11676.2	1.00825	11672.8	1.00596	11671.3	1.01555
11677.3	1.01183	11673.8	1.00544	11672.4	1.01902
11678.3	1.01555	11674.9	1.00488	11673.4	1.02079
11679.3	1.01918	11675.9	1.00438	11674.4	1.0252
11679.9	1.0226	11676.5	1.00403	11675	1.02599
11681.3	1.02633	11677.8	1.00272	11676.4	1.0289
11682.3	1.02963	11678.8	1.00218	11677.4	1.03149
11683.3	1.03268	11679.9	1.00135	11678.4	1.03374
11684.3	1.03546	11680.9	1.00057	11679.4	1.03495
11685.4	1.03789	11681.9	0.99963	11680.5	1.03761
11686.3	1.03985	11682.8	0.99944	11681.4	1.03855
11687.4	1.04133	11683.9	0.99984	11682.5	1.03765
11688.4	1.04228	11685	1.00028	11683.5	1.03751
11689.4	1.04258	11685.9	1.00093	11684.5	1.03632
11690.3	1.04244	11686.9	1.00201	11685.4	1.03586
11690.9	1.04173	11687.5	1.00299	11686	1.03561
11691.9	1.0408	11688.5	1.00446	11687	1.03253
11693.2	1.03959	11689.8	1.00712	11688.3	1.02946
11694.2	1.03806	11690.8	1.00822	11689.3	1.02857
11695.3	1.03634	11691.8	1.00934	11690.4	1.02605
11696.2	1.03432	11692.8	1.01044	11691.3	1.02284
11697.2	1.03218	11693.7	1.01123	11692.3	1.01879
11698.2	1.02985	11694.7	1.01117	11693.3	1.01426
11699.2	1.02743	11695.7	1.01089	11694.3	1.01328
11699.7	1.02486	11696.3	1.01071	11694.8	1.01244
11701.1	1.02261	11697.6	1.00937	11696.2	1.00833
11702.2	1.02012	11698.7	1.00782	11697.3	1.00484
11702.7	1.01761	11699.2	1.00672	11697.8	1.0031
11703.5	1.01525	11700	1.00476	11698.6	1.00001
11704.5	1.01302	11701	1.0021	11699.6	0.99744
11705.9	1.01111	11702.4	0.99761	11701	0.99503
11706.9	1.00909	11703.4	0.99421	11702	0.99298
11707.9	1.00727	11704.4	0.99068	11703	0.99066
11708.9	1.00553	11705.4	0.98709	11703.9	0.98704
11709.9	1.00383	11706.4	0.9832	11705	0.9873
11710.8	1.00216	11707.4	0.97999	11705.9	0.98739
11711.8	1.00079	11708.4	0.97701	11706.9	0.98626
11712.9	0.99949	11709.4	0.97419	11708	0.98494
11714	0.99812	11710.5	0.97174	11709	0.98444
11714.8	0.99684	11711.4	0.97027	11709.9	0.98365
11715.9	0.99591	11712.4	0.96923	11711	0.98146
11717.7	0.99415	11714.3	0.96871	11712.8	0.9797
11720	0.99251	11716.5	0.97035	11715.1	0.97969
11721.9	0.99067	11718.4	0.97296	11716.9	0.98031
11724	0.98898	11720.6	0.97728	11719.1	0.97967
11726	0.98726	11722.5	0.98161	11721.1	0.9796
11727.9	0.98549	11724.4	0.98645	11723	0.98251
11730.1	0.98405	11726.6	0.99145	11725.2	0.98156
11732.2	0.98289	11728.7	0.99549	11727.2	0.9834
11734.1	0.98212	11730.6	0.99865	11729.2	0.98704
11736.2	0.98174	11732.7	1.00194	11731.3	0.98979
11738.3	0.98177	11734.9	1.00474	11733.4	0.99162
11740.1	0.98209	11736.7	1.00674	11735.2	0.99333
11742.2	0.98294	11738.7	1.00821	11737.3	0.99493
11743.9	0.98399	11740.5	1.00877	11739	0.99731
11746	0.98552	11742.5	1.00879	11741.1	1.00162
11748.2	0.98735	11744.7	1.00827	11743.3	1.00466
11750.2	0.98931	11746.7	1.00795	11745.3	1.00757
11752.2	0.99162	11748.7	1.00841	11747.3	1.01032
11754.2	0.99421	11750.7	1.0093	11749.3	1.01371
11756.2	0.99703	11752.7	1.01108	11751.3	1.01466
11758	1.00006	11754.5	1.01342	11753.1	1.01431
11759.9	1.00319	11756.5	1.01627	11755	1.01528
11762	1.00635	11758.6	1.01879	11757.1	1.01666
11763.8	1.00942	11760.4	1.02028	11758.9	1.01633
11765.8	1.0124	11762.3	1.0198	11760.9	1.01816
11767.5	1.01502	11764	1.01799	11762.6	1.01844
11769.6	1.01754	11766.2	1.01341	11764.7	1.01667
11771.7	1.01976	11768.2	1.00748	11766.7	1.01702
11773.7	1.02159	11770.3	1.00118	11768.8	1.01768
11775.7	1.02282	11772.3	0.99517	11770.8	1.01818
11777.7	1.02333	11774.2	0.99143	11772.8	1.01739
11779.8	1.0233	11776.4	0.98799	11774.9	1.01499
11781.8	1.0225	11778.3	0.98604	11776.9	1.01212
11783.5	1.02098	11780	0.98458	11778.5	1.0088
11785.8	1.01939	11782.3	0.98335	11780.9	1.00602
11787.7	1.01731	11784.3	0.98305	11782.8	1.00162
11789.8	1.01513	11786.3	0.98253	11784.9	0.99976
11791.9	1.01317	11788.4	0.98251	11787	0.99672
11793.9	1.01108	11790.5	0.98291	11789	0.99577
11796.1	1.00931	11792.7	0.98325	11791.2	0.99376
11798	1.00765	11794.6	0.98382	11793.1	0.99241
11800	1.00614	11796.6	0.9849	11795.1	0.98987
11802	1.00476	11798.5	0.98602	11797.1	0.99074
11804.2	1.00366	11800.7	0.98803	11799.3	0.99119
11806.1	1.00244	11802.6	0.99052	11801.2	0.98953
11807.8	1.0013	11804.3	0.99313	11802.9	0.98849
11810.1	1.0006	11806.6	0.99747	11805.2	0.98865
11811.8	0.99996	11808.3	1.00106	11806.9	0.98847
11813.9	0.99978	11810.5	1.00607	11809	0.98936
11815.7	0.99974	11812.2	1.01019	11810.8	0.98783
11817.9	0.99989	11814.4	1.01517	11813	0.98688
11819.4	0.99983	11815.9	1.018	11814.5	0.98789
11821.8	1.00025	11818.3	1.02195	11816.9	0.99008
11823.7	1.00049	11820.2	1.02412	11818.8	0.99124
11825.5	1.00081	11822.1	1.02517	11820.6	0.9919
11827.4	1.00133	11824	1.02504	11822.5	0.99386
11829.2	1.00126	11825.7	1.02409	11824.3	0.99569
11831.5	1.00129	11828	1.02231	11826.6	0.99877
11833.5	1.00163	11830	1.02006	11828.6	1.00089
11835.5	1.00183	11832.1	1.01679	11830.6	0.99933
11837.4	1.00171	11834	1.01284	11832.5	1.00086
11839.3	1.00134	11835.9	1.00869	11834.4	1.00239
11841.5	1.00083	11838	1.00397	11836.6	1.00322
11843.7	0.99995	11840.2	0.99848	11838.8	1.0068
11845.7	0.99861	11842.2	0.99417	11840.8	1.00804
11847.3	0.99711	11843.8	0.99182	11842.4	1.00898
11849.6	0.99559	11846.1	0.98878	11844.7	1.00754
11851.7	0.99412	11848.3	0.98744	11846.8	1.00715
11853.7	0.99266	11850.2	0.98691	11848.8	1.00668
11855.8	0.99145	11852.3	0.98683	11850.9	1.00943
11857.6	0.99045	11854.1	0.98757	11852.7	1.00818
11859.8	0.99026	11856.4	0.98926	11854.9	1.00563
11861.5	0.99006	11858.1	0.99035	11856.6	1.00393
11863.6	0.99055	11860.2	0.99176	11858.7	1.00655
11865.9	0.99148	11862.4	0.99327	11861	1.00594
11868.9	0.9934	11865.5	0.99318	11864	1.0036
11872	0.9956	11868.5	0.99177	11867.1	1.00439
11874.9	0.99783	11871.5	0.99014	11870	1.00238
11877.7	0.99994	11874.3	0.98948	11872.8	1.00085
11880.5	1.00187	11877.1	0.99024	11875.6	1.002
11883.7	1.00351	11880.3	0.99298	11878.8	1.00014
11886.5	1.00472	11883.1	0.99614	11881.6	0.99706
11889.5	1.00587	11886.1	0.99983	11884.6	0.99494
11892.5	1.00689	11889	1.0038	11887.6	0.99558
11895.6	1.00792	11892.1	1.00772	11890.6	0.99676
11898.5	1.00882	11895	1.01154	11893.6	0.995
11901.6	1.00975	11898.2	1.01481	11896.7	0.99584
11904.6	1.01022	11901.1	1.01662	11899.7	0.99348
11907.6	1.01032	11904.1	1.01684	11902.7	0.99609
11910.7	1.00994	11907.2	1.01561	11905.8	0.99427
11913.8	1.009	11910.3	1.0123	11908.9	0.99322
11916.9	1.00767	11913.5	1.00722	11912	0.99385
11920	1.00598	11916.5	1.00207	11915	0.99126
11922.8	1.00388	11919.4	0.99733	11917.9	0.99353
11926.1	1.00179	11922.6	0.99331	11921.2	0.99397
11928.9	0.99954	11925.4	0.99116	11924	0.99603
11932	0.99752	11928.5	0.99035	11927.1	0.99528
11934.8	0.99595	11931.3	0.99056	11929.9	0.99447
11938	0.99495	11934.5	0.99198	11933.1	0.99504
11940.9	0.99448	11937.4	0.99334	11936	0.99782
11943.7	0.99427	11940.2	0.99429	11938.8	0.99954
11946.7	0.99457	11943.2	0.99547	11941.8	1.00187
11949.5	0.99507	11946	0.99638	11944.6	1.00072
11952.5	0.99575	11949	0.99727	11947.5	1.00098
11955.4	0.99627	11951.9	0.99726	11950.5	1.00192
11958.5	0.99686	11955.1	0.99664	11953.6	1.00127
11961.5	0.99734	11958	0.99557	11956.6	1.00041
11964.6	0.99786	11961.2	0.99434	11959.7	1.00042
11967.6	0.99821	11964.1	0.99485	11962.7	1.00307
11970.6	0.99852	11967.1	0.99598	11965.7	1.00087
11973.6	0.99872	11970.1	0.99815	11968.6	1.00484
11976.7	0.99896	11973.3	1.00099	11971.8	1.00445
11979.7	0.99886	11976.2	1.00326	11974.8	1.00341
11982.8	0.99872	11979.3	1.00502	11977.9	1.0053
11985.8	0.9985	11982.3	1.00639	11980.9	1.00496
11989	0.99826	11985.5	1.00773	11984.1	1.00595
11992.1	0.99807	11988.6	1.00815	11987.2	1.00515
11994.9	0.99755	11991.4	1.00912	11990	1.00399
11997.7	0.997	11994.3	1.01002	11992.8	1.00365
12000.8	0.99672	11997.3	1.01043	11995.9	1.00147
12003.8	0.99628	12000.3	1.01047	11998.9	1.00042
12006.7	0.9959	12003.2	1.00969	12001.8	0.99953
12009.5	0.99558	12006	1.00818	12004.6	0.99967
12012.4	0.99548	12009	1.00577	12007.5	1.00097
12015.6	0.99572	12012.1	1.00283	12010.7	1.00178
12018.4	0.99592	12015	0.99908	12013.5	0.99988
12021.4	0.99628	12017.9	0.99556	12016.5	0.99693
12024.4	0.9968	12020.9	0.99185	12019.5	0.99433
12027.5	0.99756	12024	0.98965	12022.6	0.99569
12030.6	0.99827	12027.1	0.98798	12025.7	0.996
12033.5	0.99888	12030.1	0.98735	12028.6	0.99601
12036.5	0.99956	12033.1	0.98801	12031.6	0.99801
12039.6	1.00012	12036.2	0.9894	12034.7	0.99692
12042.9	1.00071	12039.4	0.99049	12037.9	0.99723
12045.9	1.00124	12042.5	0.99225	12041	0.99705
12048.7	1.00171	12045.2	0.9938	12043.8	0.99591
12051.8	1.00223	12048.4	0.99531	12046.9	1.00014
12054.9	1.00271	12051.5	0.997	12050	0.99703
12057.8	1.00309	12054.3	0.99826	12052.9	0.99846
12060.8	1.00323	12057.3	0.99954	12055.9	1.00289
12063.8	1.00332	12060.3	1.00103	12058.9	1.00227
12066.5	1.003	12063.1	1.00217	12061.6	0.99902
12069.6	1.00265	12066.1	1.00306	12064.6	0.99841
12072.4	1.00206	12068.9	1.00412	12067.5	0.99729
12075.5	1.00137	12072	1.00466	12070.6	1.0018
12078.4	1.00054	12075	1.00493	12073.5	1.00188
12081.3	0.99958	12077.8	1.00548	12076.4	1.00067
12084.4	0.99867	12081	1.00579	12079.5	0.99954
12087.3	0.99771	12083.9	1.00622	12082.4	1.00028
12090.4	0.99681	12086.9	1.00656	12085.5	1.00037
12093.6	0.99637	12090.2	1.00675	12088.7	1.00098
12096.6	0.99593	12093.1	1.00649	12091.7	1
12099.6	0.99569	12096.2	1.0051	12094.7	0.99737
12102.8	0.99555	12099.4	1.0039	12097.9	1.00025
12105.7	0.99537	12102.3	1.00283	12100.8	1.00195
12108.9	0.99536	12105.4	1.00152	12103.9	1.0038
12111.8	0.99536	12108.4	1.0003	12106.9	0.99823
12114.9	0.99542	12111.4	0.99975	12110	0.99931
12118	0.99548	12114.5	0.99863	12113.1	0.99714
12120.9	0.99545	12117.4	0.99782	12116	0.99792
12123.8	0.9955	12120.4	0.99728	12118.9	0.99915
12126.9	0.99567	12123.4	0.99604	12122	0.99864
12129.8	0.99583	12126.3	0.99546	12124.9	0.99841
12132.7	0.99595	12129.2	0.99419	12127.7	0.99987
12135.6	0.99613	12132.1	0.99331	12130.7	0.99967
12138.4	0.99637	12135	0.99299	12133.5	1.00315
12141.5	0.99686	12138	0.99243	12136.6	1.0024
12144.5	0.99728	12141	0.99248	12139.6	1.00346
12147.6	0.99795	12144.1	0.99251	12142.7	1.00233
12150.4	0.99861	12146.9	0.99282	12145.5	1.002
12153.5	0.99936	12150	0.99402	12148.6	1.00244
12156.6	1.00014	12153.1	0.99493	12151.7	1.0015
12159.6	1.00079	12156.1	0.99533	12154.7	1.003
12162.6	1.00125	12159.1	0.99672	12157.6	1.00118
12165.8	1.0018	12162.3	0.99742	12160.9	0.99853
12169.9	1.00203	12166.4	0.99901	12164.9	0.99887
12173.7	1.00202	12170.2	1.00099	12168.7	1.00125
12177.7	1.00197	12174.2	1.00234	12172.8	1.00103
12181.6	1.00169	12178.1	1.00328	12176.7	1.00165
12186	1.00138	12182.5	1.00456	12181.1	0.99973
12189.8	1.00082	12186.3	1.00571	12184.9	0.99993
12193.8	1.00062	12190.4	1.00658	12188.9	1.0014
12197.7	1.00045	12194.2	1.00705	12192.8	1.00227
12201.6	1.00036	12198.1	1.00699	12196.7	1.00143
12205.5	1.00055	12202	1.00648	12200.6	1.00104
12209.5	1.00077	12206.1	1.00615	12204.6	1.00025
12213.5	1.00098	12210	1.00577	12208.6	1.0006
12217.3	1.00115	12213.8	1.00459	12212.4	1.0013
12221.6	1.00147	12218.2	1.00289	12216.7	1.00054
12225.6	1.00163	12222.2	1.00153	12220.7	0.99952
12229.7	1.00168	12226.2	1.00095	12224.8	1.00078
12233.8	1.0019	12230.3	1.00014	12228.9	1.00025
12238	1.0023	12234.5	0.99959	12233.1	0.99986
12241.9	1.00251	12238.4	0.99914	12237	0.99889
12245.8	1.00288	12242.4	0.99893	12240.9	0.99752
12250	1.00359	12246.6	0.99847	12245.1	0.99866
12253.7	1.004	12250.3	0.99813	12248.8	0.99884
12258	1.00467	12254.5	0.99786	12253	0.99855
12261.7	1.00509	12258.2	0.99745	12256.8	1.00014
12265.7	1.00566	12262.2	0.99659	12260.8	0.99662
12269.6	1.00626	12266.1	0.99616	12264.7	0.99437
12273.5	1.00663	12270.1	0.99612	12268.6	0.99815
12277.5	1.00692	12274.1	0.99627	12272.6	1.00077
12281.6	1.00695	12278.1	0.9973	12276.6	0.99664
12285.6	1.00694	12282.2	0.99843	12280.7	0.99587
12289.7	1.00683	12286.3	0.99978	12284.8	0.99655
12293.6	1.00663	12290.1	1.00157	12288.7	0.9978
12297.7	1.00647	12294.2	1.00342	12292.8	0.99897
12301.8	1.00623	12298.3	1.00526	12296.9	1.00034
12306	1.00609	12302.5	1.00716	12301.1	1.00006
12310.1	1.00602	12306.7	1.00832	12305.2	0.99988
12314.2	1.00605	12310.7	1.00947	12309.3	1.00274
12318.2	1.00607	12314.7	1.01012	12313.3	1.00619
12322	1.00607	12318.6	1.0103	12317.1	1.00701
12325.8	1.00602	12322.3	1.01015	12320.9	1.00679
12329.6	1.00621	12326.1	1.01002	12324.7	1.00358
12333.8	1.00666	12330.3	1.00903	12328.9	1.00518
12337.7	1.00715	12334.2	1.00794	12332.8	1.00762
12341.8	1.00778	12338.3	1.00665	12336.8	1.00779
12345.7	1.0084	12342.3	1.00563	12340.8	1.00784
12349.5	1.009	12346	1.00432	12344.6	1.00912
12353.9	1.01001	12350.4	1.00385	12348.9	1.00888
12357.8	1.011	12354.4	1.00306	12352.9	1.01039
12362	1.01194	12358.5	1.00298	12357.1	1.01153
12365.8	1.01273	12362.4	1.00295	12360.9	1.00924

## Sheet: Fig.2h
	White-line area (a.u.)	Oxidation state
Pt foil	0	0
Pt-SnS2/rGO	1.53	1.22
PtO2	5.016	4

## Sheet: Fig.2i
r	Pt-SnS2/rGO	ptfoil	PtO2
0	0.07945	0.04683	0.15159
0.03068	0.08177	0.04842	0.15685
0.06136	0.0879	0.05237	0.17017
0.09204	0.09585	0.05695	0.18616
0.12272	0.10354	0.0605	0.19979
0.1534	0.10934	0.06195	0.20771
0.18408	0.11216	0.06089	0.20851
0.21476	0.11146	0.0576	0.20265
0.24544	0.10732	0.05316	0.19249
0.27612	0.10048	0.0494	0.18208
0.3068	0.09256	0.04852	0.17632
0.33748	0.08608	0.05158	0.17878
0.36816	0.08404	0.05753	0.18942
0.39884	0.08827	0.06406	0.20479
0.42951	0.09804	0.06887	0.22043
0.46019	0.11072	0.07021	0.23317
0.49087	0.12357	0.0669	0.24227
0.52155	0.13466	0.05839	0.25002
0.55223	0.14315	0.04507	0.26161
0.58291	0.14953	0.03001	0.28351
0.61359	0.15568	0.02715	0.32023
0.64427	0.16466	0.04755	0.37163
0.67495	0.1797	0.07747	0.43346
0.70563	0.20265	0.11006	0.49938
0.73631	0.23297	0.14231	0.56273
0.76699	0.26812	0.17195	0.6174
0.79767	0.30446	0.19695	0.65834
0.82835	0.33804	0.21553	0.68196
0.85903	0.36503	0.22623	0.68661
0.88971	0.38196	0.228	0.67293
0.92039	0.38596	0.22029	0.64449
0.95107	0.37492	0.20308	0.60816
0.98175	0.34778	0.17697	0.57431
1.01243	0.30472	0.14312	0.55534
1.04311	0.24778	0.10323	0.56138
1.07379	0.18257	0.05949	0.59468
1.10447	0.12595	0.01445	0.64842
1.13515	0.12295	0.02919	0.71132
1.16583	0.18617	0.06853	0.77278
1.19651	0.27276	0.10092	0.82564
1.22718	0.36075	0.124	0.86716
1.25786	0.4405	0.13589	0.89948
1.28854	0.50586	0.13542	0.92961
1.31922	0.55244	0.12223	0.96833
1.3499	0.57739	0.09695	1.02733
1.38058	0.57981	0.06159	1.11485
1.41126	0.56131	0.02434	1.23217
1.44194	0.52724	0.04366	1.37329
1.47262	0.48852	0.09338	1.52721
1.5033	0.46344	0.14271	1.68084
1.53398	0.47472	0.18555	1.82102
1.56466	0.53613	0.21728	1.93589
1.59534	0.64263	0.23388	2.01554
1.62602	0.77876	0.23219	2.05256
1.6567	0.92924	0.21021	2.04229
1.68738	1.08203	0.16782	1.98301
1.71806	1.22782	0.10945	1.87596
1.74874	1.35939	0.06727	1.72523
1.77942	1.47114	0.12553	1.53749
1.8101	1.55896	0.23309	1.32164
1.84078	1.62005	0.35363	1.08846
1.87146	1.65294	0.47625	0.85032
1.90214	1.6573	0.59296	0.62152
1.93282	1.63387	0.69647	0.42074
1.9635	1.58434	0.78026	0.27978
1.99418	1.51111	0.83901	0.24437
2.02485	1.41722	0.86919	0.29258
2.05553	1.30611	0.86977	0.35039
2.08621	1.1815	0.84317	0.38338
2.11689	1.04724	0.79655	0.38244
2.14757	0.90724	0.74353	0.3478
2.17825	0.76536	0.70535	0.28436
2.20893	0.62536	0.70707	0.20073
2.23961	0.4909	0.76488	0.11348
2.27029	0.36556	0.87483	0.08471
2.30097	0.25316	1.01857	0.156
2.33165	0.15892	1.17542	0.24124
2.36233	0.0945	1.3282	0.3125
2.39301	0.08286	1.46399	0.36108
2.42369	0.10826	1.57375	0.38318
2.45437	0.13337	1.65204	0.3786
2.48505	0.14638	1.69686	0.3513
2.51573	0.14532	1.70957	0.31127
2.54641	0.13113	1.69473	0.27789
2.57709	0.10616	1.65974	0.27858
2.60777	0.07423	1.61403	0.32716
2.63845	0.04368	1.56776	0.40914
2.66913	0.0412	1.52984	0.5023
2.69981	0.071	1.50577	0.59004
2.73049	0.10503	1.49602	0.66105
2.76117	0.13415	1.49598	0.70761
2.79185	0.15497	1.49744	0.72483
2.82252	0.16581	1.49092	0.71041
2.8532	0.16631	1.46778	0.66464
2.88388	0.15753	1.42154	0.59054
2.91456	0.14262	1.34854	0.49451
2.94524	0.12783	1.24807	0.38833
2.97592	0.12301	1.12215	0.29581
3.0066	0.13649	0.97513	0.26249
3.03728	0.16671	0.81324	0.31732
3.06796	0.20567	0.64409	0.42317
3.09864	0.24599	0.47636	0.54008
3.12932	0.28238	0.32017	0.64831
3.16	0.31113	0.19073	0.73785
3.19068	0.32963	0.12463	0.80317
3.22136	0.33624	0.1516	0.84151
3.25204	0.33022	0.20444	0.85223
3.28272	0.31167	0.24197	0.83648
3.3134	0.28149	0.25574	0.79689
3.34408	0.24135	0.24623	0.73731
3.37476	0.19362	0.21813	0.66247
3.40544	0.14153	0.18068	0.57768
3.43612	0.09038	0.15107	0.48851
3.4668	0.05481	0.15339	0.40055
3.49748	0.06589	0.19282	0.31923
3.52816	0.10403	0.25055	0.24961
3.55884	0.14244	0.31046	0.19606
3.58952	0.17399	0.36385	0.16095
3.62019	0.19622	0.40607	0.14222
3.65087	0.2081	0.43486	0.13323
3.68155	0.20949	0.44963	0.12669
3.71223	0.20088	0.45111	0.11818
3.74291	0.18332	0.441	0.10646
3.77359	0.15827	0.42171	0.09254
3.80427	0.12753	0.39594	0.07885
3.83495	0.09305	0.36644	0.06858
3.86563	0.05687	0.33561	0.06426
3.89631	0.021	0.30526	0.06569
3.92699	0.01319	0.27651	0.07007
3.95767	0.04337	0.2498	0.07445
3.98835	0.06888	0.22513	0.07716
4.01903	0.08879	0.20243	0.07776
4.04971	0.10269	0.1819	0.07671
4.08039	0.11055	0.16437	0.07494
4.11107	0.11274	0.15148	0.07338
4.14175	0.10995	0.14555	0.07259
4.17243	0.10316	0.14878	0.07239
4.20311	0.09357	0.16218	0.07208
4.23379	0.0825	0.18512	0.07072
4.26447	0.07135	0.21602	0.0676
4.29515	0.06145	0.25305	0.06251
4.32583	0.05382	0.29436	0.05593
4.35651	0.04887	0.33802	0.04936
4.38719	0.04614	0.38186	0.04541
4.41786	0.04465	0.42354	0.04684
4.44854	0.04345	0.46058	0.05399
4.47922	0.04199	0.49051	0.06465
4.5099	0.04021	0.51103	0.07626
4.54058	0.03833	0.52023	0.08704
4.57126	0.03664	0.5167	0.09593
4.60194	0.03524	0.49974	0.10245
4.63262	0.03394	0.46946	0.10655
4.6633	0.03234	0.42691	0.10856
4.69398	0.0301	0.37433	0.10904
4.72466	0.02736	0.31563	0.10862
4.75534	0.02532	0.25745	0.10776
4.78602	0.02646	0.21151	0.10662
4.8167	0.03279	0.19498	0.10494
4.84738	0.04369	0.21701	0.10213
4.87806	0.05739	0.26612	0.09741
4.90874	0.07228	0.32584	0.09004
4.93942	0.08704	0.38579	0.07945
4.9701	0.10051	0.4403	0.06542
5.00078	0.11166	0.48625	0.04801
5.03146	0.11962	0.52203	0.02767
5.06214	0.12369	0.54704	0.00519
5.09282	0.12341	0.56147	0.0187
5.1235	0.11859	0.56608	0.04258
5.15418	0.1093	0.56209	0.06538
5.18486	0.09587	0.55105	0.08591
5.21553	0.07891	0.53466	0.10314
5.24621	0.05921	0.51463	0.1162
5.27689	0.03778	0.49258	0.12454
5.30757	0.01585	0.46989	0.12791
5.33825	0.00773	0.44766	0.12643
5.36893	0.02738	0.4266	0.12063
5.39961	0.04545	0.4071	0.1114
5.43029	0.06054	0.38925	0.10005
5.46097	0.07209	0.37293	0.08826
5.49165	0.07984	0.3579	0.07801
5.52233	0.08382	0.3439	0.07121
5.55301	0.08436	0.33064	0.06882
5.58369	0.08205	0.31792	0.07015
5.61437	0.07771	0.30552	0.07337
5.64505	0.07229	0.29329	0.07664
5.67573	0.06678	0.28107	0.07879
5.70641	0.06192	0.26869	0.07942
5.73709	0.05806	0.256	0.07876
5.76777	0.05498	0.24291	0.07751
5.79845	0.052	0.22934	0.07658
5.82913	0.04835	0.21532	0.07668
5.85981	0.04337	0.20096	0.07803
5.89049	0.03682	0.1865	0.0802
5.92117	0.029	0.17225	0.08232
5.95185	0.02147	0.1586	0.0834
5.98253	0.01869	0.14601	0.08263
6.0132	0.0248	0.13492	0.07953
6.04388	0.03621	0.12568	0.07408
6.07456	0.04923	0.11852	0.06682
6.10524	0.06222	0.11345	0.05896
6.13592	0.07433	0.11025	0.05258
6.1666	0.08508	0.10847	0.05026
6.19728	0.09423	0.10755	0.05342
6.22796	0.10173	0.10685	0.06094
6.25864	0.10768	0.10574	0.07029
6.28932	0.11229	0.10364	0.07922
6.32	0.11581	0.10005	0.08619
6.35068	0.11844	0.09454	0.09023
6.38136	0.12029	0.08685	0.09082
6.41204	0.12133	0.07684	0.08782
6.44272	0.12141	0.0646	0.08141
6.4734	0.1203	0.05053	0.07206
6.50408	0.11774	0.03568	0.06051
6.53476	0.1135	0.02345	0.0478
6.56544	0.10749	0.02339	0.03541
6.59612	0.09974	0.03658	0.02577
6.6268	0.09051	0.0537	0.02253
6.65748	0.08027	0.07097	0.02619
6.68816	0.06984	0.08695	0.03232
6.71884	0.0604	0.10085	0.03766
6.74952	0.05356	0.11222	0.04087
6.7802	0.05088	0.12086	0.0415
6.81087	0.05282	0.12683	0.03953
6.84155	0.05821	0.13042	0.03522
6.87223	0.06517	0.13211	0.02902
6.90291	0.07215	0.13248	0.02152
6.93359	0.07809	0.13212	0.01346
6.96427	0.08237	0.13147	0.0062
6.99495	0.08465	0.13071	0.00583
7.02563	0.08479	0.12971	0.01147
7.05631	0.08283	0.12805	0.01655
7.08699	0.07893	0.12513	0.02005
7.11767	0.07336	0.12033	0.02171
7.14835	0.06645	0.11311	0.02152
7.17903	0.05857	0.1031	0.01963
7.20971	0.05012	0.09015	0.01635
7.24039	0.04146	0.07438	0.0122
7.27107	0.03292	0.05613	0.00823
7.30175	0.02479	0.03604	0.007
7.33243	0.01731	0.01561	0.00996
7.36311	0.01099	0.0124	0.01437
7.39379	0.0078	0.03265	0.01858
7.42447	0.01052	0.05366	0.02201
7.45515	0.01643	0.07332	0.02441
7.48583	0.02332	0.09087	0.02569
7.51651	0.03057	0.10583	0.02587
7.54719	0.03786	0.11789	0.02509
7.57787	0.04482	0.12695	0.02352
7.60854	0.05107	0.13308	0.02141
7.63922	0.05619	0.13648	0.01899
7.6699	0.05976	0.13747	0.01649
7.70058	0.06143	0.13648	0.0141
7.73126	0.06092	0.13392	0.01189
7.76194	0.05808	0.13023	0.00987
7.79262	0.05287	0.12576	0.00796
7.8233	0.04541	0.12078	0.00606
7.85398	0.03597	0.11549	0.00412
7.88466	0.02497	0.10997	0.00233
7.91534	0.01321	0.10424	0.00203
7.94602	0.00559	0.0983	0.00383
7.9767	0.015	0.09212	0.00608
8.00738	0.02695	0.08573	0.00827
8.03806	0.0381	0.07917	0.01025
8.06874	0.04777	0.07252	0.0119
8.09942	0.05559	0.06591	0.01317
8.1301	0.0614	0.05951	0.01406
8.16078	0.06522	0.05349	0.01459
8.19146	0.0673	0.04806	0.01486
8.22214	0.06812	0.04339	0.01496
8.25282	0.06829	0.03963	0.015
8.2835	0.06854	0.03683	0.01507
8.31418	0.06947	0.03488	0.01519
8.34486	0.07142	0.03353	0.01533
8.37554	0.07433	0.0324	0.01545
8.40621	0.0778	0.03109	0.01544
8.43689	0.08123	0.02926	0.01525
8.46757	0.08402	0.02663	0.01485
8.49825	0.08567	0.02312	0.01425
8.52893	0.08584	0.0188	0.01351
8.55961	0.08441	0.01419	0.01276
8.59029	0.08148	0.01092	0.01214
8.62097	0.07732	0.01197	0.01176
8.65165	0.07242	0.01721	0.01171
8.68233	0.06737	0.02401	0.01193
8.71301	0.06281	0.03094	0.0123
8.74369	0.0593	0.0372	0.01267
8.77437	0.0571	0.04227	0.01288
8.80505	0.05606	0.0457	0.01282
8.83573	0.05571	0.04721	0.01243
8.86641	0.0554	0.04658	0.01166
8.89709	0.05451	0.04373	0.01055
8.92777	0.05259	0.03872	0.00913
8.95845	0.04937	0.03171	0.00749
8.98913	0.04478	0.02299	0.00572
9.01981	0.03894	0.01295	0.00397
9.05049	0.03208	0.00271	0.00255
9.08117	0.0246	0.01	0.00213
9.11185	0.01708	0.02141	0.0029
9.14253	0.01072	0.03247	0.00399
9.17321	0.00867	0.04275	0.00495
9.20388	0.0123	0.05196	0.00567
9.23456	0.01749	0.05991	0.00611
9.26524	0.02229	0.06653	0.00628
9.29592	0.02617	0.07188	0.00621
9.3266	0.02904	0.07605	0.00597
9.35728	0.03095	0.07924	0.00563
9.38796	0.0321	0.08162	0.00525
9.41864	0.03274	0.08335	0.00492
9.44932	0.03312	0.08451	0.00467
9.48	0.03346	0.08511	0.00451
9.51068	0.03388	0.0851	0.00443
9.54136	0.03436	0.08437	0.00437
9.57204	0.0348	0.08283	0.00432
9.60272	0.03501	0.0804	0.00427
9.6334	0.03482	0.0771	0.00429
9.66408	0.03409	0.07301	0.00443
9.69476	0.03274	0.06831	0.00477
9.72544	0.03078	0.06325	0.00532
9.75612	0.02829	0.05813	0.00602
9.7868	0.02545	0.05324	0.0068
9.81748	0.0225	0.0488	0.00755
9.84816	0.01972	0.04493	0.00819
9.87884	0.01746	0.04157	0.00861
9.90952	0.01597	0.03851	0.00877
9.9402	0.01534	0.0355	0.00862
9.97088	0.01542	0.03227	0.00813
