# Supplementary material for: Single atom catalysts in Van der Waals gaps
Source: Nat Commun. 2022 Nov 11;13:6863. doi: 10.1038/s41467-022-34572-3 (PMC9652421; doi:10.1038/s41467-022-34572-3)
Supplement: Supplementary file 2 — Source Data [file 41467_2022_34572_MOESM2_ESM.zip › Source Data Fig. 3.xlsx]

## Sheet: Fig.3a
Potential vs RHE (V)	SnS2	Potential vs RHE (V)	GO-SnS2-Cu	Potential vs RHE (V)	GO-SnS2-Ni	Potential vs RHE (V)	GO-SnS2-Pd	Potential vs RHE (V)	GO-SnS2-Pt	Potential vs RHE (V)	Pt/rGO	Potential vs RHE (V)	Pt/C	Potential vs RHE (V)	SnS2/rGO
0.104	0.12708	0.104	0.02463	0.104	-0.07272	0.124	-0.18372	0.1046	-0.28832	0.1046	-0.26737	0.1046	-0.16164	0.1046	-0.16164
0.103	0.12575	0.103	0.01248	0.103	-0.08556	0.123	-0.18443	0.1036	-0.30488	0.1036	-0.27049	0.1036	-0.25676	0.1036	-0.25676
0.102	0.12495	0.102	0.00925	0.102	-0.0873	0.122	-0.17297	0.1026	-0.28464	0.1026	-0.28464	0.1026	-0.25874	0.1026	-0.25874
0.101	0.12429	0.101	0.01036	0.101	-0.09523	0.121	-0.17877	0.1016	-0.29979	0.1016	-0.33079	0.1016	-0.27941	0.1016	-0.27941
0.1	0.12351	0.1	0.00713	0.1	-0.09271	0.12	-0.17778	0.1006	-0.32173	0.1006	-0.31054	0.1006	-0.31281	0.1006	-0.31281
0.099	0.12106	0.099	0.01226	0.099	-0.09209	0.119	-0.18995	0.0996	-0.30092	0.0996	-0.28535	0.0996	-0.27247	0.0996	-0.27247
0.098	0.12072	0.098	0.00346	0.098	-0.09778	0.118	-0.21939	0.0986	-0.29781	0.0986	-0.32017	0.0986	-0.2879	0.0986	-0.2879
0.097	0.12139	0.097	0.00791	0.097	-0.09905	0.117	-0.18967	0.0976	-0.31267	0.0976	-0.33036	0.0976	-0.3029	0.0976	-0.3029
0.096	0.12106	0.096	0.00457	0.096	-0.09619	0.116	-0.18967	0.0966	-0.323	0.0966	-0.27827	0.0966	-0.2644	0.0966	-0.2644
0.095	0.11871	0.095	0.000334324	0.095	-0.09983	0.115	-0.19179	0.0956	-0.30885	0.0956	-0.3172	0.0956	-0.30616	0.0956	-0.30616
0.094	0.11782	0.094	0.00423	0.094	-0.10401	0.114	-0.18485	0.0946	-0.31168	0.0946	-0.35796	0.0946	-0.3097	0.0946	-0.3097
0.093	0.11693	0.093	-0.00189	0.093	-0.10062	0.113	-0.20793	0.0936	-0.3138	0.0936	-0.32512	0.0936	-0.29101	0.0936	-0.29101
0.092	0.11727	0.092	0.00479	0.092	-0.10222	0.112	-0.23921	0.0926	-0.32314	0.0926	-0.28662	0.0926	-0.323	0.0926	-0.323
0.091	0.11582	0.091	-0.000780042	0.091	-0.10732	0.111	-0.24897	0.0916	-0.31621	0.0916	-0.32385	0.0916	-0.31932	0.0916	-0.31932
0.09	0.11594	0.09	0.00234	0.09	-0.10527	0.11	-0.24459	0.0906	-0.31861	0.0906	-0.35145	0.0906	-0.30149	0.0906	-0.30149
0.089	0.11594	0.089	-0.000334324	0.089	-0.10345	0.109	-0.2334	0.0896	-0.34013	0.0896	-0.30672	0.0896	-0.32668	0.0896	-0.32668
0.088	0.11604	0.088	-0.000891437	0.088	-0.1104	0.108	-0.24487	0.0886	-0.32215	0.0886	-0.29809	0.0886	-0.32088	0.0886	-0.32088
0.087	0.11459	0.087	0.000891437	0.087	-0.10978	0.107	-0.25916	0.0876	-0.33503	0.0876	-0.33616	0.0876	-0.3172	0.0876	-0.3172
0.086	0.11448	0.086	-0.00624	0.086	-0.10606	0.106	-0.21939	0.0866	-0.32159	0.0866	-0.34183	0.0866	-0.35103	0.0866	-0.35103
0.085	0.11425	0.085	-0.000780042	0.085	-0.11151	0.105	-0.23298	0.0856	-0.33531	0.0856	-0.31833	0.0856	-0.32541	0.0856	-0.32541
0.084	0.11505	0.084	-0.00557	0.084	-0.11359	0.104	-0.23779	0.0846	-0.34466	0.0846	-0.30361	0.0846	-0.34253	0.0846	-0.34253
0.083	0.1137	0.083	-0.00501	0.083	-0.11101	0.103	-0.24119	0.0836	-0.33758	0.0836	-0.3557	0.0836	-0.37325	0.0836	-0.37325
0.082	0.11336	0.082	-0.00646	0.082	-0.11203	0.102	-0.23694	0.0826	-0.33277	0.0826	-0.34508	0.0826	-0.32597	0.0826	-0.32597
0.081	0.11381	0.081	-0.01226	0.081	-0.1173	0.101	-0.21175	0.0816	-0.34126	0.0816	-0.2995	0.0816	-0.34211	0.0816	-0.34211
0.08	0.11146	0.08	-0.00501	0.08	-0.11476	0.1	-0.21656	0.0806	-0.34989	0.0806	-0.3155	0.0806	-0.37622	0.0806	-0.37622
0.079	0.11103	0.079	-0.01248	0.079	-0.11338	0.099	-0.20226	0.0796	-0.33602	0.0796	-0.36688	0.0796	-0.34975	0.0796	-0.34975
0.078	0.11158	0.078	-0.00691	0.078	-0.11997	0.098	-0.18471	0.0786	-0.34197	0.0786	-0.35584	0.0786	-0.37339	0.0786	-0.37339
0.077	0.11292	0.077	-0.00925	0.077	-0.11881	0.097	-0.185	0.0776	-0.35117	0.0776	-0.29582	0.0776	-0.37424	0.0776	-0.37424
0.076	0.11258	0.076	-0.01348	0.076	-0.11631	0.096	-0.21217	0.0766	-0.36815	0.0766	-0.32102	0.0766	-0.35074	0.0766	-0.35074
0.075	0.11137	0.075	-0.00891	0.075	-0.12065	0.095	-0.23553	0.0756	-0.35754	0.0756	-0.3758	0.0756	-0.39547	0.0756	-0.39547
0.074	0.11125	0.074	-0.01683	0.074	-0.12384	0.094	-0.2511	0.0746	-0.35754	0.0746	-0.33418	0.0746	-0.38188	0.0746	-0.38188
0.073	0.11002	0.073	-0.01148	0.073	-0.11967	0.093	-0.26469	0.0736	-0.35046	0.0736	-0.31932	0.0736	-0.38967	0.0736	-0.38967
0.072	0.11137	0.072	-0.01148	0.072	-0.12314	0.092	-0.2535	0.0726	-0.35909	0.0726	-0.35428	0.0726	-0.43708	0.0726	-0.43708
0.071	0.11125	0.071	-0.01605	0.071	-0.12753	0.091	-0.27006	0.0716	-0.37325	0.0716	-0.37537	0.0716	-0.3966	0.0716	-0.3966
0.07	0.10979	0.07	-0.00981	0.07	-0.12452	0.09	-0.29002	0.0706	-0.35655	0.0706	-0.32498	0.0706	-0.41699	0.0706	-0.41699
0.069	0.11013	0.069	-0.01962	0.069	-0.12542	0.089	-0.29016	0.0696	-0.38457	0.0696	-0.32682	0.0696	-0.44147	0.0696	-0.44147
0.068	0.11103	0.068	-0.01371	0.068	-0.12985	0.088	-0.26228	0.0686	-0.38712	0.0686	-0.35315	0.0686	-0.42449	0.0686	-0.42449
0.067	0.10991	0.067	-0.02173	0.067	-0.1297	0.087	-0.28422	0.0676	-0.38174	0.0676	-0.36688	0.0676	-0.43892	0.0676	-0.43892
0.066	0.10812	0.066	-0.01994	0.066	-0.12699	0.086	-0.29073	0.0666	-0.38004	0.0666	-0.33319	0.0666	-0.46143	0.0666	-0.46143
0.065	0.10657	0.065	-0.01816	0.065	-0.13301	0.085	-0.25676	0.0656	-0.38967	0.0656	-0.33248	0.0656	-0.43878	0.0656	-0.43878
0.064	0.1079	0.064	-0.02474	0.064	-0.13473	0.084	-0.25025	0.0646	-0.3874	0.0646	-0.36476	0.0646	-0.4712	0.0646	-0.4712
0.063	0.10879	0.063	-0.0204	0.063	-0.12999	0.083	-0.23666	0.0636	-0.40198	0.0636	-0.35046	0.0636	-0.46978	0.0636	-0.46978
0.062	0.10712	0.062	-0.02173	0.062	-0.13359	0.082	-0.22024	0.0626	-0.4	0.0626	-0.3288	0.0626	-0.4518	0.0626	-0.4518
0.061	0.10757	0.061	-0.02507	0.061	-0.13778	0.081	-0.21274	0.0616	-0.4041	0.0616	-0.35018	0.0616	-0.48931	0.0616	-0.48931
0.06	0.10801	0.06	-0.02028	0.06	-0.1349	0.08	-0.20425	0.0606	-0.3983	0.0606	-0.38287	0.0606	-0.47304	0.0606	-0.47304
0.059	0.10769	0.059	-0.02875	0.059	-0.13554	0.079	-0.21444	0.0596	-0.40297	0.0596	-0.36164	0.0596	-0.49016	0.0596	-0.49016
0.058	0.10812	0.058	-0.01905	0.058	-0.14253	0.078	-0.22137	0.0586	-0.39802	0.0586	-0.32668	0.0586	-0.53263	0.0586	-0.53263
0.057	0.10545	0.057	-0.02897	0.057	-0.13956	0.077	-0.24614	0.0576	-0.42689	0.0576	-0.37013	0.0576	-0.5172	0.0576	-0.5172
0.056	0.10712	0.056	-0.02429	0.056	-0.13918	0.076	-0.23001	0.0566	-0.42067	0.0566	-0.39632	0.0566	-0.52413	0.0566	-0.52413
0.055	0.10623	0.055	-0.02463	0.055	-0.14437	0.075	-0.23001	0.0556	-0.41274	0.0556	-0.34919	0.0556	-0.55258	0.0556	-0.55258
0.054	0.10746	0.054	-0.03108	0.054	-0.14494	0.074	-0.27657	0.0546	-0.40665	0.0546	-0.3506	0.0546	-0.52116	0.0546	-0.52116
0.053	0.10668	0.053	-0.02619	0.053	-0.14253	0.073	-0.33206	0.0536	-0.45407	0.0536	-0.39887	0.0536	-0.55032	0.0536	-0.55032
0.052	0.10579	0.052	-0.03465	0.052	-0.14565	0.072	-0.29526	0.0526	-0.43892	0.0526	-0.37098	0.0526	-0.56433	0.0526	-0.56433
0.051	0.10723	0.051	-0.02953	0.051	-0.14989	0.071	-0.25294	0.0516	-0.43029	0.0516	-0.34904	0.0516	-0.55669	0.0516	-0.55669
0.05	0.10634	0.05	-0.03209	0.05	-0.14636	0.07	-0.25846	0.0506	-0.44444	0.0506	-0.39745	0.0506	-0.59222	0.0506	-0.59222
0.049	0.10679	0.049	-0.03554	0.049	-0.14834	0.069	-0.26723	0.0496	-0.45676	0.0496	-0.40368	0.0496	-0.5857	0.0496	-0.5857
0.048	0.10723	0.048	-0.03231	0.048	-0.154	0.068	-0.26058	0.0486	-0.44614	0.0486	-0.36787	0.0486	-0.58981	0.0486	-0.58981
0.047	0.10579	0.047	-0.03755	0.047	-0.15145	0.067	-0.2644	0.0476	-0.45039	0.0476	-0.36971	0.0476	-0.63567	0.0476	-0.63567
0.046	0.10522	0.046	-0.03376	0.046	-0.15117	0.066	-0.25789	0.0466	-0.44869	0.0466	-0.40396	0.0466	-0.60722	0.0466	-0.60722
0.045	0.10512	0.045	-0.03543	0.045	-0.15711	0.065	-0.25237	0.0456	-0.46185	0.0456	-0.39646	0.0456	-0.63326	0.0456	-0.63326
0.044	0.10512	0.044	-0.0389	0.044	-0.15725	0.064	-0.25053	0.0446	-0.48634	0.0446	-0.37693	0.0446	-0.67261	0.0446	-0.67261
0.043	0.10679	0.043	-0.03577	0.043	-0.154	0.063	-0.24218	0.0436	-0.46214	0.0436	-0.41033	0.0436	-0.64388	0.0436	-0.64388
0.042	0.10657	0.042	-0.04334	0.042	-0.15924	0.062	-0.23878	0.0426	-0.48195	0.0426	-0.44218	0.0426	-0.67742	0.0426	-0.67742
0.041	0.1049	0.041	-0.03632	0.041	-0.16192	0.061	-0.28025	0.0416	-0.50814	0.0416	-0.40934	0.0416	-0.69059	0.0416	-0.69059
0.04	0.1059	0.04	-0.04423	0.04	-0.15994	0.06	-0.27431	0.0406	-0.51253	0.0406	-0.38075	0.0406	-0.66185	0.0406	-0.66185
0.039	0.10355	0.039	-0.03989	0.039	-0.1615	0.059	-0.28209	0.0396	-0.50672	0.0396	-0.43298	0.0396	-0.71309	0.0396	-0.71309
0.038	0.10522	0.038	-0.04345	0.038	-0.16575	0.058	-0.2913	0.0386	-0.51677	0.0386	-0.44246	0.0386	-0.72102	0.0386	-0.72102
0.037	0.10534	0.037	-0.04524	0.037	-0.16419	0.057	-0.29795	0.0376	-0.52979	0.0376	-0.39943	0.0376	-0.72357	0.0376	-0.72357
0.036	0.1059	0.036	-0.04089	0.036	-0.16292	0.056	-0.29398	0.0366	-0.53659	0.0366	-0.41415	0.0366	-0.77665	0.0366	-0.77665
0.035	0.10334	0.035	-0.04914	0.035	-0.16999	0.055	-0.28804	0.0356	-0.54211	0.0356	-0.47813	0.0356	-0.7707	0.0356	-0.7707
0.034	0.10412	0.034	-0.04491	0.034	-0.169	0.054	-0.27799	0.0346	-0.53432	0.0346	-0.45888	0.0346	-0.76745	0.0346	-0.76745
0.033	0.10444	0.033	-0.05226	0.033	-0.16716	0.053	-0.27346	0.0336	-0.56207	0.0336	-0.41939	0.0336	-0.81444	0.0336	-0.81444
0.032	0.10444	0.032	-0.05093	0.032	-0.17226	0.052	-0.29243	0.0326	-0.55938	0.0326	-0.44812	0.0326	-0.80694	0.0326	-0.80694
0.031	0.10545	0.031	-0.04858	0.031	-0.17452	0.051	-0.28889	0.0316	-0.57396	0.0316	-0.49512	0.0316	-0.8017	0.0316	-0.8017
0.03	0.10367	0.03	-0.05628	0.03	-0.17155	0.05	-0.27813	0.0306	-0.5983	0.0306	-0.47389	0.0306	-0.86568	0.0306	-0.86568
0.029	0.10323	0.029	-0.05159	0.029	-0.17523	0.049	-0.26228	0.0296	-0.62038	0.0296	-0.46469	0.0296	-0.86907	0.0296	-0.86907
0.028	0.10334	0.028	-0.05916	0.028	-0.18075	0.048	-0.31649	0.0286	-0.6351	0.0286	-0.50502	0.0286	-0.89851	0.0286	-0.89851
0.027	0.10433	0.027	-0.05461	0.027	-0.17749	0.047	-0.35938	0.0276	-0.61161	0.0276	-0.53319	0.0276	-0.92979	0.0276	-0.92979
0.026	0.10522	0.026	-0.05749	0.026	-0.17863	0.046	-0.33347	0.0266	-0.63779	0.0266	-0.51281	0.0266	-0.91012	0.0266	-0.91012
0.025	0.10467	0.025	-0.0595	0.025	-0.18372	0.045	-0.31083	0.0256	-0.67077	0.0256	-0.51578	0.0256	-0.93588	0.0256	-0.93588
0.024	0.10311	0.024	-0.05315	0.024	-0.18457	0.044	-0.3029	0.0246	-0.69186	0.0246	-0.56815	0.0246	-1.00863	0.0246	-1.00863
0.023	0.10289	0.023	-0.06084	0.023	-0.18174	0.043	-0.28337	0.0236	-0.69214	0.0236	-0.57226	0.0236	-1.00198	0.0236	-1.00198
0.022	0.10389	0.022	-0.05393	0.022	-0.18769	0.042	-0.30219	0.0226	-0.71352	0.0226	-0.56801	0.0226	-1.04317	0.0226	-1.04317
0.021	0.10412	0.021	-0.05962	0.021	-0.19052	0.041	-0.3322	0.0216	-0.7322	0.0216	-0.56518	0.0216	-1.08266	0.0216	-1.08266
0.02	0.10289	0.02	-0.06163	0.02	-0.18641	0.04	-0.34239	0.0206	-0.74593	0.0206	-0.61543	0.0206	-1.05308	0.0206	-1.05308
0.019	0.10245	0.019	-0.05873	0.019	-0.19122	0.039	-0.34409	0.0196	-0.76603	0.0196	-0.61019	0.0196	-1.12413	0.0196	-1.12413
0.018	0.10245	0.018	-0.06776	0.018	-0.19519	0.038	-0.35626	0.0186	-0.7673	0.0186	-0.59816	0.0186	-1.15853	0.0186	-1.15853
0.017	0.10367	0.017	-0.05928	0.017	-0.19335	0.037	-0.33206	0.0176	-0.84091	0.0176	-0.63638	0.0176	-1.18344	0.0176	-1.18344
0.016	0.10355	0.016	-0.06753	0.016	-0.19448	0.036	-0.33956	0.0166	-0.84572	0.0166	-0.69696	0.0166	-1.27304	0.0166	-1.27304
0.015	0.10211	0.015	-0.06262	0.015	-0.2	0.035	-0.34352	0.0156	-0.86242	0.0156	-0.72074	0.0156	-1.24883	0.0156	-1.24883
0.014	0.10289	0.014	-0.06408	0.014	-0.19887	0.034	-0.33093	0.0146	-0.92229	0.0146	-0.72937	0.0146	-1.27389	0.0146	-1.27389
0.013	0.10289	0.013	-0.0711	0.013	-0.19802	0.033	-0.34947	0.0136	-0.94961	0.0136	-0.76971	0.0136	-1.36093	0.0136	-1.36093
0.012	0.103	0.012	-0.06262	0.012	-0.2034	0.032	-0.34805	0.0126	-0.94069	0.0126	-0.85322	0.0126	-1.34112	0.0126	-1.34112
0.011	0.10234	0.011	-0.07032	0.011	-0.20495	0.031	-0.34975	0.0116	-0.98004	0.0116	-0.83001	0.0116	-1.38316	0.0116	-1.38316
0.01	0.102	0.01	-0.06552	0.01	-0.20255	0.03	-0.37679	0.0106	-1.04982	0.0106	-0.86822	0.0106	-1.48903	0.0106	-1.48903
0.009	0.10144	0.009	-0.06776	0.009	-0.20552	0.029	-0.42194	0.0096	-1.07841	0.0096	-0.92314	0.0096	-1.43808	0.0096	-1.43808
0.008	0.10211	0.008	-0.07766	0.008	-0.21047	0.028	-0.43439	0.0086	-1.15159	0.0086	-1.00085	0.0086	-1.52442	0.0086	-1.52442
0.007	0.10289	0.007	-0.06964	0.007	-0.20651	0.027	-0.43439	0.0076	-1.15966	0.0076	-0.97155	0.0076	-1.58528	0.0076	-1.58528
0.006	0.10456	0.006	-0.07544	0.006	-0.20835	0.026	-0.45011	0.0066	-1.20821	0.0066	-0.99561	0.0066	-1.57962	0.0066	-1.57962
0.005	0.1011	0.005	-0.07332	0.005	-0.215	0.025	-0.43298	0.0056	-1.26936	0.0056	-1.09214	0.0056	-1.66313	0.0056	-1.66313
0.004	0.10266	0.004	-0.07299	0.004	-0.21274	0.024	-0.4218	0.0046	-1.32527	0.0046	-1.15414	0.0046	-1.74239	0.0046	-1.74239
0.003	0.10255	0.003	-0.07734	0.003	-0.21302	0.023	-0.40354	0.0036	-1.36971	0.0036	-1.1213	0.0036	-1.77495	0.0036	-1.77495
0.002	0.10234	0.002	-0.07032	0.002	-0.21854	0.022	-0.40991	0.0026	-1.42251	0.0026	-1.17551	0.0026	-1.83439	0.0026	-1.83439
0.001	0.10277	0.001	-0.07844	0.001	-0.22067	0.021	-0.44119	0.0016	-1.52725	0.0016	-1.31465	0.0016	-1.86129	0.0016	-1.86129
0	0.10133	0	-0.07844	0	-0.21826	0.02	-0.44176	0.0006	-1.57962	0.0006	-1.3506	0.0006	-1.9448	0.0006	-1.9448
-0.001	0.10133	-0.001	-0.08045	-0.001	-0.22321	0.019	-0.43227	-0.0004	-1.66454	-0.0004	-1.33999	-0.0004	-2.06936	-0.0004	-2.06936
-0.002	0.1011	-0.002	-0.08391	-0.002	-0.22675	0.018	-0.43638	-0.0014	-1.73956	-0.0014	-1.49186	-0.0014	-2.10899	-0.0014	-2.10899
-0.003	0.10156	-0.003	-0.08034	-0.003	-0.22435	0.017	-0.4511	-0.0024	-1.83439	-0.0024	-1.70134	-0.0024	-2.20382	-0.0024	-2.20382
-0.004	0.10055	-0.004	-0.0887	-0.004	-0.2276	0.016	-0.44827	-0.0034	-1.8528	-0.0034	-1.69002	-0.0034	-2.36377	-0.0034	-2.36377
-0.005	0.10044	-0.005	-0.08112	-0.005	-0.23326	0.015	-0.46242	-0.0044	-2.01982	-0.0044	-1.77212	-0.0044	-2.3765	-0.0044	-2.3765
-0.006	0.09966	-0.006	-0.09115	-0.006	-0.23241	0.014	-0.45152	-0.0054	-2.08209	-0.0054	-2.00708	-0.0054	-2.57183	-0.0054	-2.57183
-0.007	0.10188	-0.007	-0.08859	-0.007	-0.23114	0.013	-0.4535	-0.0064	-2.20099	-0.0064	-2.15145	-0.0064	-2.73744	-0.0064	-2.73744
-0.008	0.10234	-0.008	-0.08892	-0.008	-0.23907	0.012	-0.46582	-0.0074	-2.28592	-0.0074	-2.29016	-0.0074	-2.7799	-0.0074	-2.7799
-0.009	0.1011	-0.009	-0.09148	-0.009	-0.23892	0.011	-0.46624	-0.0084	-2.32696	-0.0084	-2.48549	-0.0084	-2.99646	-0.0084	-2.99646
-0.01	0.1011	-0.01	-0.08793	-0.01	-0.23666	0.01	-0.47785	-0.0094	-2.54636	-0.0094	-2.72611	-0.0094	-3.07289	-0.0094	-3.07289
-0.011	0.10067	-0.011	-0.09594	-0.011	-0.24275	0.009	-0.48549	-0.0104	-2.69498	-0.0104	-2.94268	-0.0104	-3.18188	-0.0104	-3.18188
-0.012	0.10044	-0.012	-0.09573	-0.012	-0.24515	0.008	-0.50064	-0.0114	-2.86483	-0.0114	-3.11253	-0.0114	-3.46072	-0.0114	-3.46072
-0.013	0.10044	-0.013	-0.09415	-0.013	-0.24317	0.007	-0.52583	-0.0124	-3.00778	-0.0124	-3.43808	-0.0124	-3.79476	-0.0124	-3.79476
-0.014	0.09987	-0.014	-0.0984	-0.014	-0.24444	0.006	-0.56108	-0.0134	-3.16914	-0.0134	-3.71267	-0.0134	-4.08351	-0.0134	-4.08351
-0.015	0.10177	-0.015	-0.09505	-0.015	-0.25011	0.005	-0.57877	-0.0144	-3.40977	-0.0144	-3.9816	-0.0144	-4.43171	-0.0144	-4.43171
-0.016	0.10133	-0.016	-0.10419	-0.016	-0.24784	0.004	-0.59448	-0.0154	-3.55556	-0.0154	-4.38783	-0.0154	-4.77849	-0.0154	-4.77849
-0.017	0.10076	-0.017	-0.10085	-0.017	-0.24784	0.003	-0.59915	-0.0164	-3.76221	-0.0164	-4.76292	-0.0164	-5.13517	-0.0164	-5.13517
-0.018	0.10133	-0.018	-0.09895	-0.018	-0.25407	0.002	-0.63425	-0.0174	-3.95188	-0.0174	-5.1012	-0.0174	-5.58953	-0.0174	-5.58953
-0.019	0.102	-0.019	-0.10195	-0.019	-0.25464	0.001	-0.64161	-0.0184	-4.26185	-0.0184	-5.50602	-0.0184	-5.93489	-0.0184	-5.93489
-0.02	0.10211	-0.02	-0.09639	-0.02	-0.2528	-1.73472e-17	-0.64841	-0.0194	-4.50672	-0.0194	-6.08493	-0.0194	-6.57749	-0.0194	-6.57749
-0.021	0.10044	-0.021	-0.10552	-0.021	-0.25832	-0.001	-0.63043	-0.0204	-4.77282	-0.0204	-6.55485	-0.0204	-7.21302	-0.0204	-7.21302
-0.022	0.10099	-0.022	-0.10117	-0.022	-0.26185	-0.002	-0.64317	-0.0214	-5.21727	-0.0214	-7.02902	-0.0214	-7.71125	-0.0214	-7.71125
-0.023	0.10188	-0.023	-0.11188	-0.023	-0.25789	-0.003	-0.65577	-0.0224	-5.54706	-0.0224	-7.66879	-0.0224	-8.48549	-0.0224	-8.48549
-0.024	0.09966	-0.024	-0.11144	-0.024	-0.26256	-0.004	-0.71111	-0.0234	-5.8995	-0.0234	-8.30998	-0.0234	-9.28096	-0.0234	-9.28096
-0.025	0.10067	-0.025	-0.11489	-0.025	-0.26667	-0.005	-0.74919	-0.0244	-6.18684	-0.0244	-8.90446	-0.0244	-10.034	-0.0244	-10.034
-0.026	0.1001	-0.026	-0.11846	-0.026	-0.26525	-0.006	-0.7264	-0.0254	-6.72328	-0.0254	-9.50602	-0.0254	-10.7742	-0.0254	-10.7742
-0.027	0.10088	-0.027	-0.11656	-0.027	-0.26667	-0.007	-0.75924	-0.0264	-7.15074	-0.0264	-10.2137	-0.0264	-11.3829	-0.0264	-11.3829
-0.028	0.10076	-0.028	-0.12681	-0.028	-0.27233	-0.008	-0.78273	-0.0274	-7.65747	-0.0274	-10.9993	-0.0274	-12.1826	-0.0274	-12.1826
-0.029	0.09877	-0.029	-0.12491	-0.029	-0.27275	-0.009	-0.82024	-0.0284	-8.14154	-0.0284	-11.69	-0.0284	-13.1663	-0.0284	-13.1663
-0.03	0.09943	-0.03	-0.12269	-0.03	-0.27063	-0.01	-0.82378	-0.0294	-8.6879	-0.0294	-12.4487	-0.0294	-13.9887	-0.0294	-13.9887
-0.031	0.1001	-0.031	-0.12992	-0.031	-0.27672	-0.011	-0.81033	-0.0304	-9.31918	-0.0304	-13.2838	-0.0304	-14.9045	-0.0304	-14.9045
-0.032	0.09854	-0.032	-0.1258	-0.032	-0.27955	-0.012	-0.81585	-0.0314	-9.82873	-0.0314	-14.0453	-0.0314	-15.9094	-0.0314	-15.9094
-0.033	0.10033	-0.033	-0.12914	-0.033	-0.27686	-0.013	-0.85534	-0.0324	-10.528	-0.0324	-14.7771	-0.0324	-16.7445	-0.0324	-16.7445
-0.034	0.10021	-0.034	-0.12168	-0.034	-0.2811	-0.014	-0.86638	-0.0334	-11.3447	-0.0334	-15.6546	-0.0334	-17.6928	-0.0334	-17.6928
-0.035	0.09921	-0.035	-0.12893	-0.035	-0.28634	-0.015	-0.91224	-0.0344	-12.1246	-0.0344	-16.4897	-0.0344	-18.6553	-0.0344	-18.6553
-0.036	0.09987	-0.036	-0.13193	-0.036	-0.28266	-0.016	-0.9397	-0.0354	-12.9002	-0.0354	-17.2258	-0.0354	-19.448	-0.0354	-19.448
-0.037	0.10055	-0.037	-0.12793	-0.037	-0.28323	-0.017	-0.96079	-0.0364	-13.7452	-0.0364	-18.1175	-0.0364	-20.4246	-0.0364	-20.4246
-0.038	0.10133	-0.038	-0.13595	-0.038	-0.28931	-0.018	-0.98839	-0.0374	-14.678	-0.0374	-19.0375	-0.0374	-21.5428	-0.0374	-21.5428
-0.039	0.10033	-0.039	-0.12514	-0.039	-0.28719	-0.019	-1.0167	-0.0384	-15.6546	-0.0384	-19.8301	-0.0384	-22.5053	-0.0384	-22.5053
-0.04	0.09932	-0.04	-0.13161	-0.04	-0.28691	-0.02	-1.04855	-0.0394	-16.518	-0.0394	-20.6228	-0.0394	-23.5244	-0.0394	-23.5244
-0.041	0.09955	-0.041	-0.12904	-0.041	-0.29115	-0.021	-1.0879	-0.0404	-17.5655	-0.0404	-21.5711	-0.0404	-24.5294	-0.0404	-24.5294
-0.042	0.09866	-0.042	-0.13483	-0.042	-0.29328	-0.022	-1.13362	-0.0414	-18.6695	-0.0414	-22.4204	-0.0414	-25.6476	-0.0414	-25.6476
-0.043	0.09987	-0.043	-0.13751	-0.043	-0.29016	-0.023	-1.17806	-0.0424	-19.8443	-0.0424	-23.2272	-0.0424	-26.7516	-0.0424	-26.7516
-0.044	0.09999	-0.044	-0.13527	-0.044	-0.29441	-0.024	-1.19292	-0.0434	-20.6794	-0.0434	-24.2038	-0.0434	-27.7848	-0.0434	-27.7848
-0.045	0.09932	-0.045	-0.13717	-0.045	-0.29936	-0.025	-1.19038	-0.0444	-21.8967	-0.0444	-25.138	-0.0444	-28.7756	-0.0444	-28.7756
-0.046	0.09932	-0.046	-0.13271	-0.046	-0.29554	-0.026	-1.25251	-0.0454	-23.1139	-0.0454	-25.9448	-0.0454	-29.9363	-0.0454	-29.9363
-0.047	0.09909	-0.047	-0.13271	-0.047	-0.29781	-0.027	-1.30191	-0.0464	-24.402	-0.0464	-26.8931	-0.0464	-30.9413	-0.0464	-30.9413
-0.048	0.09987	-0.048	-0.13628	-0.048	-0.30333	-0.028	-1.29271	-0.0474	-25.4494	-0.0474	-27.8132	-0.0474	-31.833	-0.0474	-31.833
-0.049	0.1001	-0.049	-0.13706	-0.049	-0.30347	-0.029	-1.34437	-0.0484	-26.6667	-0.0484	-28.7049	-0.0484	-33.0219	-0.0484	-33.0219
-0.05	0.09999	-0.05	-0.1506	-0.05	-0.30347	-0.03	-1.36759	-0.0494	-28.0113	-0.0494	-29.3701	-0.0494	-34.0694	-0.0494	-34.0694
-0.051	0.09932	-0.051	-0.14579	-0.051	-0.30941	-0.031	-1.431	-0.0504	-29.2852	-0.0504	-30.4883	-0.0504	-35.2725	-0.0504	-35.2725
-0.052	0.09909	-0.052	-0.14834	-0.052	-0.30913	-0.032	-1.48195	-0.0514	-30.4459	-0.0514	-31.465	-0.0514	-36.4048	-0.0514	-36.4048
-0.053	0.09921	-0.053	-0.15909	-0.053	-0.30587	-0.033	-1.49894	-0.0524	-31.649	-0.0524	-32.385	-0.0524	-37.2258	-0.0524	-37.2258
-0.054	0.09765	-0.054	-0.15216	-0.054	-0.31097	-0.034	-1.51875	-0.0534	-33.1069	-0.0534	-33.3192	-0.0534	-38.2873	-0.0534	-38.2873
-0.055	0.09943	-0.055	-0.1564	-0.055	-0.3121	-0.035	-1.54848	-0.0544	-34.4657	-0.0544	-34.3383	-0.0544	-39.6461	-0.0544	-39.6461
-0.056	0.09809	-0.056	-0.14268	-0.056	-0.3097	-0.036	-1.59094	-0.0554	-35.6405	-0.0554	-35.2725	-0.0554	-40.7219	-0.0554	-40.7219
-0.057	0.09832	-0.057	-0.15244	-0.057	-0.31083	-0.037	-1.63765	-0.0564	-36.971	-0.0564	-36.1642	-0.0564	-41.6844	-0.0564	-41.6844
-0.058	0.09854	-0.058	-0.14876	-0.058	-0.31621	-0.038	-1.71125	-0.0574	-38.4572	-0.0574	-37.1408	-0.0574	-43.0007	-0.0574	-43.0007
-0.059	0.09809	-0.059	-0.15315	-0.059	-0.31451	-0.039	-1.78627	-0.0584	-39.6886	-0.0584	-38.0609	-0.0584	-44.1189	-0.0584	-44.1189
-0.06	0.09754	-0.06	-0.15188	-0.06	-0.31408	-0.04	-1.8528	-0.0594	-40.9766	-0.0594	-39.0941	-0.0594	-45.2654	-0.0594	-45.2654
-0.061	0.0982	-0.061	-0.15386	-0.061	-0.32074	-0.041	-1.908	-0.0604	-42.3213	-0.0604	-39.8868	-0.0604	-46.327	-0.0604	-46.327
-0.062	0.09898	-0.062	-0.1615	-0.062	-0.31989	-0.042	-1.9448	-0.0614	-43.8075	-0.0614	-40.8351	-0.0614	-47.5018	-0.0614	-47.5018
-0.063	0.09843	-0.063	-0.15655	-0.063	-0.31677	-0.043	-2.00142	-0.0624	-45.2229	-0.0624	-41.8542	-0.0624	-48.804	-0.0624	-48.804
-0.064	0.09866	-0.064	-0.15612	-0.064	-0.32059	-0.044	-2.04529	-0.0634	-46.4968	-0.0634	-42.661	-0.0634	-49.7381	-0.0634	-49.7381
-0.065	0.09909	-0.065	-0.1523	-0.065	-0.32258	-0.045	-2.08209	-0.0644	-47.9547	-0.0644	-43.6801	-0.0644	-50.9696	-0.0644	-50.9696
-0.066	0.09799	-0.066	-0.15527	-0.066	-0.31932	-0.046	-2.1472	-0.0654	-49.3135	-0.0654	-44.6426	-0.0654	-52.1161	-0.0654	-52.1161
-0.067	0.09888	-0.067	-0.15839	-0.067	-0.32399	-0.047	-2.23213	-0.0664	-50.6865	-0.0664	-45.7183	-0.0664	-52.937	-0.0664	-52.937
-0.068	0.09877	-0.068	-0.14607	-0.068	-0.32583	-0.048	-2.30573	-0.0674	-51.9321	-0.0674	-46.6101	-0.0674	-54.1118	-0.0674	-54.1118
-0.069	0.10021	-0.069	-0.15216	-0.069	-0.323	-0.049	-2.39066	-0.0684	-53.5457	-0.0684	-47.5159	-0.0684	-55.1451	-0.0684	-55.1451
-0.07	0.09776	-0.07	-0.15853	-0.07	-0.32243	-0.05	-2.44869	-0.0694	-55.0035	-0.0694	-48.5917	-0.0694	-56.603	-0.0694	-56.603
-0.071	0.09877	-0.071	-0.15329	-0.071	-0.32668	-0.051	-2.49682	-0.0704	-56.4897	-0.0704	-49.5966	-0.0704	-57.5089	-0.0704	-57.5089
-0.072	0.09809	-0.072	-0.16079	-0.072	-0.32569	-0.052	-2.61713	-0.0714	-57.8627	-0.0714	-50.6157	-0.0714	-58.9384	-0.0714	-58.9384
-0.073	0.09843	-0.073	-0.15485	-0.073	-0.32144	-0.053	-2.74876	-0.0724	-59.2357	-0.0724	-51.5499	-0.0724	-60.0283	-0.0724	-60.0283
-0.074	0.09843	-0.074	-0.15683	-0.074	-0.32668	-0.054	-2.83935	-0.0734	-60.5095	-0.0734	-52.569	-0.0734	-61.4437	-0.0734	-61.4437
-0.075	0.09742	-0.075	-0.15485	-0.075	-0.32682	-0.055	-2.91861	-0.0744	-62.2505	-0.0744	-53.3192	-0.0744	-62.1798	-0.0744	-62.1798
-0.076	0.09943	-0.076	-0.15499	-0.076	-0.32258	-0.056	-2.97948	-0.0754	-63.6801	-0.0754	-54.3949	-0.0754	-63.1706	-0.0754	-63.1706
-0.077	0.09932	-0.077	-0.16504	-0.077	-0.3281	-0.057	-3.06723	-0.0764	-64.9257	-0.0764	-55.414	-0.0764	-64.8266	-0.0764	-64.8266
-0.078	0.09687	-0.078	-0.16815	-0.078	-0.33461	-0.058	-3.12951	-0.0774	-66.5393	-0.0774	-56.4473	-0.0774	-65.874	-0.0774	-65.874
-0.079	0.09799	-0.079	-0.17523	-0.079	-0.33305	-0.059	-3.22435	-0.0784	-68.2378	-0.0784	-57.2116	-0.0784	-66.9214	-0.0784	-66.9214
-0.08	0.09642	-0.08	-0.1741	-0.08	-0.33432	-0.06	-3.3305	-0.0794	-69.4975	-0.0794	-58.1175	-0.0794	-68.0396	-0.0794	-68.0396
-0.081	0.09676	-0.081	-0.18825	-0.081	-0.34041	-0.061	-3.40977	-0.0804	-70.9554	-0.0804	-59.3489	-0.0804	-69.0587	-0.0804	-69.0587
-0.082	0.09909	-0.082	-0.18797	-0.082	-0.33744	-0.062	-3.50177	-0.0814	-72.4841	-0.0814	-60.368	-0.0814	-70.2335	-0.0814	-70.2335
-0.083	0.09866	-0.083	-0.18089	-0.083	-0.33574	-0.063	-3.59519	-0.0824	-74.126	-0.0824	-61.2456	-0.0824	-71.4791	-0.0824	-71.4791
-0.084	0.09776	-0.084	-0.17778	-0.084	-0.34126	-0.064	-3.68011	-0.0834	-75.3574	-0.0834	-62.1656	-0.0834	-72.2718	-0.0834	-72.2718
-0.085	0.09754	-0.085	-0.16815	-0.085	-0.34013	-0.065	-3.78769	-0.0844	-76.971	-0.0844	-63.3829	-0.0844	-73.8146	-0.0844	-73.8146
-0.086	0.09631	-0.086	-0.17452	-0.086	-0.33531	-0.066	-3.91366	-0.0854	-78.5421	-0.0854	-64.2321	-0.0854	-74.7912	-0.0854	-74.7912
-0.087	0.09788	-0.087	-0.16773	-0.087	-0.33786	-0.067	-4.03539	-0.0864	-79.1932	-0.0864	-65.1097	-0.0864	-75.966	-0.0864	-75.966
-0.088	0.09832	-0.088	-0.17311	-0.088	-0.34168	-0.068	-4.16277	-0.0874	-81.2173	-0.0874	-66.1854	-0.0874	-76.6313	-0.0874	-76.6313
-0.089	0.09687	-0.089	-0.17481	-0.089	-0.33687	-0.069	-4.31281	-0.0884	-82.7742	-0.0884	-67.3744	-0.0884	-77.6787	-0.0884	-77.6787
-0.09	0.09754	-0.09	-0.17679	-0.09	-0.33857	-0.07	-4.42604	-0.0894	-84.218	-0.0894	-68.4218	-0.0894	-79.6603	-0.0894	-79.6603
-0.091	0.0971	-0.091	-0.18627	-0.091	-0.34239	-0.071	-4.57466	-0.0904	-85.3362	-0.0904	-69.3418	-0.0904	-80.7219	-0.0904	-80.7219
-0.092	0.09832	-0.092	-0.17098	-0.092	-0.33829	-0.072	-4.7247	-0.0914	-86.5817	-0.0914	-70.1628	-0.0914	-82.1656	-0.0914	-82.1656
-0.093	0.09888	-0.093	-0.16971	-0.093	-0.33744	-0.073	-4.8351	-0.0924	-88.6483	-0.0924	-71.5216	-0.0924	-83.3263	-0.0924	-83.3263
-0.094	0.09788	-0.094	-0.17381	-0.094	-0.34452	-0.074	-4.95824	-0.0934	-90.4034	-0.0934	-72.4558	-0.0934	-84.3312	-0.0934	-84.3312
-0.095	0.0982	-0.095	-0.18401	-0.095	-0.34381	-0.075	-5.11677	-0.0944	-91.7764	-0.0944	-73.4466	-0.0944	-85.1805	-0.0944	-85.1805
-0.096	0.0982	-0.096	-0.19165	-0.096	-0.3373	-0.076	-5.27955	-0.0954	-93.1069	-0.0954	-74.494	-0.0954	-86.0014	-0.0954	-86.0014
-0.097	0.09776	-0.097	-0.19108	-0.097	-0.33871	-0.077	-5.44091	-0.0964	-94.6497	-0.0964	-75.5414	-0.0964	-87.6433	-0.0964	-87.6433
-0.098	0.09809	-0.098	-0.19165	-0.098	-0.34168	-0.078	-5.57113	-0.0974	-96.3057	-0.0974	-76.4473	-0.0974	-88.6766	-0.0974	-88.6766
-0.099	0.09742	-0.099	-0.17933	-0.099	-0.34013	-0.079	-5.70842	-0.0984	-97.7212	-0.0984	-77.3531	-0.0984	-90.2477	-0.0984	-90.2477
-0.1	0.09754	-0.1	-0.18358	-0.1	-0.34112	-0.08	-5.86837	-0.0994	-98.9951	-0.0994	-78.4289	-0.0994	-90.7856	-0.0994	-90.7856
-0.101	0.09799	-0.101	-0.18372	-0.101	-0.34621	-0.081	-6.0552	-0.1004	-100.198	-0.1004	-79.5612	-0.1004	-91.8613	-0.1004	-91.8613
-0.102	0.0972	-0.102	-0.1741	-0.102	-0.34282	-0.082	-6.2109	-0.1014	-101.982	-0.1014	-80.5237	-0.1014	-93.1635	-0.1014	-93.1635
-0.103	0.09809	-0.103	-0.18542	-0.103	-0.34536	-0.083	-6.38075	-0.1024	-103.68	-0.1024	-81.9108	-0.1024	-94.2958	-0.1024	-94.2958
-0.104	0.0982	-0.104	-0.17933	-0.104	-0.35414	-0.084	-6.54919	-0.1034	-104.926	-0.1034	-82.7318	-0.1034	-95.2866	-0.1034	-95.2866
-0.105	0.09799	-0.105	-0.19193	-0.105	-0.35372	-0.085	-6.73744	-0.1044	-106.568	-0.1044	-83.7084	-0.1044	-96.4756	-0.1044	-96.4756
-0.106	0.09888	-0.106	-0.20722	-0.106	-0.35315	-0.086	-6.92003	-0.1054	-107.856	-0.1054	-84.7134	-0.1054	-97.0559	-0.1054	-97.0559
-0.107	0.0972	-0.107	-0.20835	-0.107	-0.35683	-0.087	-7.09979	-0.1064	-109.724	-0.1064	-85.7325	-0.1064	-98.1033	-0.1064	-98.1033
-0.108	0.09609	-0.108	-0.20962	-0.108	-0.35782	-0.088	-7.27813	-0.1074	-110.87	-0.1074	-86.4402	-0.1074	-100.396	-0.1074	-100.396
-0.109	0.09676	-0.109	-0.19901	-0.109	-0.3557	-0.089	-7.48195	-0.1084	-112.753	-0.1084	-87.4593	-0.1084	-101.486	-0.1084	-101.486
-0.11	0.09587	-0.11	-0.20198	-0.11	-0.35697	-0.09	-7.68577	-0.1094	-114.31	-0.1094	-88.719	-0.1094	-102.392	-0.1094	-102.392
-0.111	0.09676	-0.111	-0.19321	-0.111	-0.36433	-0.091	-7.85138	-0.1104	-115.626	-0.1104	-89.7098	-0.1104	-103.992	-0.1104	-103.992
-0.112	0.0972	-0.112	-0.19533	-0.112	-0.36023	-0.092	-8.04529	-0.1114	-117.268	-0.1114	-90.7006	-0.1114	-104.685	-0.1114	-104.685
-0.113	0.09754	-0.113	-0.19873	-0.113	-0.35725	-0.093	-8.30007	-0.1124	-118.698	-0.1124	-92.0028	-0.1124	-105.931	-0.1124	-105.931
-0.114	0.09731	-0.114	-0.19462	-0.114	-0.36065	-0.094	-8.52229	-0.1134	-120.071	-0.1134	-93.0361	-0.1134	-107.077	-0.1134	-107.077
-0.115	0.0971	-0.115	-0.19929	-0.115	-0.36037	-0.095	-8.75867	-0.1144	-121.755	-0.1144	-93.8004	-0.1144	-107.544	-0.1144	-107.544
-0.116	0.09687	-0.116	-0.19476	-0.116	-0.3557	-0.096	-8.96815	-0.1154	-123.185	-0.1154	-94.9045	-0.1154	-108.521	-0.1154	-108.521
-0.117	0.09754	-0.117	-0.19929	-0.117	-0.35782	-0.097	-9.16773	-0.1164	-124.657	-0.1164	-96.4756	-0.1164	-109.696	-0.1164	-109.696
-0.118	0.09799	-0.118	-0.20028	-0.118	-0.35697	-0.098	-9.40127	-0.1174	-126.242	-0.1174	-97.3248	-0.1174	-111.239	-0.1174	-111.239
-0.119	0.09676	-0.119	-0.20566	-0.119	-0.34862	-0.099	-9.67587	-0.1184	-127.615	-0.1184	-98.2166	-0.1184	-112.88	-0.1184	-112.88
-0.12	0.09653	-0.12	-0.21444	-0.12	-0.34749	-0.1	-9.93631	-0.1194	-129.384	-0.1194	-98.9384	-0.1194	-113.531	-0.1194	-113.531
-0.121	0.09665	-0.121	-0.21614	-0.121	-0.34848	-0.101	-10.1628	-0.1204	-130.502	-0.1204	-100.212	-0.1204	-114.749	-0.1204	-114.749
-0.122	0.09621	-0.122	-0.22378	-0.122	-0.34437	-0.102	-10.3992	-0.1214	-132.088	-0.1214	-101.147	-0.1214	-115.442	-0.1214	-115.442
-0.123	0.09832	-0.123	-0.21741	-0.123	-0.34621	-0.103	-10.6398	-0.1224	-133.333	-0.1224	-102.59	-0.1224	-116.886	-0.1224	-116.886
-0.124	0.09742	-0.124	-0.20354	-0.124	-0.35456	-0.104	-10.9115	-0.1234	-134.919	-0.1234	-103.411	-0.1234	-119.306	-0.1234	-119.306
-0.125	0.09609	-0.125	-0.2041	-0.125	-0.35626	-0.105	-11.2074	-0.1244	-136.405	-0.1244	-104.515	-0.1244	-119.943	-0.1244	-119.943
-0.126	0.09687	-0.126	-0.20354	-0.126	-0.354	-0.106	-11.5089	-0.1254	-137.99	-0.1254	-105.492	-0.1254	-119.703	-0.1254	-119.703
-0.127	0.0971	-0.127	-0.20665	-0.127	-0.35881	-0.107	-11.8004	-0.1264	-139.335	-0.1264	-106.794	-0.1264	-121.415	-0.1264	-121.415
-0.128	0.09665	-0.128	-0.20878	-0.128	-0.35584	-0.108	-12.0637	-0.1274	-140.694	-0.1274	-107.785	-0.1274	-122.052	-0.1274	-122.052
-0.129	0.09621	-0.129	-0.21699	-0.129	-0.34975	-0.109	-12.3057	-0.1284	-142.109	-0.1284	-108.761	-0.1284	-122.491	-0.1284	-122.491
-0.13	0.09587	-0.13	-0.21713	-0.13	-0.35272	-0.11	-12.5916	-0.1294	-143.524	-0.1294	-109.54	-0.1294	-123.284	-0.1294	-123.284
-0.131	0.09788	-0.131	-0.2218	-0.131	-0.35669	-0.111	-12.9115	-0.1304	-145.223	-0.1304	-110.715	-0.1304	-123.34	-0.1304	-123.34
-0.132	0.09776	-0.132	-0.22859	-0.132	-0.35244	-0.112	-13.2116	-0.1314	-146.497	-0.1314	-111.72	-0.1314	-126.369	-0.1314	-126.369
-0.133	0.09754	-0.133	-0.22619	-0.133	-0.35032	-0.113	-13.5216	-0.1324	-147.629	-0.1324	-112.696	-0.1324	-128.677	-0.1324	-128.677
-0.134	0.09653	-0.134	-0.23128	-0.134	-0.35329	-0.114	-13.8103	-0.1334	-149.469	-0.1334	-113.928	-0.1334	-129.965	-0.1334	-129.965
-0.135	0.09653	-0.135	-0.22251	-0.135	-0.35372	-0.115	-14.126	-0.1344	-151.168	-0.1344	-115.188	-0.1344	-130.446	-0.1344	-130.446
-0.136	0.09731	-0.136	-0.20948	-0.136	-0.35088	-0.116	-14.4515	-0.1354	-152.159	-0.1354	-115.527	-0.1354	-131.352	-0.1354	-131.352
-0.137	0.09731	-0.137	-0.19476	-0.137	-0.35244	-0.117	-14.7488	-0.1364	-153.857	-0.1364	-116.561	-0.1364	-132.243	-0.1364	-132.243
-0.138	0.09642	-0.138	-0.19108	-0.138	-0.35386	-0.118	-15.0743	-0.1374	-154.848	-0.1374	-117.778	-0.1374	-133.503	-0.1374	-133.503
-0.139	0.09564	-0.139	-0.20764	-0.139	-0.35046	-0.119	-15.4282	-0.1384	-157.254	-0.1384	-118.57	-0.1384	-134.381	-0.1384	-134.381
-0.14	0.09621	-0.14	-0.21642	-0.14	-0.34989	-0.12	-15.782	-0.1394	-158.811	-0.1394	-119.717	-0.1394	-135.032	-0.1394	-135.032
-0.141	0.09575	-0.141	-0.22788	-0.141	-0.34961	-0.121	-16.1217	-0.1404	-159.943	-0.1404	-120.538	-0.1404	-135.994	-0.1404	-135.994
-0.142	0.09642	-0.142	-0.21925	-0.142	-0.34834	-0.122	-16.4614	-0.1414	-161.925	-0.1414	-122.42	-0.1414	-138.401	-0.1414	-138.401
-0.143	0.09575	-0.143	-0.21444	-0.143	-0.35556	-0.123	-16.8294	-0.1424	-162.491	-0.1424	-123.567	-0.1424	-140.099	-0.1424	-140.099
-0.144	0.09541	-0.144	-0.20665	-0.144	-0.36419	-0.124	-17.2258	-0.1434	-164.614	-0.1434	-124.289	-0.1434	-141.26	-0.1434	-141.26
-0.145	0.09653	-0.145	-0.20156	-0.145	-0.36405	-0.125	-17.6221	-0.1444	-166.737	-0.1444	-126.1	-0.1444	-141.033	-0.1444	-141.033
-0.146	0.09587	-0.146	-0.21189	-0.146	-0.35938	-0.126	-17.9618	-0.1454	-168.153	-0.1454	-127.049	-0.1454	-143.808	-0.1454	-143.808
-0.147	0.09676	-0.147	-0.21203	-0.147	-0.36334	-0.127	-18.3439	-0.1464	-170.134	-0.1464	-128.167	-0.1464	-143.808	-0.1464	-143.808
-0.148	0.09509	-0.148	-0.21868	-0.148	-0.36603	-0.128	-18.6837	-0.1474	-171.691	-0.1474	-128.818	-0.1474	-145.648	-0.1474	-145.648
-0.149	0.09587	-0.149	-0.21939	-0.149	-0.36207	-0.129	-19.0658	-0.1484	-172.399	-0.1484	-129.837	-0.1484	-147.063	-0.1484	-147.063
-0.15	0.09553	-0.15	-0.21401	-0.15	-0.36858	-0.13	-19.4763	-0.1494	-174.805	-0.1494	-130.488	-0.1494	-147.063	-0.1494	-147.063
-0.151	0.09598	-0.151	-0.21996	-0.151	-0.37396	-0.131	-19.8443	-0.1504	-175.938	-0.1504	-131.366	-0.1504	-147.629	-0.1504	-147.629
-0.152	0.09464	-0.152	-0.22548	-0.152	-0.36773	-0.132	-20.2265	-0.1514	-177.636	-0.1514	-131.904	-0.1514	-147.629	-0.1514	-147.629
-0.153	0.0952	-0.153	-0.22265	-0.153	-0.36532	-0.133	-20.6511	-0.1524	-178.91	-0.1524	-133.22	-0.1524	-149.469	-0.1524	-149.469
-0.154	0.09442	-0.154	-0.21132	-0.154	-0.37282	-0.134	-21.0474	-0.1534	-180.184	-0.1534	-134.89	-0.1534	-151.168	-0.1534	-151.168
-0.155	0.09442	-0.155	-0.21047	-0.155	-0.37282	-0.135	-21.4862	-0.1544	-181.175	-0.1544	-135.301	-0.1544	-153.574	-0.1544	-153.574
-0.156	0.09564	-0.156	-0.21713	-0.156	-0.37452	-0.136	-21.9108	-0.1554	-183.156	-0.1554	-136.277	-0.1554	-154.706	-0.1554	-154.706
-0.157	0.09408	-0.157	-0.23369	-0.157	-0.37749	-0.137	-22.3213	-0.1564	-185.987	-0.1564	-137.721	-0.1564	-154.848	-0.1564	-154.848
-0.158	0.09631	-0.158	-0.24657	-0.158	-0.37551	-0.138	-22.7742	-0.1574	-187.827	-0.1574	-138.457	-0.1574	-158.103	-0.1574	-158.103
-0.159	0.09475	-0.159	-0.23255	-0.159	-0.36999	-0.139	-23.213	-0.1584	-189.667	-0.1584	-141.331	-0.1584	-158.245	-0.1584	-158.245
-0.16	0.09587	-0.16	-0.23383	-0.16	-0.36787	-0.14	-23.6518	-0.1594	-191.507	-0.1594	-143.666	-0.1594	-159.094	-0.1594	-159.094
-0.161	0.09564	-0.161	-0.24275	-0.161	-0.36603	-0.141	-24.1472	-0.1604	-191.224	-0.1604	-144.232	-0.1604	-161.359	-0.1604	-161.359
-0.162	0.09541	-0.162	-0.24331	-0.162	-0.36051	-0.142	-24.6001	-0.1614	-193.772	-0.1614	-144.657	-0.1614	-160.085	-0.1614	-160.085
-0.163	0.09475	-0.163	-0.2443	-0.163	-0.36348	-0.143	-25.0248	-0.1624	-195.895	-0.1624	-145.789	-0.1624	-160.51	-0.1624	-160.51
-0.164	0.09464	-0.164	-0.23397	-0.164	-0.36745	-0.144	-25.4352	-0.1634	-195.895	-0.1634	-147.063	-0.1634	-162.067	-0.1634	-162.067
-0.165	0.09475	-0.165	-0.24331	-0.165	-0.36362	-0.145	-25.8599	-0.1644	-198.443	-0.1644	-147.771	-0.1644	-164.756	-0.1644	-164.756
-0.166	0.09442	-0.166	-0.24374	-0.166	-0.36122	-0.146	-26.2987	-0.1654	-198.301	-0.1654	-148.337	-0.1654	-165.747	-0.1654	-165.747
-0.167	0.09486	-0.167	-0.24176	-0.167	-0.36504	-0.147	-26.7941	-0.1664	-201.132	-0.1664	-149.328	-0.1664	-167.87	-0.1664	-167.87
-0.168	0.09464	-0.168	-0.23439	-0.168	-0.36433	-0.148	-27.247	-0.1674	-202.406	-0.1674	-150.46	-0.1674	-168.153	-0.1674	-168.153
-0.169	0.09486	-0.169	-0.23284	-0.169	-0.36192	-0.149	-27.6716	-0.1684	-203.963	-0.1684	-151.309	-0.1684	-169.285	-0.1684	-169.285
-0.17	0.09609	-0.17	-0.24176	-0.17	-0.37084	-0.15	-28.1529	-0.1694	-205.379	-0.1694	-152.583	-0.1694	-169.568	-0.1694	-169.568
-0.171	0.09587	-0.171	-0.23963	-0.171	-0.37311	-0.151	-28.5917	-0.1704	-207.36	-0.1704	-153.008	-0.1704	-169.002	-0.1704	-169.002
-0.172	0.09598	-0.172	-0.24855	-0.172	-0.369	-0.152	-29.0587	-0.1714	-208.068	-0.1714	-153.857	-0.1714	-172.965	-0.1714	-172.965
-0.173	0.09308	-0.173	-0.24827	-0.173	-0.37056	-0.153	-29.5541	-0.1724	-210.333	-0.1724	-154.848	-0.1724	-174.098	-0.1724	-174.098
-0.174	0.0952	-0.174	-0.25011	-0.174	-0.37509	-0.154	-29.9929	-0.1734	-212.031	-0.1734	-155.697	-0.1734	-173.107	-0.1734	-173.107
-0.175	0.09564	-0.175	-0.25945	-0.175	-0.37254	-0.155	-30.46	-0.1744	-212.88	-0.1744	-156.688	-0.1744	-175.513	-0.1744	-175.513
-0.176	0.09498	-0.176	-0.26185	-0.176	-0.37042	-0.156	-30.9271	-0.1754	-214.154	-0.1754	-158.103	-0.1754	-177.495	-0.1754	-177.495
-0.177	0.0942	-0.177	-0.25039	-0.177	-0.37679	-0.157	-31.38	-0.1764	-216.136	-0.1764	-158.245	-0.1764	-175.513	-0.1764	-175.513
-0.178	0.09353	-0.178	-0.24119	-0.178	-0.37665	-0.158	-31.8896	-0.1774	-217.41	-0.1774	-159.236	-0.1774	-179.901	-0.1774	-179.901
-0.179	0.09342	-0.179	-0.22873	-0.179	-0.37665	-0.159	-32.3567	-0.1784	-218.259	-0.1784	-160.368	-0.1784	-178.485	-0.1784	-178.485
-0.18	0.09498	-0.18	-0.23808	-0.18	-0.38202	-0.16	-32.8662	-0.1794	-219.25	-0.1794	-161.359	-0.1794	-179.335	-0.1794	-179.335
-0.181	0.09452	-0.181	-0.24756	-0.181	-0.38854	-0.161	-33.7296	-0.1804	-222.222	-0.1804	-165.605	-0.1804	-180.042	-0.1804	-180.042
-0.182	0.09374	-0.182	-0.26171	-0.182	-0.38839	-0.162	-34.2817	-0.1814	-222.93	-0.1814	-167.162	-0.1814	-180.326	-0.1814	-180.326
-0.183	0.09397	-0.183	-0.25648	-0.183	-0.39165	-0.163	-34.8054	-0.1824	-224.487	-0.1824	-168.294	-0.1824	-182.307	-0.1824	-182.307
-0.184	0.09342	-0.184	-0.25195	-0.184	-0.39618	-0.164	-35.3291	-0.1834	-226.327	-0.1834	-167.87	-0.1834	-183.298	-0.1834	-183.298
-0.185	0.09386	-0.185	-0.25067	-0.185	-0.39052	-0.165	-35.7962	-0.1844	-227.459	-0.1844	-170.134	-0.1844	-182.873	-0.1844	-182.873
-0.186	0.09531	-0.186	-0.24402	-0.186	-0.39009	-0.166	-36.2916	-0.1854	-228.875	-0.1854	-171.833	-0.1854	-183.298	-0.1854	-183.298
-0.187	0.09509	-0.187	-0.24954	-0.187	-0.39674	-0.167	-36.7445	-0.1864	-231.564	-0.1864	-172.258	-0.1864	-186.978	-0.1864	-186.978
-0.188	0.09374	-0.188	-0.24176	-0.188	-0.3966	-0.168	-37.2258	-0.1874	-231.706	-0.1874	-173.39	-0.1874	-191.224	-0.1874	-191.224
-0.189	0.09353	-0.189	-0.25803	-0.189	-0.39193	-0.169	-37.7212	-0.1884	-233.687	-0.1884	-174.664	-0.1884	-189.95	-0.1884	-189.95
-0.19	0.09464	-0.19	-0.27643	-0.19	-0.39406	-0.17	-38.2166	-0.1894	-235.527	-0.1894	-176.221	-0.1894	-191.932	-0.1894	-191.932
-0.191	0.09442	-0.191	-0.26596	-0.191	-0.39306	-0.171	-38.6837	-0.1904	-237.226	-0.1904	-175.938	-0.1904	-191.224	-0.1904	-191.224
-0.192	0.09274	-0.192	-0.26157	-0.192	-0.3908	-0.172	-39.1932	-0.1914	-238.5	-0.1914	-178.202	-0.1914	-191.791	-0.1914	-191.791
-0.193	0.0942	-0.193	-0.25987	-0.193	-0.39434	-0.173	-39.7311	-0.1924	-240.057	-0.1924	-179.759	-0.1924	-193.489	-0.1924	-193.489
-0.194	0.09452	-0.194	-0.25166	-0.194	-0.40368	-0.174	-40.2548	-0.1934	-241.331	-0.1934	-180.467	-0.1934	-196.745	-0.1934	-196.745
-0.195	0.09431	-0.195	-0.25945	-0.195	-0.40297	-0.175	-40.7785	-0.1944	-241.614	-0.1944	-181.458	-0.1944	-196.32	-0.1944	-196.32
-0.196	0.09353	-0.196	-0.26851	-0.196	-0.39858	-0.176	-41.3871	-0.1954	-243.029	-0.1954	-182.59	-0.1954	-198.16	-0.1954	-198.16
-0.197	0.09374	-0.197	-0.26681	-0.197	-0.40623	-0.177	-42.5336	-0.1964	-245.86	-0.1964	-183.723	-0.1964	-196.886	-0.1964	-196.886
-0.198	0.09274	-0.198	-0.26568	-0.198	-0.4034	-0.178	-43.0573	-0.1974	-247.7	-0.1974	-184.289	-0.1974	-200.849	-0.1974	-200.849
-0.199	0.09464	-0.199	-0.26256	-0.199	-0.39774	-0.179	-43.5527	-0.1984	-248.549	-0.1984	-184.996	-0.1984	-200.142	-0.1984	-200.142
-0.2	0.09363	-0.2	-0.25916	-0.2	-0.39646	-0.18	-44.0623	-0.1994	-250.531	-0.1994	-186.837	-0.1994	-203.963	-0.1994	-203.963
-0.201	0.09397	-0.201	-0.262	-0.201	-0.39802	-0.181	-44.586	-0.2004	-251.805	-0.2004	-188.252	-0.2004	-203.397	-0.2004	-203.397
-0.202	0.09285	-0.202	-0.25577	-0.202	-0.39505	-0.182	-45.1663	-0.2014	-253.362	-0.2014	-188.677	-0.2014	-201.557	-0.2014	-201.557
-0.203	0.09308	-0.203	-0.23892	-0.203	-0.39604	-0.183	-45.7466	-0.2024	-253.079	-0.2024	-189.809	-0.2024	-205.803	-0.2024	-205.803
-0.204	0.09442	-0.204	-0.2494	-0.204	-0.39561	-0.184	-46.2704	-0.2034	-255.768	-0.2034	-190.8	-0.2034	-206.653	-0.2034	-206.653
-0.205	0.09475	-0.205	-0.24558	-0.205	-0.39292	-0.185	-46.7657	-0.2044	-259.306	-0.2044	-193.064	-0.2044	-208.634	-0.2044	-208.634
-0.206	0.09274	-0.206	-0.25718	-0.206	-0.40113	-0.186	-47.8273	-0.2054	-260.297	-0.2054	-194.055	-0.2054	-207.926	-0.2054	-207.926
-0.207	0.09219	-0.207	-0.26058	-0.207	-0.41387	-0.187	-48.4643	-0.2064	-261.996	-0.2064	-194.904	-0.2064	-207.219	-0.2064	-207.219
-0.208	0.09342	-0.208	-0.27049	-0.208	-0.41826	-0.188	-48.9455	-0.2074	-263.694	-0.2074	-195.329	-0.2074	-209.908	-0.2074	-209.908
-0.209	0.09175	-0.209	-0.26596	-0.209	-0.41868	-0.189	-49.356	-0.2084	-264.26	-0.2084	-196.32	-0.2084	-212.597	-0.2084	-212.597
-0.21	0.09196	-0.21	-0.26992	-0.21	-0.42024	-0.19	-49.8938	-0.2094	-265.534	-0.2094	-198.16	-0.2094	-211.182	-0.2094	-211.182
-0.211	0.09297	-0.211	-0.26907	-0.211	-0.41585	-0.191	-50.4883	-0.2104	-266.808	-0.2104	-199.292	-0.2104	-213.73	-0.2104	-213.73
-0.212	0.09285	-0.212	-0.25379	-0.212	-0.41231	-0.192	-51.0686	-0.2114	-268.224	-0.2114	-199.292	-0.2114	-214.437	-0.2114	-214.437
-0.213	0.09107	-0.213	-0.25987	-0.213	-0.41599	-0.193	-51.5216	-0.2124	-269.639	-0.2124	-200.566	-0.2124	-215.994	-0.2124	-215.994
-0.214	0.09141	-0.214	-0.28662	-0.214	-0.41798	-0.194	-52.0878	-0.2134	-270.347	-0.2134	-201.132	-0.2134	-215.57	-0.2134	-215.57
-0.215	0.09163	-0.215	-0.2879	-0.215	-0.41288	-0.195	-52.5973	-0.2144	-271.479	-0.2144	-202.831	-0.2144	-217.127	-0.2144	-217.127
-0.216	0.09219	-0.216	-0.28096	-0.216	-0.41302	-0.196	-53.4749	-0.2154	-273.461	-0.2154	-204.671	-0.2154	-220.241	-0.2154	-220.241
-0.217	0.09297	-0.217	-0.27672	-0.217	-0.41614	-0.197	-54.5223	-0.2164	-274.876	-0.2164	-204.954	-0.2164	-220.807	-0.2164	-220.807
-0.218	0.09118	-0.218	-0.28577	-0.218	-0.4167	-0.198	-55.1592	-0.2174	-275.725	-0.2174	-205.096	-0.2174	-223.071	-0.2174	-223.071
-0.219	0.0923	-0.219	-0.28577	-0.219	-0.41161	-0.199	-55.6122	-0.2184	-276.858	-0.2184	-206.228	-0.2184	-222.505	-0.2184	-222.505
-0.22	0.09052	-0.22	-0.28521	-0.22	-0.41387	-0.2	-56.235	-0.2194	-278.273	-0.2194	-207.219	-0.2194	-223.071	-0.2194	-223.071
-0.221	0.09331	-0.221	-0.30418	-0.221	-0.41316	-0.201	-56.7445	-0.2204	-280.255	-0.2204	-207.502	-0.2204	-224.77	-0.2204	-224.77
-0.222	0.09207	-0.222	-0.29568	-0.222	-0.41076	-0.202	-57.2399	-0.2214	-281.67	-0.2214	-208.634	-0.2214	-225.336	-0.2214	-225.336
-0.223	0.09297	-0.223	-0.30786	-0.223	-0.41316	-0.203	-58.7261	-0.2224	-283.369	-0.2224	-209.908	-0.2224	-224.628	-0.2224	-224.628
-0.224	0.09175	-0.224	-0.29314	-0.224	-0.41727	-0.204	-59.5046	-0.2234	-286.624	-0.2234	-210.474	-0.2234	-226.327	-0.2234	-226.327
-0.225	0.09118	-0.225	-0.28011	-0.225	-0.41741	-0.205	-59.9717	-0.2244	-287.19	-0.2244	-213.447	-0.2244	-227.601	-0.2244	-227.601
-0.226	0.09141	-0.226	-0.26851	-0.226	-0.41953	-0.206	-60.4954	-0.2254	-288.464	-0.2254	-213.022	-0.2254	-227.459	-0.2254	-227.459
-0.227	0.09308	-0.227	-0.25789	-0.227	-0.43255	-0.207	-61.0333	-0.2264	-289.172	-0.2264	-214.579	-0.2264	-226.327	-0.2264	-226.327
-0.228	0.09207	-0.228	-0.27318	-0.228	-0.43708	-0.208	-61.4721	-0.2274	-292.569	-0.2274	-215.853	-0.2274	-231.847	-0.2274	-231.847
-0.229	0.09297	-0.229	-0.2804	-0.229	-0.43581	-0.209	-62.0099	-0.2284	-295.117	-0.2284	-216.844	-0.2284	-235.952	-0.2284	-235.952
-0.23	0.09185	-0.23	-0.27205	-0.23	-0.43793	-0.21	-62.5195	-0.2294	-295.258	-0.2294	-218.117	-0.2294	-235.81	-0.2294	-235.81
-0.231	0.09118	-0.231	-0.27657	-0.231	-0.4351	-0.211	-63.0007	-0.2304	-295.683	-0.2304	-219.533	-0.2304	-235.669	-0.2304	-235.669
-0.232	0.09074	-0.232	-0.27148	-0.232	-0.42916	-0.212	-63.5386	-0.2314	-298.372	-0.2314	-219.391	-0.2314	-237.933	-0.2314	-237.933
-0.233	0.09107	-0.233	-0.28337	-0.233	-0.43949	-0.213	-64.0764	-0.2324	-298.938	-0.2324	-221.373	-0.2324	-234.82	-0.2324	-234.82
-0.234	0.09241	-0.234	-0.28238	-0.234	-0.44133	-0.214	-64.6143	-0.2334	-300.354	-0.2334	-222.505	-0.2334	-235.669	-0.2334	-235.669
-0.235	0.09107	-0.235	-0.27997	-0.235	-0.43369	-0.215	-65.2088	-0.2344	-302.194	-0.2344	-223.071	-0.2344	-238.075	-0.2344	-238.075
-0.236	0.09107	-0.236	-0.27573	-0.236	-0.4293	-0.216	-65.775	-0.2354	-302.76	-0.2354	-224.628	-0.2354	-239.632	-0.2354	-239.632
-0.237	0.09163	-0.237	-0.27728	-0.237	-0.42505	-0.217	-66.7799	-0.2364	-304.742	-0.2364	-228.167	-0.2364	-241.614	-0.2364	-241.614
-0.238	0.09074	-0.238	-0.26879	-0.238	-0.41599	-0.218	-68.6483	-0.2374	-308.422	-0.2374	-230.007	-0.2374	-241.897	-0.2374	-241.897
-0.239	0.09107	-0.239	-0.26766	-0.239	-0.40778	-0.219	-69.1861	-0.2384	-311.536	-0.2384	-231.423	-0.2384	-243.029	-0.2384	-243.029
-0.24	0.09074	-0.24	-0.27827	-0.24	-0.41515	-0.22	-69.6815	-0.2394	-314.225	-0.2394	-233.546	-0.2394	-246.426	-0.2394	-246.426
-0.241	0.09185	-0.241	-0.30814	-0.241	-0.42293	-0.221	-70.2194	-0.2404	-316.49	-0.2404	-233.687	-0.2404	-245.435	-0.2404	-245.435
-0.242	0.09018	-0.242	-0.31578	-0.242	-0.42463	-0.222	-70.644	-0.2414	-317.056	-0.2414	-236.376	-0.2414	-246.709	-0.2414	-246.709
-0.243	0.09029	-0.243	-0.31819	-0.243	-0.43199	-0.223	-71.2385	-0.2424	-317.056	-0.2424	-237.226	-0.2424	-245.86	-0.2424	-245.86
-0.244	0.09052	-0.244	-0.30701	-0.244	-0.43043	-0.224	-71.8896	-0.2434	-317.622	-0.2434	-237.792	-0.2434	-249.54	-0.2434	-249.54
-0.245	0.09163	-0.245	-0.31083	-0.245	-0.43114	-0.225	-72.7955	-0.2444	-319.321	-0.2444	-239.207	-0.2444	-250.531	-0.2444	-250.531
-0.246	0.09086	-0.246	-0.29328	-0.246	-0.43864	-0.226	-74.041	-0.2454	-321.585	-0.2454	-239.349	-0.2454	-251.805	-0.2454	-251.805
-0.247	0.09029	-0.247	-0.27969	-0.247	-0.44657	-0.227	-74.5081	-0.2464	-324.699	-0.2464	-240.198	-0.2464	-251.805	-0.2464	-251.805
-0.248	0.09096	-0.248	-0.29059	-0.248	-0.44671	-0.228	-75.0035	-0.2474	-328.662	-0.2474	-240.764	-0.2474	-250.248	-0.2474	-250.248
-0.249	0.09029	-0.249	-0.28549	-0.249	-0.44473	-0.229	-75.5839	-0.2484	-330.786	-0.2484	-241.897	-0.2484	-252.088	-0.2484	-252.088
-0.25	0.08929	-0.25	-0.29498	-0.25	-0.44105	-0.23	-76.0934	-0.2494	-330.644	-0.2494	-242.604	-0.2494	-257.183	-0.2494	-257.183
-0.251	0.09029	-0.251	-0.29356	-0.251	-0.43609	-0.231	-76.8436	-0.2504	-333.475	-0.2504	-244.869	-0.2504	-258.174	-0.2504	-258.174
-0.252	0.09107	-0.252	-0.2937	-0.252	-0.43255	-0.232	-77.7636	-0.2514	-333.05	-0.2514	-246.285	-0.2514	-255.343	-0.2514	-255.343
-0.253	0.09074	-0.253	-0.2896	-0.253	-0.44161	-0.233	-78.259	-0.2524	-333.05	-0.2524	-246.143	-0.2524	-258.316	-0.2524	-258.316
-0.254	0.0904	-0.254	-0.30559	-0.254	-0.44572	-0.234	-78.7544	-0.2534	-334.89	-0.2534	-246.568	-0.2534	-257.749	-0.2534	-257.749
-0.255	0.09063	-0.255	-0.31338	-0.255	-0.44133	-0.235	-81.0899	-0.2544	-337.155	-0.2544	-247.558	-0.2544	-259.873	-0.2544	-259.873
-0.256	0.09096	-0.256	-0.30828	-0.256	-0.44459	-0.236	-81.5994	-0.2554	-337.721	-0.2554	-248.125	-0.2554	-262.845	-0.2554	-262.845
-0.257	0.08996	-0.257	-0.28762	-0.257	-0.45039	-0.237	-81.9816	-0.2564	-338.57	-0.2564	-248.549	-0.2564	-266.667	-0.2564	-266.667
-0.258	0.08996	-0.258	-0.27629	-0.258	-0.44204	-0.238	-82.477	-0.2574	-339.561	-0.2574	-249.257	-0.2574	-264.968	-0.2574	-264.968
-0.259	0.08974	-0.259	-0.2896	-0.259	-0.43992	-0.239	-82.9299	-0.2584	-339.278	-0.2584	-250.106	-0.2584	-263.977	-0.2584	-263.977
-0.26	0.08907	-0.26	-0.30616	-0.26	-0.44048	-0.24	-83.4536	-0.2594	-340.269	-0.2594	-251.522	-0.2594	-267.516	-0.2594	-267.516
-0.261	0.08951	-0.261	-0.30616	-0.261	-0.43284	-0.241	-83.7934	-0.2604	-342.392	-0.2604	-255.06	-0.2604	-266.242	-0.2604	-266.242
-0.262	0.08818	-0.262	-0.33347	-0.262	-0.42887	-0.242	-84.6992	-0.2614	-345.648	-0.2614	-256.759	-0.2614	-270.205	-0.2614	-270.205
-0.263	0.08929	-0.263	-0.32215	-0.263	-0.43298	-0.243	-86.4544	-0.2624	-349.611	-0.2624	-256.476	-0.2624	-268.224	-0.2624	-268.224
-0.264	0.08896	-0.264	-0.29271	-0.264	-0.43878	-0.244	-86.8365	-0.2634	-354.14	-0.2634	-256.476	-0.2634	-269.922	-0.2634	-269.922
-0.265	0.08951	-0.265	-0.32866	-0.265	-0.44628	-0.245	-87.3036	-0.2644	-357.396	-0.2644	-258.74	-0.2644	-272.753	-0.2644	-272.753
-0.266	0.0904	-0.266	-0.34508	-0.266	-0.45789	-0.246	-87.6999	-0.2654	-357.962	-0.2654	-262.562	-0.2654	-274.168	-0.2654	-274.168
-0.267	0.08896	-0.267	-0.33885	-0.267	-0.45294	-0.247	-88.0821	-0.2664	-356.688	-0.2664	-261.854	-0.2664	-271.479	-0.2664	-271.479
-0.268	0.08951	-0.268	-0.33291	-0.268	-0.45265	-0.248	-88.5067	-0.2674	-356.829	-0.2674	-261.571	-0.2674	-272.47	-0.2674	-272.47
-0.269	0.08873	-0.269	-0.32555	-0.269	-0.46157	-0.249	-90.0637	-0.2684	-357.82	-0.2684	-263.694	-0.2684	-274.31	-0.2684	-274.31
-0.27	0.08996	-0.27	-0.32258	-0.27	-0.46511	-0.25	-91.4791	-0.2694	-362.067	-0.2694	-265.11	-0.2694	-276.008	-0.2694	-276.008
-0.271	0.08862	-0.271	-0.31564	-0.271	-0.46086	-0.251	-91.6348	-0.2704	-362.491	-0.2704	-265.251	-0.2704	-278.698	-0.2704	-278.698
-0.272	0.08795	-0.272	-0.32031	-0.272	-0.45718	-0.252	-91.9745	-0.2714	-362.774	-0.2714	-265.959	-0.2714	-275.867	-0.2714	-275.867
-0.273	0.08885	-0.273	-0.30644	-0.273	-0.45959	-0.253	-92.3992	-0.2724	-363.765	-0.2724	-266.667	-0.2724	-273.885	-0.2724	-273.885
-0.274	0.08907	-0.274	-0.30361	-0.274	-0.4535	-0.254	-92.7388	-0.2734	-364.614	-0.2734	-267.799	-0.2734	-280.396	-0.2734	-280.396
-0.275	0.08784	-0.275	-0.30842	-0.275	-0.45718	-0.255	-95.0177	-0.2744	-365.464	-0.2744	-267.941	-0.2744	-281.387	-0.2744	-281.387
-0.276	0.08695	-0.276	-0.32159	-0.276	-0.46568	-0.256	-95.4706	-0.2754	-365.747	-0.2754	-272.611	-0.2754	-281.953	-0.2754	-281.953
-0.277	0.08739	-0.277	-0.33616	-0.277	-0.46341	-0.257	-96.235	-0.2764	-367.728	-0.2764	-272.328	-0.2764	-283.086	-0.2764	-283.086
-0.278	0.08818	-0.278	-0.35004	-0.278	-0.46016	-0.258	-96.7728	-0.2774	-369.002	-0.2774	-272.47	-0.2774	-284.784	-0.2774	-284.784
-0.279	0.08929	-0.279	-0.34055	-0.279	-0.46256	-0.259	-96.9568	-0.2784	-370.559	-0.2784	-271.479	-0.2784	-285.067	-0.2784	-285.067
-0.28	0.08839	-0.28	-0.32767	-0.28	-0.46327	-0.26	-98.6837	-0.2794	-370.984	-0.2794	-274.168	-0.2794	-288.889	-0.2794	-288.889
-0.281	0.08917	-0.281	-0.31691	-0.281	-0.46129	-0.261	-99.9858	-0.2804	-378.91	-0.2804	-275.018	-0.2804	-287.615	-0.2804	-287.615
-0.282	0.08762	-0.282	-0.33008	-0.282	-0.45761	-0.262	-100.651	-0.2814	-380.609	-0.2814	-276.433	-0.2814	-286.483	-0.2814	-286.483
-0.283	0.0875	-0.283	-0.3482	-0.283	-0.46242	-0.263	-100.778	-0.2824	-378.91	-0.2824	-281.387	-0.2824	-286.341	-0.2824	-286.341
-0.284	0.08729	-0.284	-0.35018	-0.284	-0.46893	-0.264	-101.231	-0.2834	-379.193	-0.2834	-282.519	-0.2834	-288.464	-0.2834	-288.464
-0.285	0.08729	-0.285	-0.35329	-0.285	-0.47346	-0.265	-101.316	-0.2844	-381.599	-0.2844	-279.83	-0.2844	-286.766	-0.2844	-286.766
-0.286	0.08839	-0.286	-0.32569	-0.286	-0.47771	-0.266	-102.703	-0.2854	-384.43	-0.2854	-286.766	-0.2854	-291.578	-0.2854	-291.578
-0.287	0.08873	-0.287	-0.32116	-0.287	-0.47926	-0.267	-104.246	-0.2864	-389.101	-0.2864	-285.775	-0.2864	-292.711	-0.2864	-292.711
-0.288	0.08739	-0.288	-0.31762	-0.288	-0.48436	-0.268	-105.237	-0.2874	-388.535	-0.2874	-286.058	-0.2874	-294.409	-0.2874	-294.409
-0.289	0.08706	-0.289	-0.36433	-0.289	-0.49271	-0.269	-107.049	-0.2884	-389.95	-0.2884	-287.898	-0.2884	-293.984	-0.2884	-293.984
-0.29	0.08706	-0.29	-0.36688	-0.29	-0.50163	-0.27	-107.219	-0.2894	-390.517	-0.2894	-288.747	-0.2894	-294.692	-0.2894	-294.692
-0.291	0.08818	-0.291	-0.3632	-0.291	-0.50064	-0.271	-107.643	-0.2904	-389.95	-0.2904	-288.606	-0.2904	-297.098	-0.2904	-297.098
-0.292	0.08729	-0.292	-0.39023	-0.292	-0.49653	-0.272	-108.096	-0.2914	-391.791	-0.2914	-288.181	-0.2914	-300.637	-0.2914	-300.637
-0.293	0.08718	-0.293	-0.3632	-0.293	-0.49866	-0.273	-110.814	-0.2924	-394.904	-0.2924	-289.172	-0.2924	-301.203	-0.2924	-301.203
-0.294	0.08661	-0.294	-0.37367	-0.294	-0.49087	-0.274	-111.408	-0.2934	-395.471	-0.2934	-292.003	-0.2934	-302.052	-0.2934	-302.052
-0.295	0.08828	-0.295	-0.37905	-0.295	-0.48478	-0.275	-112.314	-0.2944	-394.48	-0.2944	-292.994	-0.2944	-302.76	-0.2944	-302.76
-0.296	0.08695	-0.296	-0.37594	-0.296	-0.48323	-0.276	-112.668	-0.2954	-396.037	-0.2954	-294.268	-0.2954	-298.655	-0.2954	-298.655
-0.297	0.08795	-0.297	-0.38514	-0.297	-0.48153	-0.277	-113.121	-0.2964	-395.895	-0.2964	-294.409	-0.2964	-301.486	-0.2964	-301.486
-0.298	0.08661	-0.298	-0.39561	-0.298	-0.48195	-0.278	-113.56	-0.2974	-404.105	-0.2974	-296.108	-0.2974	-302.194	-0.2974	-302.194
-0.299	0.08606	-0.299	-0.39179	-0.299	-0.48294	-0.279	-113.829	-0.2984	-413.163	-0.2984	-297.381	-0.2984	-305.874	-0.2984	-305.874
-0.3	0.08684	-0.3	-0.36702	-0.3	-0.48719	-0.28	-114.055	-0.2994	-412.456	-0.2994	-298.231	-0.2994	-302.477	-0.2994	-302.477
-0.301	0.08706	-0.301	-0.36164	-0.301	-0.48592	-0.281	-115.301	-0.3004	-413.163	-0.3004	-298.089	-0.3004	-303.043	-0.3004	-303.043
-0.302	0.08684	-0.302	-0.34522	-0.302	-0.49229	-0.282	-117.084	-0.3014	-413.588	-0.3014	-299.505	-0.3014	-307.573	-0.3014	-307.573
-0.303	0.08583	-0.303	-0.34239	-0.303	-0.49045	-0.283	-117.084	-0.3024	-413.163	-0.3024	-300.637	-0.3024	-309.13	-0.3024	-309.13
-0.304	0.08471	-0.304	-0.37381	-0.304	-0.492	-0.284	-117.268	-0.3034	-413.022	-0.3034	-301.486	-0.3034	-307.573	-0.3034	-307.573
-0.305	0.08572	-0.305	-0.37806	-0.305	-0.49908	-0.285	-117.933	-0.3044	-413.022	-0.3044	-302.477	-0.3044	-307.856	-0.3044	-307.856
-0.306	0.08539	-0.306	-0.36377	-0.306	-0.50729	-0.286	-117.905	-0.3054	-417.127	-0.3054	-303.609	-0.3054	-314.367	-0.3054	-314.367
-0.307	0.0846	-0.307	-0.34508	-0.307	-0.51012	-0.287	-120.057	-0.3064	-418.259	-0.3064	-305.166	-0.3064	-311.96	-0.3064	-311.96
-0.308	0.08505	-0.308	-0.35513	-0.308	-0.49965	-0.288	-121.529	-0.3074	-423.638	-0.3074	-305.874	-0.3074	-312.102	-0.3074	-312.102
-0.309	0.08439	-0.309	-0.36207	-0.309	-0.50177	-0.289	-121.684	-0.3084	-424.77	-0.3084	-307.148	-0.3084	-316.773	-0.3084	-316.773
-0.31	0.08583	-0.31	-0.35909	-0.31	-0.50885	-0.29	-121.67	-0.3094	-424.204	-0.3094	-308.28	-0.3094	-316.065	-0.3094	-316.065
-0.311	0.08572	-0.311	-0.34636	-0.311	-0.51493	-0.291	-124.006	-0.3104	-425.619	-0.3104	-307.431	-0.3104	-311.394	-0.3104	-311.394
-0.312	0.08471	-0.312	-0.34239	-0.312	-0.52711	-0.292	-125.35	-0.3114	-426.044	-0.3114	-309.13	-0.3114	-314.084	-0.3114	-314.084
-0.313	0.08528	-0.313	-0.34947	-0.313	-0.5281	-0.293	-126.058	-0.3124	-424.912	-0.3124	-308.139	-0.3124	-314.65	-0.3124	-314.65
-0.314	0.0864	-0.314	-0.33758	-0.314	-0.51479	-0.294	-126.058	-0.3134	-426.469	-0.3134	-309.979	-0.3134	-321.585	-0.3134	-321.585
-0.315	0.08517	-0.315	-0.34041	-0.315	-0.50375	-0.295	-126.129	-0.3144	-429.724	-0.3144	-313.234	-0.3144	-322.859	-0.3144	-322.859
-0.316	0.08427	-0.316	-0.33843	-0.316	-0.51408	-0.296	-128.493	-0.3154	-432.13	-0.3154	-313.234	-0.3154	-320.594	-0.3154	-320.594
-0.317	0.08483	-0.317	-0.35372	-0.317	-0.51776	-0.297	-129.115	-0.3164	-432.979	-0.3164	-302.619	-0.3164	-321.868	-0.3164	-321.868
-0.318	0.0846	-0.318	-0.37849	-0.318	-0.50658	-0.298	-129.384	-0.3174	-434.82	-0.3174	-316.914	-0.3174	-327.389	-0.3174	-327.389
-0.319	0.08539	-0.319	-0.35428	-0.319	-0.50828	-0.299	-129.398	-0.3184	-437.084	-0.3184	-320.453	-0.3184	-324.558	-0.3184	-324.558
-0.32	0.08561	-0.32	-0.36532	-0.32	-0.50828	-0.3	-129.243	-0.3194	-436.377	-0.3194	-320.878	-0.3194	-327.105	-0.3194	-327.105
-0.321	0.08416	-0.321	-0.38585	-0.321	-0.50984	-0.301	-130.248	-0.3204	-438.783	-0.3204	-320.594	-0.3204	-325.265	-0.3204	-325.265
-0.322	0.08361	-0.322	-0.38457	-0.322	-0.50587	-0.302	-133.206	-0.3214	-439.207	-0.3214	-320.17	-0.3214	-330.361	-0.3214	-330.361
-0.323	0.08416	-0.323	-0.39986	-0.323	-0.50587	-0.303	-133.192	-0.3224	-443.171	-0.3224	-321.727	-0.3224	-332.059	-0.3224	-332.059
-0.324	0.08439	-0.324	-0.40637	-0.324	-0.50021	-0.304	-133.786	-0.3234	-442.746	-0.3234	-323.001	-0.3234	-331.352	-0.3234	-331.352
-0.325	0.0845	-0.325	-0.42024	-0.325	-0.51026	-0.305	-134.65	-0.3244	-446.992	-0.3244	-326.115	-0.3244	-327.955	-0.3244	-327.955
-0.326	0.08393	-0.326	-0.4201	-0.326	-0.52711	-0.306	-134.551	-0.3254	-450.672	-0.3254	-328.379	-0.3254	-330.644	-0.3254	-330.644
-0.327	0.08393	-0.327	-0.40835	-0.327	-0.51691	-0.307	-135.541	-0.3264	-450.106	-0.3264	-327.813	-0.3264	-334.466	-0.3264	-334.466
-0.328	0.08494	-0.328	-0.40255	-0.328	-0.50375	-0.308	-138.33	-0.3274	-452.654	-0.3274	-329.087	-0.3274	-334.041	-0.3274	-334.041
-0.329	0.08439	-0.329	-0.40269	-0.329	-0.50304	-0.309	-138.117	-0.3284	-453.22	-0.3284	-328.804	-0.3284	-330.644	-0.3284	-330.644
-0.33	0.08371	-0.33	-0.40425	-0.33	-0.50941	-0.31	-137.933	-0.3294	-456.334	-0.3294	-328.804	-0.3294	-331.635	-0.3294	-331.635
-0.331	0.08528	-0.331	-0.42703	-0.331	-0.50644	-0.311	-139.561	-0.3304	-455.626	-0.3304	-328.096	-0.3304	-338.712	-0.3304	-338.712
-0.332	0.08371	-0.332	-0.4293	-0.332	-0.5097	-0.312	-141.331	-0.3314	-456.617	-0.3314	-328.804	-0.3314	-337.438	-0.3314	-337.438
-0.333	0.08361	-0.333	-0.42279	-0.333	-0.50913	-0.313	-141.189	-0.3324	-456.476	-0.3324	-330.644	-0.3324	-340.269	-0.3324	-340.269
-0.334	0.0826	-0.334	-0.39986	-0.334	-0.51154	-0.314	-142.534	-0.3334	-457.183	-0.3334	-333.616	-0.3334	-339.986	-0.3334	-339.986
-0.335	0.08238	-0.335	-0.39434	-0.335	-0.52003	-0.315	-144.657	-0.3344	-457.608	-0.3344	-333.192	-0.3344	-338.146	-0.3344	-338.146
-0.336	0.08361	-0.336	-0.38684	-0.336	-0.52328	-0.316	-145.789	-0.3354	-465.11	-0.3354	-337.863	-0.3354	-337.721	-0.3354	-337.721
-0.337	0.08293	-0.337	-0.41189	-0.337	-0.52866	-0.317	-145.506	-0.3364	-466.242	-0.3364	-338.712	-0.3364	-338.995	-0.3364	-338.995
-0.338	0.08327	-0.338	-0.41274	-0.338	-0.5356	-0.318	-146.78	-0.3374	-462.703	-0.3374	-338.712	-0.3374	-341.543	-0.3374	-341.543
-0.339	0.08238	-0.339	-0.43185	-0.339	-0.53291	-0.319	-147.063	-0.3384	-463.977	-0.3384	-337.863	-0.3384	-343.949	-0.3384	-343.949
-0.34	0.08405	-0.34	-0.42987	-0.34	-0.52144	-0.32	-146.921	-0.3394	-466.95	-0.3394	-339.561	-0.3394	-346.072	-0.3394	-346.072
-0.341	0.0835	-0.341	-0.43892	-0.341	-0.51677	-0.321	-147.912	-0.3404	-475.584	-0.3404	-338.287	-0.3404	-344.515	-0.3404	-344.515
-0.342	0.08293	-0.342	-0.4528	-0.342	-0.51592	-0.322	-149.469	-0.3414	-472.753	-0.3414	-339.278	-0.3414	-343.524	-0.3414	-343.524
-0.343	0.08338	-0.343	-0.4402	-0.343	-0.51267	-0.323	-149.469	-0.3424	-470.913	-0.3424	-347.063	-0.3424	-350.177	-0.3424	-350.177
-0.344	0.08316	-0.344	-0.43029	-0.344	-0.51847	-0.324	-149.752	-0.3434	-470.63	-0.3434	-346.355	-0.3434	-350.177	-0.3434	-350.177
-0.345	0.08226	-0.345	-0.45775	-0.345	-0.51918	-0.325	-149.469	-0.3444	-476.716	-0.3444	-346.638	-0.3444	-348.478	-0.3444	-348.478
-0.346	0.08204	-0.346	-0.45832	-0.346	-0.52229	-0.326	-152.583	-0.3454	-474.593	-0.3454	-347.063	-0.3454	-351.026	-0.3454	-351.026
-0.347	0.08249	-0.347	-0.48776	-0.347	-0.53914	-0.327	-153.149	-0.3464	-477.282	-0.3464	-345.506	-0.3464	-351.026	-0.3464	-351.026
-0.348	0.08204	-0.348	-0.47063	-0.348	-0.54862	-0.328	-156.263	-0.3474	-477.565	-0.3474	-348.054	-0.3474	-356.829	-0.3474	-356.829
-0.349	0.08249	-0.349	-0.4528	-0.349	-0.55909	-0.329	-155.697	-0.3484	-486.907	-0.3484	-347.063	-0.3484	-354.14	-0.3484	-354.14
-0.35	0.08025	-0.35	-0.47148	-0.35	-0.56603	-0.33	-155.272	-0.3494	-491.154	-0.3494	-351.026	-0.3494	-353.716	-0.3494	-353.716
-0.351	0.08171	-0.351	-0.46695	-0.351	-0.56221	-0.331	-159.802	-0.3504	-490.446	-0.3504	-350.46	-0.3504	-353.291	-0.3504	-353.291
-0.352	0.08171	-0.352	-0.44742	-0.352	-0.54862	-0.332	-160.226	-0.3514	-490.587	-0.3514	-354.282	-0.3514	-357.396	-0.3514	-357.396
-0.353	0.08183	-0.353	-0.43397	-0.353	-0.54904	-0.333	-159.377	-0.3524	-490.304	-0.3524	-354.14	-0.3524	-356.829	-0.3524	-356.829
-0.354	0.08238	-0.354	-0.47006	-0.354	-0.55513	-0.334	-158.528	-0.3534	-492.144	-0.3534	-357.254	-0.3534	-357.537	-0.3534	-357.537
-0.355	0.08183	-0.355	-0.48606	-0.355	-0.56136	-0.335	-158.103	-0.3544	-494.692	-0.3544	-363.057	-0.3544	-353.149	-0.3544	-353.149
-0.356	0.08238	-0.356	-0.48082	-0.356	-0.56136	-0.336	-160.368	-0.3554	-498.938	-0.3554	-361.783	-0.3554	-357.113	-0.3554	-357.113
-0.357	0.08082	-0.357	-0.46879	-0.357	-0.57127	-0.337	-163.482	-0.3564	-499.646	-0.3564	-361.642	-0.3564	-361.925	-0.3564	-361.925
-0.358	0.08183	-0.358	-0.49087	-0.358	-0.56674	-0.338	-162.774	-0.3574	-498.231	-0.3574	-361.5	-0.3574	-361.5	-0.3574	-361.5
-0.359	0.08238	-0.359	-0.50361	-0.359	-0.55414	-0.339	-164.19	-0.3584	-496.815	-0.3584	-360.793	-0.3584	-360.651	-0.3584	-360.651
-0.36	0.08215	-0.36	-0.47856	-0.36	-0.54522	-0.34	-165.18	-0.3594	-497.381	-0.3594	-362.916	-0.3594	-358.953	-0.3594	-358.953
-0.361	0.08025	-0.361	-0.47912	-0.361	-0.53631	-0.341	-168.436	-0.3604	-497.24	-0.3604	-362.633	-0.3604	-362.067	-0.3604	-362.067
-0.362	0.08093	-0.362	-0.47728	-0.362	-0.55173	-0.342	-168.436	-0.3614	-496.815	-0.3614	-350.46	-0.3614	-364.897	-0.3614	-364.897
-0.363	0.08048	-0.363	-0.47615	-0.363	-0.57948	-0.343	-169.71	-0.3624	-504.459	-0.3624	-363.907	-0.3624	-364.614	-0.3624	-364.614
-0.364	0.08014	-0.364	-0.48889	-0.364	-0.57056	-0.344	-168.861	-0.3634	-508.988	-0.3634	-368.577	-0.3634	-363.765	-0.3634	-363.765
-0.365	0.07993	-0.365	-0.50389	-0.365	-0.56292	-0.345	-168.577	-0.3644	-507.997	-0.3644	-367.728	-0.3644	-364.614	-0.3644	-364.614
-0.366	0.0797	-0.366	-0.52102	-0.366	-0.57268	-0.346	-171.833	-0.3654	-507.006	-0.3654	-367.87	-0.3654	-368.294	-0.3654	-368.294
-0.367	0.0816	-0.367	-0.5155	-0.367	-0.57962	-0.347	-172.116	-0.3664	-509.13	-0.3664	-370.842	-0.3664	-376.362	-0.3664	-376.362
-0.368	0.07847	-0.368	-0.49653	-0.368	-0.57254	-0.348	-173.673	-0.3674	-507.573	-0.3674	-376.221	-0.3674	-370.276	-0.3674	-370.276
-0.369	0.07925	-0.369	-0.49229	-0.369	-0.56447	-0.349	-172.824	-0.3684	-507.997	-0.3684	-377.353	-0.3684	-374.098	-0.3684	-374.098
-0.37	0.07858	-0.37	-0.49016	-0.37	-0.5615	-0.35	-171.975	-0.3694	-509.979	-0.3694	-381.316	-0.3694	-375.088	-0.3694	-375.088
-0.371	0.08059	-0.371	-0.4995	-0.371	-0.55853	-0.351	-170.984	-0.3704	-511.536	-0.3704	-379.476	-0.3704	-375.655	-0.3704	-375.655
-0.372	0.08115	-0.372	-0.49002	-0.372	-0.58018	-0.352	-170.701	-0.3714	-512.102	-0.3714	-379.052	-0.3714	-383.439	-0.3714	-383.439
-0.373	0.07936	-0.373	-0.50559	-0.373	-0.60184	-0.353	-176.221	-0.3724	-513.8	-0.3724	-380.184	-0.3724	-377.919	-0.3724	-377.919
-0.374	0.07836	-0.374	-0.51253	-0.374	-0.59972	-0.354	-178.344	-0.3734	-515.64	-0.3734	-378.91	-0.3734	-377.212	-0.3734	-377.212
-0.375	0.07904	-0.375	-0.5213	-0.375	-0.58882	-0.355	-179.052	-0.3744	-522.859	-0.3744	-378.202	-0.3744	-378.202	-0.3744	-378.202
-0.376	0.08004	-0.376	-0.51182	-0.376	-0.59321	-0.356	-181.316	-0.3754	-524.416	-0.3754	-380.042	-0.3754	-382.449	-0.3754	-382.449
-0.377	0.07915	-0.377	-0.49314	-0.377	-0.58811	-0.357	-179.901	-0.3764	-525.548	-0.3764	-382.166	-0.3764	-382.024	-0.3764	-382.024
-0.378	0.07815	-0.378	-0.49922	-0.378	-0.56801	-0.358	-179.901	-0.3774	-531.352	-0.3774	-386.129	-0.3774	-380.892	-0.3774	-380.892
-0.379	0.07881	-0.379	-0.50262	-0.379	-0.57976	-0.359	-183.864	-0.3784	-539.137	-0.3784	-390.941	-0.3784	-381.883	-0.3784	-381.883
-0.38	0.07792	-0.38	-0.53121	-0.38	-0.57608	-0.36	-182.873	-0.3794	-540.694	-0.3794	-388.96	-0.3794	-380.892	-0.3794	-380.892
-0.381	0.07803	-0.381	-0.56645	-0.381	-0.56716	-0.361	-183.439	-0.3804	-539.844	-0.3804	-389.809	-0.3804	-387.969	-0.3804	-387.969
-0.382	0.07982	-0.382	-0.54975	-0.382	-0.58386	-0.362	-184.855	-0.3814	-537.863	-0.3814	-388.393	-0.3814	-384.996	-0.3814	-384.996
-0.383	0.07737	-0.383	-0.54664	-0.383	-0.6041	-0.363	-185.421	-0.3824	-538.429	-0.3824	-390.658	-0.3824	-384.43	-0.3824	-384.43
-0.384	0.07747	-0.384	-0.55046	-0.384	-0.59986	-0.364	-186.412	-0.3834	-541.967	-0.3834	-393.347	-0.3834	-388.393	-0.3834	-388.393
-0.385	0.07847	-0.385	-0.54848	-0.385	-0.58811	-0.365	-185.563	-0.3844	-538.995	-0.3844	-391.507	-0.3844	-389.101	-0.3844	-389.101
-0.386	0.07892	-0.386	-0.57353	-0.386	-0.58485	-0.366	-184.43	-0.3854	-545.648	-0.3854	-389.95	-0.3854	-388.96	-0.3854	-388.96
-0.387	0.07858	-0.387	-0.55046	-0.387	-0.58429	-0.367	-183.723	-0.3864	-546.78	-0.3864	-388.393	-0.3864	-390.941	-0.3864	-390.941
-0.388	0.07769	-0.388	-0.53517	-0.388	-0.59023	-0.368	-187.261	-0.3874	-546.355	-0.3874	-394.904	-0.3874	-390.658	-0.3874	-390.658
-0.389	0.07792	-0.389	-0.52753	-0.389	-0.58868	-0.369	-189.526	-0.3884	-545.648	-0.3884	-398.443	-0.3884	-392.781	-0.3884	-392.781
-0.39	0.07781	-0.39	-0.55527	-0.39	-0.58301	-0.37	-190.8	-0.3894	-546.355	-0.3894	-398.868	-0.3894	-397.877	-0.3894	-397.877
-0.391	0.07648	-0.391	-0.58613	-0.391	-0.58542	-0.371	-190.517	-0.3904	-545.648	-0.3904	-399.858	-0.3904	-395.612	-0.3904	-395.612
-0.392	0.07792	-0.392	-0.60934	-0.392	-0.62038	-0.372	-194.621	-0.3914	-544.374	-0.3914	-400.849	-0.3914	-394.904	-0.3914	-394.904
-0.393	0.07758	-0.393	-0.57806	-0.393	-0.63284	-0.373	-193.772	-0.3924	-547.063	-0.3924	-401.274	-0.3924	-395.612	-0.3924	-395.612
-0.394	0.07636	-0.394	-0.5431	-0.394	-0.61175	-0.374	-198.018	-0.3934	-549.752	-0.3934	-406.086	-0.3934	-393.772	-0.3934	-393.772
-0.395	0.07803	-0.395	-0.5506	-0.395	-0.60495	-0.375	-196.886	-0.3944	-558.103	-0.3944	-407.36	-0.3944	-396.037	-0.3944	-396.037
-0.396	0.0768	-0.396	-0.54791	-0.396	-0.61897	-0.376	-195.471	-0.3954	-556.688	-0.3954	-407.926	-0.3954	-395.895	-0.3954	-395.895
-0.397	0.07657	-0.397	-0.56419	-0.397	-0.615	-0.377	-196.32	-0.3964	-556.971	-0.3964	-409.059	-0.3964	-400.991	-0.3964	-400.991
-0.398	0.07669	-0.398	-0.60467	-0.398	-0.62052	-0.378	-200.142	-0.3974	-557.537	-0.3974	-408.351	-0.3974	-400.283	-0.3974	-400.283
-0.399	0.07558	-0.399	-0.59632	-0.399	-0.62987	-0.379	-200.566	-0.3984	-567.587	-0.3984	-411.89	-0.3984	-400	-0.3984	-400
-0.4	0.07725	-0.4	-0.62774	-0.4	-0.63043	-0.38	-200.425	-0.3994	-573.248	-0.3994	-411.607	-0.3994	-397.594	-0.3994	-397.594
-0.401	0.07568	-0.401	-0.60948	-0.401	-0.6235	-0.381	-198.726	-0.4004	-571.975	-0.4004	-415.428	-0.4004	-403.963	-0.4004	-403.963
-0.402	0.07536	-0.402	-0.60226	-0.402	-0.62477	-0.382	-197.735	-0.4014	-570.418	-0.4014	-421.231	-0.4014	-407.077	-0.4014	-407.077
-0.403	0.07536	-0.403	-0.62364	-0.403	-0.62902	-0.383	-198.726	-0.4024	-572.541	-0.4024	-418.542	-0.4024	-411.182	-0.4024	-411.182
-0.404	0.07547	-0.404	-0.59858	-0.404	-0.61557	-0.384	-199.858	-0.4034	-570.984	-0.4034	-418.684	-0.4034	-405.662	-0.4034	-405.662
-0.405	0.07458	-0.405	-0.59476	-0.405	-0.61755	-0.385	-204.105	-0.4044	-574.664	-0.4044	-424.912	-0.4044	-406.511	-0.4044	-406.511
-0.406	0.07413	-0.406	-0.62095	-0.406	-0.62491	-0.386	-205.803	-0.4054	-577.495	-0.4054	-422.505	-0.4054	-403.114	-0.4054	-403.114
-0.407	0.07536	-0.407	-0.65421	-0.407	-0.631	-0.387	-204.671	-0.4064	-579.618	-0.4064	-421.656	-0.4064	-404.529	-0.4064	-404.529
-0.408	0.07524	-0.408	-0.66214	-0.408	-0.6494	-0.388	-203.397	-0.4074	-579.193	-0.4074	-421.09	-0.4074	-404.954	-0.4074	-404.954
-0.409	0.07513	-0.409	-0.64091	-0.409	-0.65435	-0.389	-206.653	-0.4084	-581.458	-0.4084	-424.345	-0.4084	-409.342	-0.4084	-409.342
-0.41	0.07301	-0.41	-0.61854	-0.41	-0.63609	-0.39	-208.209	-0.4094	-581.033	-0.4094	-424.345	-0.4094	-413.305	-0.4094	-413.305
-0.411	0.07312	-0.411	-0.62364	-0.411	-0.65053	-0.391	-209.625	-0.4104	-585.138	-0.4104	-426.327	-0.4104	-413.447	-0.4104	-413.447
-0.412	0.0738	-0.412	-0.63581	-0.412	-0.65916	-0.392	-209.625	-0.4114	-585.421	-0.4114	-427.459	-0.4114	-409.908	-0.4114	-409.908
-0.413	0.07312	-0.413	-0.60269	-0.413	-0.64572	-0.393	-211.607	-0.4124	-586.129	-0.4124	-426.185	-0.4124	-406.936	-0.4124	-406.936
-0.414	0.0728	-0.414	-0.6051	-0.414	-0.66667	-0.394	-214.013	-0.4134	-583.723	-0.4134	-426.61	-0.4134	-409.908	-0.4134	-409.908
-0.415	0.0719	-0.415	-0.64317	-0.415	-0.67516	-0.395	-212.597	-0.4144	-586.412	-0.4144	-425.336	-0.4144	-413.305	-0.4144	-413.305
-0.416	0.07079	-0.416	-0.6443	-0.416	-0.65393	-0.396	-214.579	-0.4154	-586.129	-0.4154	-429.158	-0.4154	-411.182	-0.4154	-411.182
-0.417	0.07134	-0.417	-0.64076	-0.417	-0.661	-0.397	-216.419	-0.4164	-588.535	-0.4164	-419.674	-0.4164	-411.748	-0.4164	-411.748
-0.418	0.07101	-0.418	-0.63255	-0.418	-0.66681	-0.398	-215.57	-0.4174	-586.837	-0.4174	-427.035	-0.4174	-415.994	-0.4174	-415.994
-0.419	0.07156	-0.419	-0.63213	-0.419	-0.66879	-0.399	-215.57	-0.4184	-590.234	-0.4184	-429.866	-0.4184	-419.533	-0.4184	-419.533
-0.42	0.07067	-0.42	-0.63128	-0.42	-0.66893	-0.4	-214.72	-0.4194	-591.932	-0.4194	-432.13	-0.4194	-425.902	-0.4194	-425.902
-0.421	0.07113	-0.421	-0.64246	-0.421	-0.65379	-0.401	-215.287	-0.4204	-589.384	-0.4204	-430.007	-0.4204	-427.601	-0.4204	-427.601
-0.422	0.06967	-0.422	-0.69016	-0.422	-0.65888	-0.402	-219.108	-0.4214	-593.347	-0.4214	-435.103	-0.4214	-423.213	-0.4214	-423.213
-0.423	0.06967	-0.423	-0.69413	-0.423	-0.67785	-0.403	-218.825	-0.4224	-596.32	-0.4224	-439.349	-0.4224	-424.628	-0.4224	-424.628
-0.424	0.06766	-0.424	-0.69922	-0.424	-0.67403	-0.404	-219.25	-0.4234	-595.612	-0.4234	-436.943	-0.4234	-428.45	-0.4234	-428.45
-0.425	0.06722	-0.425	-0.69979	-0.425	-0.6811	-0.405	-217.976	-0.4244	-604.812	-0.4244	-437.367	-0.4244	-430.715	-0.4244	-430.715
-0.426	0.06711	-0.426	-0.70658	-0.426	-0.69016	-0.406	-218.259	-0.4254	-604.388	-0.4254	-438.075	-0.4254	-427.318	-0.4254	-427.318
-0.427	0.06667	-0.427	-0.69441	-0.427	-0.70205	-0.407	-222.647	-0.4264	-600.566	-0.4264	-443.595	-0.4264	-432.272	-0.4264	-432.272
-0.428	0.06688	-0.428	-0.69271	-0.428	-0.70078	-0.408	-223.496	-0.4274	-599.434	-0.4274	-442.463	-0.4274	-430.998	-0.4274	-430.998
-0.429	0.068	-0.429	-0.75004	-0.429	-0.7104	-0.409	-220.665	-0.4284	-605.237	-0.4284	-444.161	-0.4284	-432.979	-0.4284	-432.979
-0.43	0.06587	-0.43	-0.74692	-0.43	-0.71111	-0.41	-222.364	-0.4294	-609.2	-0.4294	-441.33	-0.4294	-427.742	-0.4294	-427.742
-0.431	0.06621	-0.431	-0.75131	-0.431	-0.7247	-0.411	-229.582	-0.4304	-615.004	-0.4304	-443.029	-0.4304	-428.733	-0.4304	-428.733
-0.432	0.06454	-0.432	-0.77424	-0.432	-0.70729	-0.412	-229.582	-0.4314	-612.88	-0.4314	-443.454	-0.4314	-431.989	-0.4314	-431.989
-0.433	0.06587	-0.433	-0.7557	-0.433	-0.68776	-0.413	-228.45	-0.4324	-614.579	-0.4324	-444.586	-0.4324	-436.66	-0.4324	-436.66
-0.434	0.06555	-0.434	-0.74168	-0.434	-0.67813	-0.414	-227.601	-0.4334	-618.825	-0.4334	-446.284	-0.4334	-441.472	-0.4334	-441.472
-0.435	0.06399	-0.435	-0.76603	-0.435	-0.68634	-0.415	-230.573	-0.4344	-624.204	-0.4344	-452.512	-0.4344	-436.235	-0.4344	-436.235
-0.436	0.0632	-0.436	-0.76235	-0.436	-0.68974	-0.416	-230.573	-0.4354	-623.213	-0.4354	-450.814	-0.4354	-440.764	-0.4354	-440.764
-0.437	0.06164	-0.437	-0.74423	-0.437	-0.72258	-0.417	-233.97	-0.4364	-622.647	-0.4364	-458.316	-0.4364	-443.737	-0.4364	-443.737
-0.438	0.06086	-0.438	-0.74961	-0.438	-0.73999	-0.418	-234.678	-0.4374	-626.893	-0.4374	-457.466	-0.4374	-438.358	-0.4374	-438.358
-0.439	0.06142	-0.439	-0.74805	-0.439	-0.73744	-0.419	-233.97	-0.4384	-629.724	-0.4384	-459.731	-0.4384	-436.093	-0.4384	-436.093
-0.44	0.05997	-0.44	-0.75612	-0.44	-0.75669	-0.42	-236.518	-0.4394	-625.478	-0.4394	-460.58	-0.4394	-437.226	-0.4394	-437.226
-0.441	0.05953	-0.441	-0.76504	-0.441	-0.75612	-0.421	-234.678	-0.4404	-630.573	-0.4404	-460.439	-0.4404	-442.321	-0.4404	-442.321
-0.442	0.05864	-0.442	-0.78259	-0.442	-0.73928	-0.422	-233.829	-0.4414	-631.706	-0.4414	-463.27	-0.4414	-437.933	-0.4414	-437.933
-0.443	0.05785	-0.443	-0.77919	-0.443	-0.7288	-0.423	-239.49	-0.4424	-633.404	-0.4424	-460.863	-0.4424	-435.103	-0.4424	-435.103
-0.444	0.05741	-0.444	-0.76773	-0.444	-0.72668	-0.424	-239.349	-0.4434	-635.386	-0.4434	-458.457	-0.4434	-439.066	-0.4434	-439.066
-0.445	0.05663	-0.445	-0.77339	-0.445	-0.73602	-0.425	-237.226	-0.4444	-635.669	-0.4444	-459.731	-0.4444	-442.18	-0.4444	-442.18
-0.446	0.05674	-0.446	-0.80297	-0.446	-0.76065	-0.426	-237.792	-0.4454	-637.084	-0.4454	-459.165	-0.4454	-448.266	-0.4454	-448.266
-0.447	0.05439	-0.447	-0.79915	-0.447	-0.76108	-0.427	-236.376	-0.4464	-638.641	-0.4464	-462.703	-0.4464	-446.709	-0.4464	-446.709
-0.448	0.05362	-0.448	-0.79703	-0.448	-0.75796	-0.428	-237.933	-0.4474	-640.198	-0.4474	-461.005	-0.4474	-446.284	-0.4474	-446.284
-0.449	0.05339	-0.449	-0.78018	-0.449	-0.73744	-0.429	-243.737	-0.4484	-642.18	-0.4484	-460.863	-0.4484	-443.312	-0.4484	-443.312
-0.45	0.05284	-0.45	-0.76603	-0.45	-0.73829	-0.43	-244.728	-0.4494	-640.057	-0.4494	-471.904	-0.4494	-451.097	-0.4494	-451.097
-0.451	0.0525	-0.451	-0.79122	-0.451	-0.73786	-0.431	-242.038	-0.4504	-648.832	-0.4504	-471.479	-0.4504	-443.454	-0.4504	-443.454
-0.452	0.04971	-0.452	-0.8058	-0.452	-0.76093	-0.432	-244.444	-0.4514	-647.7	-0.4514	-469.922	-0.4514	-448.266	-0.4514	-448.266
-0.453	0.05028	-0.453	-0.81868	-0.453	-0.78797	-0.433	-245.011	-0.4524	-646.284	-0.4524	-468.648	-0.4524	-449.257	-0.4524	-449.257
-0.454	0.04872	-0.454	-0.83468	-0.454	-0.77297	-0.434	-245.718	-0.4534	-644.586	-0.4534	-470.488	-0.4534	-448.408	-0.4534	-448.408
-0.455	0.04838	-0.455	-0.85619	-0.455	-0.7833	-0.435	-248.266	-0.4544	-651.097	-0.4544	-471.762	-0.4544	-455.626	-0.4544	-455.626
-0.456	0.0457	-0.456	-0.86539	-0.456	-0.78033	-0.436	-249.682	-0.4554	-652.512	-0.4554	-472.895	-0.4554	-450.955	-0.4554	-450.955
-0.457	0.04559	-0.457	-0.84713	-0.457	-0.76745	-0.437	-251.946	-0.4564	-656.759	-0.4564	-482.236	-0.4564	-449.965	-0.4564	-449.965
-0.458	0.04459	-0.458	-0.83921	-0.458	-0.77863	-0.438	-250.814	-0.4574	-658.033	-0.4574	-480.255	-0.4574	-457.325	-0.4574	-457.325
-0.459	0.04381	-0.459	-0.80906	-0.459	-0.83836	-0.439	-248.549	-0.4584	-662.137	-0.4584	-481.67	-0.4584	-454.636	-0.4584	-454.636
-0.46	0.04258	-0.46	-0.80694	-0.46	-0.83454	-0.44	-253.22	-0.4594	-668.365	-0.4594	-483.369	-0.4594	-451.946	-0.4594	-451.946
-0.461	0.04202	-0.461	-0.8535	-0.461	-0.81684	-0.441	-256.051	-0.4604	-669.498	-0.4604	-482.661	-0.4604	-458.316	-0.4604	-458.316
-0.462	0.0418	-0.462	-0.85506	-0.462	-0.81274	-0.442	-255.202	-0.4614	-671.196	-0.4614	-478.839	-0.4614	-463.27	-0.4614	-463.27
-0.463	0.03946	-0.463	-0.85775	-0.463	-0.81118	-0.443	-256.051	-0.4624	-671.338	-0.4624	-483.793	-0.4624	-463.553	-0.4624	-463.553
-0.464	0.03812	-0.464	-0.85789	-0.464	-0.81005	-0.444	-257.466	-0.4634	-667.091	-0.4634	-479.264	-0.4634	-459.731	-0.4634	-459.731
-0.465	0.03667	-0.465	-0.85464	-0.465	-0.8201	-0.445	-257.608	-0.4644	-665.393	-0.4644	-484.926	-0.4644	-465.676	-0.4644	-465.676
-0.466	0.03656	-0.466	-0.8678	-0.466	-0.81769	-0.446	-261.713	-0.4654	-664.968	-0.4654	-485.067	-0.4654	-456.192	-0.4654	-456.192
-0.467	0.03633	-0.467	-0.87601	-0.467	-0.8242	-0.447	-258.316	-0.4664	-666.242	-0.4664	-484.643	-0.4664	-461.005	-0.4664	-461.005
-0.468	0.03377	-0.468	-0.91168	-0.468	-0.85676	-0.448	-254.919	-0.4674	-667.799	-0.4674	-485.916	-0.4674	-470.064	-0.4674	-470.064
-0.469	0.03356	-0.469	-0.89229	-0.469	-0.87049	-0.449	-253.22	-0.4684	-671.621	-0.4684	-485.492	-0.4684	-468.507	-0.4684	-468.507
-0.47	0.03322	-0.47	-0.88762	-0.47	-0.87021	-0.45	-252.795	-0.4694	-673.319	-0.4694	-485.775	-0.4694	-466.95	-0.4694	-466.95
-0.471	0.03199	-0.471	-0.86582	-0.471	-0.86723	-0.451	-261.005	-0.4704	-670.064	-0.4704	-490.587	-0.4704	-468.082	-0.4704	-468.082
-0.472	0.03166	-0.472	-0.86837	-0.472	-0.85124	-0.452	-258.033	-0.4714	-676.008	-0.4714	-487.757	-0.4714	-466.384	-0.4714	-466.384
-0.473	0.02988	-0.473	-0.89582	-0.473	-0.84996	-0.453	-257.749	-0.4724	-677.99	-0.4724	-491.437	-0.4724	-467.657	-0.4724	-467.657
-0.474	0.03032	-0.474	-0.90347	-0.474	-0.87686	-0.454	-266.808	-0.4734	-678.132	-0.4734	-491.72	-0.4734	-462.137	-0.4734	-462.137
-0.475	0.0272	-0.475	-0.91522	-0.475	-0.88011	-0.455	-264.26	-0.4744	-674.593	-0.4744	-495.258	-0.4744	-464.26	-0.4744	-464.26
-0.476	0.02641	-0.476	-0.93206	-0.476	-0.88592	-0.456	-266.101	-0.4754	-679.264	-0.4754	-494.551	-0.4754	-473.461	-0.4754	-473.461
-0.477	0.02609	-0.477	-0.94989	-0.477	-0.89554	-0.457	-268.648	-0.4764	-682.803	-0.4764	-488.181	-0.4764	-467.799	-0.4764	-467.799
-0.478	0.02497	-0.478	-0.97665	-0.478	-0.908	-0.458	-266.384	-0.4774	-681.953	-0.4774	-485.916	-0.4774	-471.479	-0.4774	-471.479
-0.479	0.02374	-0.479	-0.97608	-0.479	-0.93616	-0.459	-264.402	-0.4784	-686.2	-0.4784	-492.003	-0.4784	-474.452	-0.4784	-474.452
-0.48	0.02263	-0.48	-0.95924	-0.48	-0.93008	-0.46	-269.073	-0.4794	-687.757	-0.4794	-487.473	-0.4794	-470.205	-0.4794	-470.205
-0.481	0.02307	-0.481	-0.9506	-0.481	-0.90658	-0.461	-267.941	-0.4804	-692.569	-0.4804	-492.144	-0.4804	-471.196	-0.4804	-471.196
-0.482	0.02174	-0.482	-0.94862	-0.482	-0.9564	-0.462	-268.365	-0.4814	-697.806	-0.4814	-506.582	-0.4814	-476.716	-0.4814	-476.716
-0.483	0.01984	-0.483	-0.97013	-0.483	-0.95725	-0.463	-280.113	-0.4824	-699.646	-0.4824	-509.271	-0.4824	-481.812	-0.4824	-481.812
-0.484	0.01873	-0.484	-0.97013	-0.484	-0.93432	-0.464	-278.839	-0.4834	-695.966	-0.4834	-508.28	-0.4834	-475.867	-0.4834	-475.867
-0.485	0.01761	-0.485	-0.97863	-0.485	-0.94168	-0.465	-281.67	-0.4844	-695.117	-0.4844	-507.431	-0.4844	-476.008	-0.4844	-476.008
-0.486	0.01571	-0.486	-1.00099	-0.486	-0.92484	-0.466	-283.086	-0.4854	-699.788	-0.4854	-506.157	-0.4854	-480.113	-0.4854	-480.113
-0.487	0.01582	-0.487	-0.9581	-0.487	-0.93079	-0.467	-283.227	-0.4864	-708.422	-0.4864	-505.025	-0.4864	-483.51	-0.4864	-483.51
-0.488	0.01482	-0.488	-0.94367	-0.488	-0.95004	-0.468	-284.218	-0.4874	-707.714	-0.4874	-515.782	-0.4874	-482.095	-0.4874	-482.095
-0.489	0.01371	-0.489	-0.94409	-0.489	-0.94395	-0.469	-280.962	-0.4884	-706.865	-0.4884	-513.517	-0.4884	-481.67	-0.4884	-481.67
-0.49	0.01193	-0.49	-0.95952	-0.49	-0.95584	-0.47	-282.803	-0.4894	-703.185	-0.4894	-515.64	-0.4894	-480.962	-0.4894	-480.962
-0.491	0.01237	-0.491	-0.95938	-0.491	-0.96518	-0.471	-283.793	-0.4904	-704.034	-0.4904	-516.631	-0.4904	-484.784	-0.4904	-484.784
-0.492	0.00903	-0.492	-0.98132	-0.492	-0.99844	-0.472	-286.624	-0.4914	-704.883	-0.4914	-516.207	-0.4914	-480.538	-0.4914	-480.538
-0.493	0.00892	-0.493	-0.99108	-0.493	-1.01104	-0.473	-287.473	-0.4924	-711.96	-0.4924	-515.216	-0.4924	-490.304	-0.4924	-490.304
-0.494	0.00981	-0.494	-0.97962	-0.494	-1.01331	-0.474	-287.049	-0.4934	-711.253	-0.4934	-516.49	-0.4934	-486.2	-0.4934	-486.2
-0.495	0.00869	-0.495	-0.96971	-0.495	-1.03156	-0.475	-289.88	-0.4944	-723.001	-0.4944	-523.425	-0.4944	-485.775	-0.4944	-485.775
-0.496	0.0058	-0.496	-0.96263	-0.496	-1.03411	-0.476	-287.473	-0.4954	-720.878	-0.4954	-528.946	-0.4954	-496.957	-0.4954	-496.957
-0.497	0.00613	-0.497	-0.9632	-0.497	-1.03468	-0.477	-288.181	-0.4964	-716.207	-0.4964	-524.841	-0.4964	-492.144	-0.4964	-492.144
-0.498	0.00379	-0.498	-0.97254	-0.498	-1.04798	-0.478	-295.824	-0.4974	-719.462	-0.4974	-524.416	-0.4974	-487.615	-0.4974	-487.615
-0.499	0.00446	-0.499	-0.99151	-0.499	-1.07742	-0.479	-291.861	-0.4984	-720.311	-0.4984	-523.85	-0.4984	-491.154	-0.4984	-491.154
-0.5	0.00245	-0.5	-1.03496	-0.5	-1.12229	-0.48	-291.154	-0.4994	-728.521	-0.4994	-523.142	-0.4994	-490.021	-0.4994	-490.021
-0.501	0.00201	-0.501	-1.07233	-0.501	-1.0971	-0.481	-289.03	-0.5004	-723.001	-0.5004	-526.964	-0.5004	-489.172	-0.5004	-489.172
-0.502	0.00089172	-0.502	-1.07205	-0.502	-1.10488	-0.482	-295.824	-0.5014	-721.727	-0.5014	-526.398	-0.5014	-492.003	-0.5014	-492.003
-0.503	-0.000111479	-0.503	-1.05959	-0.503	-1.10177	-0.483	-291.72	-0.5024	-720.311	-0.5024	-521.302	-0.5024	-488.889	-0.5024	-488.889
-0.504	0.00066879	-0.504	-1.04728	-0.504	-1.09667	-0.484	-291.861	-0.5034	-722.01	-0.5034	-524.982	-0.5034	-493.984	-0.5034	-493.984
-0.505	-0.00167	-0.505	-1.04105	-0.505	-1.11196	-0.485	-290.587	-0.5044	-722.718	-0.5044	-524.275	-0.5044	-496.249	-0.5044	-496.249
-0.506	-0.00346	-0.506	-1.03086	-0.506	-1.11338	-0.486	-293.418	-0.5054	-736.023	-0.5054	-518.33	-0.5054	-498.231	-0.5054	-498.231
-0.507	-0.00412	-0.507	-1.07672	-0.507	-1.11522	-0.487	-295.541	-0.5064	-736.73	-0.5064	-528.946	-0.5064	-495.258	-0.5064	-495.258
-0.508	-0.0049	-0.508	-1.09851	-0.508	-1.12215	-0.488	-303.751	-0.5074	-731.069	-0.5074	-528.804	-0.5074	-498.089	-0.5074	-498.089
-0.509	-0.00602	-0.509	-1.10729	-0.509	-1.13022	-0.489	-300.778	-0.5084	-730.927	-0.5084	-530.927	-0.5084	-505.166	-0.5084	-505.166
-0.51	-0.00725	-0.51	-1.14069	-0.51	-1.14735	-0.49	-300.495	-0.5094	-736.73	-0.5094	-536.589	-0.5094	-502.335	-0.5094	-502.335
-0.511	-0.0078	-0.511	-1.14876	-0.511	-1.18783	-0.491	-303.609	-0.5104	-732.909	-0.5104	-540.694	-0.5104	-500.212	-0.5104	-500.212
-0.512	-0.00881	-0.512	-1.18825	-0.512	-1.18117	-0.492	-303.326	-0.5114	-729.512	-0.5114	-543.666	-0.5114	-495.966	-0.5114	-495.966
-0.513	-0.01003	-0.513	-1.20241	-0.513	-1.16716	-0.493	-304.176	-0.5124	-734.183	-0.5124	-541.684	-0.5124	-506.016	-0.5124	-506.016
-0.514	-0.01037	-0.514	-1.21132	-0.514	-1.19674	-0.494	-297.948	-0.5134	-736.73	-0.5134	-542.534	-0.5134	-501.769	-0.5134	-501.769
-0.515	-0.01204	-0.515	-1.19943	-0.515	-1.19703	-0.495	-302.194	-0.5144	-743.666	-0.5144	-544.798	-0.5144	-502.335	-0.5144	-502.335
-0.516	-0.01338	-0.516	-1.15768	-0.516	-1.23454	-0.496	-305.449	-0.5154	-745.223	-0.5154	-546.355	-0.5154	-500.778	-0.5154	-500.778
-0.517	-0.01315	-0.517	-1.16447	-0.517	-1.22392	-0.497	-306.016	-0.5164	-751.309	-0.5164	-543.808	-0.5164	-504.034	-0.5164	-504.034
-0.518	-0.01472	-0.518	-1.17693	-0.518	-1.22803	-0.498	-307.997	-0.5174	-750.602	-0.5174	-541.543	-0.5174	-507.714	-0.5174	-507.714
-0.519	-0.01628	-0.519	-1.18231	-0.519	-1.2511	-0.499	-309.696	-0.5184	-749.469	-0.5184	-541.967	-0.5184	-512.81	-0.5184	-512.81
-0.52	-0.01795	-0.52	-1.18301	-0.52	-1.28733	-0.5	-310.97	-0.5194	-746.78	-0.5194	-543.1	-0.5194	-509.13	-0.5194	-509.13
-0.521	-0.01761	-0.521	-1.20609	-0.521	-1.30941	-0.501	-309.13	-0.5204	-760.226	-0.5204	-546.497	-0.5204	-506.865	-0.5204	-506.865
-0.522	-0.01795	-0.522	-1.23765	-0.522	-1.29922	-0.502	-310.403	-0.5214	-762.633	-0.5214	-547.063	-0.5214	-511.677	-0.5214	-511.677
-0.523	-0.01861	-0.523	-1.21783	-0.523	-1.31196	-0.503	-309.413	-0.5224	-761.217	-0.5224	-546.072	-0.5224	-509.979	-0.5224	-509.979
-0.524	-0.0195	-0.524	-1.22788	-0.524	-1.33659	-0.504	-312.527	-0.5234	-757.396	-0.5234	-547.346	-0.5234	-514.084	-0.5234	-514.084
-0.525	-0.02163	-0.525	-1.22335	-0.525	-1.35357	-0.505	-320.17	-0.5244	-758.245	-0.5244	-550.46	-0.5244	-512.102	-0.5244	-512.102
-0.526	-0.02117	-0.526	-1.23921	-0.526	-1.33815	-0.506	-314.225	-0.5254	-752.159	-0.5254	-551.168	-0.5254	-515.782	-0.5254	-515.782
-0.527	-0.02163	-0.527	-1.24628	-0.527	-1.31904	-0.507	-307.289	-0.5264	-759.66	-0.5264	-553.291	-0.5264	-512.527	-0.5264	-512.527
-0.528	-0.02285	-0.528	-1.26129	-0.528	-1.33645	-0.508	-307.431	-0.5274	-766.737	-0.5274	-548.903	-0.5274	-513.517	-0.5274	-513.517
-0.529	-0.02408	-0.529	-1.26978	-0.529	-1.35117	-0.509	-311.111	-0.5284	-777.07	-0.5284	-561.217	-0.5284	-516.49	-0.5284	-516.49
-0.53	-0.02531	-0.53	-1.27884	-0.53	-1.37594	-0.51	-312.951	-0.5294	-772.965	-0.5294	-563.907	-0.5294	-518.33	-0.5294	-518.33
-0.531	-0.02563	-0.531	-1.33036	-0.531	-1.39434	-0.511	-313.376	-0.5304	-774.098	-0.5304	-562.916	-0.5304	-519.745	-0.5304	-519.745
-0.532	-0.02686	-0.532	-1.33376	-0.532	-1.41684	-0.512	-313.517	-0.5314	-766.879	-0.5314	-560.368	-0.5314	-515.074	-0.5314	-515.074
-0.533	-0.03233	-0.533	-1.36419	-0.533	-1.431	-0.513	-318.896	-0.5324	-765.605	-0.5324	-562.208	-0.5324	-513.659	-0.5324	-513.659
-0.534	-0.03188	-0.534	-1.35513	-0.534	-1.45081	-0.514	-316.348	-0.5334	-763.199	-0.5334	-566.454	-0.5334	-514.367	-0.5334	-514.367
-0.535	-0.03333	-0.535	-1.38316	-0.535	-1.47205	-0.515	-315.782	-0.5344	-764.614	-0.5344	-565.605	-0.5344	-520.311	-0.5344	-520.311
-0.536	-0.03466	-0.536	-1.39929	-0.536	-1.54423	-0.516	-318.613	-0.5354	-771.267	-0.5354	-563.199	-0.5354	-526.822	-0.5354	-526.822
-0.537	-0.03578	-0.537	-1.42534	-0.537	-1.53715	-0.517	-315.924	-0.5364	-784.713	-0.5364	-562.35	-0.5364	-519.038	-0.5364	-519.038
-0.538	-0.03645	-0.538	-1.42392	-0.538	-1.54848	-0.518	-322.859	-0.5374	-783.581	-0.5374	-563.199	-0.5374	-524.416	-0.5374	-524.416
-0.539	-0.03757	-0.539	-1.42958	-0.539	-1.58669	-0.519	-330.078	-0.5384	-791.791	-0.5384	-561.925	-0.5384	-528.946	-0.5384	-528.946
-0.54	-0.03701	-0.54	-1.46072	-0.54	-1.55839	-0.52	-323.567	-0.5394	-792.215	-0.5394	-562.774	-0.5394	-528.521	-0.5394	-528.521
-0.541	-0.04013	-0.541	-1.47912	-0.541	-1.56829	-0.521	-326.256	-0.5404	-786.978	-0.5404	-568.436	-0.5404	-532.626	-0.5404	-532.626
-0.542	-0.04035	-0.542	-1.48337	-0.542	-1.615	-0.522	-332.767	-0.5414	-790.941	-0.5414	-566.879	-0.5414	-524.133	-0.5414	-524.133
-0.543	-0.04225	-0.543	-1.49752	-0.543	-1.65322	-0.523	-335.456	-0.5424	-788.96	-0.5424	-565.888	-0.5424	-530.219	-0.5424	-530.219
-0.544	-0.04314	-0.544	-1.54282	-0.544	-1.6603	-0.524	-334.89	-0.5434	-781.883	-0.5434	-570.276	-0.5434	-526.115	-0.5434	-526.115
-0.545	-0.0428	-0.545	-1.56971	-0.545	-1.65322	-0.525	-335.032	-0.5444	-788.96	-0.5444	-575.655	-0.5444	-528.096	-0.5444	-528.096
-0.546	-0.04481	-0.546	-1.5966	-0.546	-1.6603	-0.526	-335.032	-0.5454	-794.055	-0.5454	-572.541	-0.5454	-532.343	-0.5454	-532.343
-0.547	-0.04703	-0.547	-1.61359	-0.547	-1.6787	-0.527	-335.881	-0.5464	-790.658	-0.5464	-573.531	-0.5464	-527.955	-0.5464	-527.955
-0.548	-0.04793	-0.548	-1.615	-0.548	-1.68436	-0.528	-334.183	-0.5474	-802.265	-0.5474	-583.439	-0.5474	-530.786	-0.5474	-530.786
-0.549	-0.05161	-0.549	-1.63057	-0.549	-1.71408	-0.529	-341.826	-0.5484	-805.662	-0.5484	-584.855	-0.5484	-530.644	-0.5484	-530.644
-0.55	-0.05139	-0.55	-1.65747	-0.55	-1.74381	-0.53	-339.561	-0.5494	-805.803	-0.5494	-579.618	-0.5494	-535.315	-0.5494	-535.315
-0.551	-0.05318	-0.551	-1.67162	-0.551	-1.76504	-0.531	-341.684	-0.5504	-806.936	-0.5504	-576.362	-0.5504	-531.069	-0.5504	-531.069
-0.552	-0.05373	-0.552	-1.72541	-0.552	-1.79193	-0.532	-344.232	-0.5514	-805.803	-0.5514	-577.778	-0.5514	-530.361	-0.5514	-530.361
-0.553	-0.05585	-0.553	-1.74098	-0.553	-1.82024	-0.533	-347.063	-0.5524	-796.178	-0.5524	-578.627	-0.5524	-538.004	-0.5524	-538.004
-0.554	-0.05674	-0.554	-1.74664	-0.554	-1.83156	-0.534	-352.159	-0.5534	-796.32	-0.5534	-581.316	-0.5534	-543.241	-0.5534	-543.241
-0.555	-0.05841	-0.555	-1.75088	-0.555	-1.8627	-0.535	-351.026	-0.5544	-802.406	-0.5544	-578.344	-0.5544	-543.666	-0.5544	-543.666
-0.556	-0.05853	-0.556	-1.77778	-0.556	-1.87686	-0.536	-349.469	-0.5554	-793.206	-0.5554	-584.43	-0.5554	-540.41	-0.5554	-540.41
-0.557	-0.05975	-0.557	-1.80326	-0.557	-1.89809	-0.537	-353.999	-0.5564	-803.255	-0.5564	-580.892	-0.5564	-543.949	-0.5564	-543.949
-0.558	-0.05942	-0.558	-1.84713	-0.558	-1.94904	-0.538	-356.688	-0.5574	-816.985	-0.5574	-583.439	-0.5574	-548.62	-0.5574	-548.62
-0.559	-0.06176	-0.559	-1.87544	-0.559	-1.98726	-0.539	-354.706	-0.5584	-820.099	-0.5584	-581.175	-0.5584	-538.712	-0.5584	-538.712
-0.56	-0.06377	-0.56	-1.91932	-0.56	-2.00708	-0.54	-363.907	-0.5594	-814.154	-0.5594	-581.458	-0.5594	-544.515	-0.5594	-544.515
-0.561	-0.06621	-0.561	-1.93347	-0.561	-2.03397	-0.541	-365.464	-0.5604	-819.391	-0.5604	-586.837	-0.5604	-538.429	-0.5604	-538.429
-0.562	-0.068	-0.562	-1.93772	-0.562	-2.03963	-0.542	-360.651	-0.5614	-823.779	-0.5614	-593.489	-0.5614	-534.041	-0.5614	-534.041
-0.563	-0.06889	-0.563	-1.96461	-0.563	-2.06794	-0.543	-364.473	-0.5624	-819.674	-0.5624	-596.32	-0.5624	-547.346	-0.5624	-547.346
-0.564	-0.07145	-0.564	-2.02123	-0.564	-2.08776	-0.544	-356.546	-0.5634	-819.533	-0.5634	-595.895	-0.5634	-545.364	-0.5634	-545.364
-0.565	-0.07179	-0.565	-2.06086	-0.565	-2.11607	-0.545	-363.057	-0.5644	-819.108	-0.5644	-595.754	-0.5644	-539.986	-0.5644	-539.986
-0.566	-0.07401	-0.566	-2.07643	-0.566	-2.16702	-0.546	-364.897	-0.5654	-818.825	-0.5654	-596.603	-0.5654	-542.109	-0.5654	-542.109
-0.567	-0.07691	-0.567	-2.10333	-0.567	-2.18967	-0.547	-363.199	-0.5664	-829.158	-0.5664	-595.046	-0.5664	-549.328	-0.5664	-549.328
-0.568	-0.08004	-0.568	-2.11748	-0.568	-2.21798	-0.548	-365.747	-0.5674	-835.669	-0.5674	-591.791	-0.5674	-551.875	-0.5674	-551.875
-0.569	-0.08103	-0.569	-2.16702	-0.569	-2.25336	-0.549	-376.645	-0.5684	-838.641	-0.5684	-594.48	-0.5684	-549.894	-0.5684	-549.894
-0.57	-0.08371	-0.57	-2.18825	-0.57	-2.28733	-0.55	-378.202	-0.5694	-828.733	-0.5694	-593.914	-0.5694	-547.771	-0.5694	-547.771
-0.571	-0.08628	-0.571	-2.19533	-0.571	-2.34112	-0.551	-376.079	-0.5704	-834.112	-0.5704	-598.868	-0.5704	-549.469	-0.5704	-549.469
-0.572	-0.08583	-0.572	-2.26044	-0.572	-2.36518	-0.552	-400.566	-0.5714	-831.281	-0.5714	-600.708	-0.5714	-558.811	-0.5714	-558.811
-0.573	-0.08851	-0.573	-2.29158	-0.573	-2.41331	-0.553	-395.188	-0.5724	-833.404	-0.5724	-599.717	-0.5724	-559.802	-0.5724	-559.802
-0.574	-0.09074	-0.574	-2.32838	-0.574	-2.44586	-0.554	-407.502	-0.5734	-830.998	-0.5734	-602.831	-0.5734	-566.454	-0.5734	-566.454
-0.575	-0.09285	-0.575	-2.38924	-0.575	-2.47558	-0.555	-410.05	-0.5744	-832.13	-0.5744	-599.434	-0.5744	-562.916	-0.5744	-562.916
-0.576	-0.09575	-0.576	-2.43737	-0.576	-2.47417	-0.556	-410.474	-0.5754	-838.641	-0.5754	-603.68	-0.5754	-560.368	-0.5754	-560.368
-0.577	-0.09541	-0.577	-2.46709	-0.577	-2.54919	-0.557	-409.766	-0.5764	-838.075	-0.5764	-604.954	-0.5764	-562.067	-0.5764	-562.067
-0.578	-0.09832	-0.578	-2.48832	-0.578	-2.61571	-0.558	-407.926	-0.5774	-852.937	-0.5774	-604.105	-0.5774	-560.085	-0.5774	-560.085
-0.579	-0.09977	-0.579	-2.54636	-0.579	-2.6511	-0.559	-407.219	-0.5784	-852.229	-0.5784	-604.954	-0.5784	-575.655	-0.5784	-575.655
-0.58	-0.10144	-0.58	-2.57183	-0.58	-2.67233	-0.56	-406.936	-0.5794	-848.974	-0.5794	-609.2	-0.5794	-571.408	-0.5794	-571.408
-0.581	-0.10444	-0.581	-2.61571	-0.581	-2.69639	-0.561	-413.73	-0.5804	-855.485	-0.5804	-614.862	-0.5804	-595.754	-0.5804	-595.754
-0.582	-0.10522	-0.582	-2.67941	-0.582	-2.71479	-0.562	-411.465	-0.5814	-863.27	-0.5814	-614.013	-0.5814	-593.772	-0.5814	-593.772
-0.583	-0.10623	-0.583	-2.72753	-0.583	-2.75442	-0.563	-404.388	-0.5824	-854.211	-0.5824	-614.72	-0.5824	-596.461	-0.5824	-596.461
-0.584	-0.11146	-0.584	-2.73885	-0.584	-2.80255	-0.564	-414.296	-0.5834	-854.211	-0.5834	-615.004	-0.5834	-593.772	-0.5834	-593.772
-0.585	-0.11192	-0.585	-2.78698	-0.585	-2.86341	-0.565	-411.182	-0.5844	-858.316	-0.5844	-614.154	-0.5844	-590.8	-0.5844	-590.8
-0.586	-0.11281	-0.586	-2.84784	-0.586	-2.88747	-0.566	-411.04	-0.5854	-862.42	-0.5854	-612.597	-0.5854	-595.754	-0.5854	-595.754
-0.587	-0.11615	-0.587	-2.85633	-0.587	-2.93277	-0.567	-410.05	-0.5864	-863.694	-0.5864	-630.149	-0.5864	-604.812	-0.5864	-604.812
-0.588	-0.11805	-0.588	-2.88889	-0.588	-2.98655	-0.568	-411.323	-0.5874	-861.571	-0.5874	-625.761	-0.5874	-603.963	-0.5874	-603.963
-0.589	-0.12117	-0.589	-2.93135	-0.589	-3.00637	-0.569	-406.369	-0.5884	-868.931	-0.5884	-623.638	-0.5884	-602.689	-0.5884	-602.689
-0.59	-0.12307	-0.59	-2.96815	-0.59	-3.05025	-0.57	-413.022	-0.5894	-867.374	-0.5894	-625.195	-0.5894	-595.188	-0.5894	-595.188
-0.591	-0.12317	-0.591	-3.02619	-0.591	-3.14225	-0.571	-411.182	-0.5904	-863.27	-0.5904	-631.706	-0.5904	-592.498	-0.5904	-592.498
-0.592	-0.12418	-0.592	-3.07573	-0.592	-3.18896	-0.572	-416.136	-0.5914	-870.205	-0.5914	-627.884	-0.5914	-601.699	-0.5914	-601.699
-0.593	-0.12619	-0.593	-3.10686	-0.593	-3.23001	-0.573	-409.059	-0.5924	-868.79	-0.5924	-625.902	-0.5924	-592.357	-0.5924	-592.357
-0.594	-0.12975	-0.594	-3.1564	-0.594	-3.26115	-0.574	-409.908	-0.5934	-869.498	-0.5934	-622.364	-0.5934	-601.132	-0.5934	-601.132
-0.595	-0.13243	-0.595	-3.22151	-0.595	-3.29795	-0.575	-408.634	-0.5944	-870.347	-0.5944	-635.527	-0.5944	-601.415	-0.5944	-601.415
				--	--	--	--	--	--	--	--	--	--	--	--
				--	--	--	--	--	--	--	--	--	--	--	--
				--	--	--	--	--	--	--	--	--	--	--	--
				--	--	--	--	--	--	--	--	--	--	--	--
				--	--	--	--	--	--	--	--	--	--	--	--
				--	--	--	--	--	--	--	--	--	--	--	--
				--	--	--	--	--	--	--	--	--	--	--	--
				--	--	--	--	--	--	--	--	--	--	--	--
				--	--	--	--	--	--	--	--	--	--	--	--
				--	--	--	--	--	--	--	--	--	--	--	--
				--	--	--	--	--	--	--	--	--	--	--	--
				--	--	--	--	--	--	--	--	--	--	--	--
				--	--	--	--	--	--	--	--	--	--	--	--
				--	--	--	--	--	--	--	--	--	--	--	--
				--	--	--	--	--	--	--	--	--	--	--	--
				--	--	--	--	--	--	--	--	--	--	--	--
				--	--	--	--	--	--	--	--	--	--	--	--
				--	--	--	--	--	--	--	--	--	--	--	--
				--	--	--	--	--	--	--	--	--	--	--	--
				--	--	--	--	--	--	--	--	--	--	--	--
				--	--	--	--	--	--	--	--	--	--	--	--
				--	--	--	--	--	--	--	--	--	--	--	--
				--	--	--	--	--	--	--	--	--	--	--	--
				--	--	--	--	--	--	--	--	--	--	--	--
				--	--	--	--	--	--	--	--	--	--	--	--
				--	--	--	--	--	--	--	--	--	--	--	--
				--	--	--	--	--	--	--	--	--	--	--	--
				--	--	--	--	--	--	--	--	--	--	--	--
				--	--	--	--	--	--	--	--	--	--	--	--
				--	--	--	--	--	--	--	--	--	--	--	--
				--	--	--	--	--	--	--	--	--	--	--	--
				--	--	--	--	--	--	--	--	--	--	--	--
				--	--	--	--	--	--	--	--	--	--	--	--
				--	--	--	--	--	--	--	--	--	--	--	--
				--	--	--	--	--	--	--	--	--	--	--	--
				--	--	--	--	--	--	--	--	--	--	--	--
				--	--	--	--	--	--	--	--	--	--	--	--
				--	--	--	--	--	--	--	--	--	--	--	--
				--	--	--	--	--	--	--	--	--	--	--	--
				--	--	--	--	--	--	--	--	--	--	--	--
				--	--	--	--	--	--	--	--	--	--	--	--
				--	--	--	--	--	--	--	--	--	--	--	--
				--	--	--	--	--	--	--	--	--	--	--	--
				--	--	--	--	--	--	--	--	--	--	--	--
				--	--	--	--	--	--	--	--	--	--	--	--
				--	--	--	--	--	--	--	--	--	--	--	--
				--	--	--	--	--	--	--	--	--	--	--	--
				--	--	--	--	--	--	--	--	--	--	--	--
				--	--	--	--	--	--	--	--	--	--	--	--
				--	--	--	--	--	--	--	--	--	--	--	--
				--	--	--	--	--	--	--	--	--	--	--	--
				--	--	--	--	--	--	--	--	--	--	--	--
				--	--	--	--	--	--	--	--	--	--	--	--
				--	--	--	--	--	--	--	--	--	--	--	--
				--	--	--	--	--	--	--	--	--	--	--	--
				--	--	--	--	--	--	--	--	--	--	--	--
				--	--	--	--	--	--	--	--	--	--	--	--
				--	--	--	--	--	--	--	--	--	--	--	--
				--	--	--	--	--	--	--	--	--	--	--	--
				--	--	--	--	--	--	--	--	--	--	--	--
				--	--	--	--	--	--	--	--	--	--	--	--
				--	--	--	--	--	--	--	--	--	--	--	--
				--	--	--	--	--	--	--	--	--	--	--	--
				--	--	--	--	--	--	--	--	--	--	--	--
				--	--	--	--	--	--	--	--	--	--	--	--
				--	--	--	--	--	--	--	--	--	--	--	--
				--	--	--	--	--	--	--	--	--	--	--	--
				--	--	--	--	--	--	--	--	--	--	--	--
				--	--	--	--	--	--	--	--	--	--	--	--
				--	--	--	--	--	--	--	--	--	--	--	--
				--	--	--	--	--	--	--	--	--	--	--	--
				--	--	--	--	--	--	--	--	--	--	--	--
				--	--	--	--	--	--	--	--	--	--	--	--
				--	--	--	--	--	--	--	--	--	--	--	--
				--	--	--	--	--	--	--	--	--	--	--	--
				--	--	--	--	--	--	--	--	--	--	--	--
				--	--	--	--	--	--	--	--	--	--	--	--
				--	--	--	--	--	--	--	--	--	--	--	--
				--	--	--	--	--	--	--	--	--	--	--	--
				--	--	--	--	--	--	--	--	--	--	--	--
				--	--	--	--	--	--	--	--	--	--	--	--
				--	--	--	--	--	--	--	--	--	--	--	--
				--	--	--	--	--	--	--	--	--	--	--	--
				--	--	--	--	--	--	--	--	--	--	--	--
				--	--	--	--	--	--	--	--	--	--	--	--
				--	--	--	--	--	--	--	--	--	--	--	--
				--	--	--	--	--	--	--	--	--	--	--	--
				--	--	--	--	--	--	--	--	--	--	--	--
				--	--	--	--	--	--	--	--	--	--	--	--
				--	--	--	--	--	--	--	--	--	--	--	--
				--	--	--	--	--	--	--	--	--	--	--	--
				--	--	--	--	--	--	--	--	--	--	--	--
				--	--	--	--	--	--	--	--	--	--	--	--
				--	--	--	--	--	--	--	--	--	--	--	--
				--	--	--	--	--	--	--	--	--	--	--	--
				--	--	--	--	--	--	--	--	--	--	--	--
				--	--	--	--	--	--	--	--	--	--	--	--
				--	--	--	--	--	--	--	--	--	--	--	--
				--	--	--	--	--	--	--	--	--	--	--	--
				--	--	--	--	--	--	--	--	--	--	--	--
				--	--	--	--	--	--	--	--	--	--	--	--
				--	--	--	--	--	--	--	--	--	--	--	--
				--	--	--	--	--	--	--	--	--	--	--	--
				--	--	--	--	--	--	--	--	--	--	--	--
				--	--	--	--	--	--	--	--	--	--	--	--
				--	--	--	--	--	--	--	--	--	--	--	--
				--	--	--	--	--	--	--	--	--	--	--	--
				--	--	--	--	--	--	--	--	--	--	--	--
				--	--	--	--	--	--	--	--	--	--	--	--
				--	--	--	--	--	--	--	--	--	--	--	--
				--	--	--	--	--	--	--	--	--	--	--	--
				--	--	--	--	--	--	--	--	--	--	--	--
				--	--	--	--	--	--	--	--	--	--	--	--
				--	--	--	--	--	--	--	--	--	--	--	--
				--	--	--	--	--	--	--	--	--	--	--	--
				--	--	--	--	--	--	--	--	--	--	--	--
				--	--	--	--	--	--	--	--	--	--	--	--
				--	--	--	--	--	--	--	--	--	--	--	--
				--	--	--	--	--	--	--	--	--	--	--	--
				--	--	--	--	--	--	--	--	--	--	--	--
				--	--	--	--	--	--	--	--	--	--	--	--
				--	--	--	--	--	--	--	--	--	--	--	--
				--	--	--	--	--	--	--	--	--	--	--	--
				--	--	--	--	--	--	--	--	--	--	--	--
				--	--	--	--	--	--	--	--	--	--	--	--
				--	--	--	--	--	--	--	--	--	--	--	--
				--	--	--	--	--	--	--	--	--	--	--	--
				--	--	--	--	--	--	--	--	--	--	--	--
				--	--	--	--	--	--	--	--	--	--	--	--
				--	--	--	--	--	--	--	--	--	--	--	--
				--	--	--	--	--	--	--	--	--	--	--	--
				--	--	--	--	--	--	--	--	--	--	--	--
				--	--	--	--	--	--	--	--	--	--	--	--
				--	--	--	--	--	--	--	--	--	--	--	--
				--	--	--	--	--	--	--	--	--	--	--	--
				--	--	--	--	--	--	--	--	--	--	--	--
				--	--	--	--	--	--	--	--	--	--	--	--
				--	--	--	--	--	--	--	--	--	--	--	--
				--	--	--	--	--	--	--	--	--	--	--	--
				--	--	--	--	--	--	--	--	--	--	--	--
				--	--	--	--	--	--	--	--	--	--	--	--
				--	--	--	--	--	--	--	--	--	--	--	--
				--	--	--	--	--	--	--	--	--	--	--	--
				--	--	--	--	--	--	--	--	--	--	--	--
				--	--	--	--	--	--	--	--	--	--	--	--
				--	--	--	--	--	--	--	--	--	--	--	--
				--	--	--	--	--	--	--	--	--	--	--	--
				--	--	--	--	--	--	--	--	--	--	--	--
				--	--	--	--	--	--	--	--	--	--	--	--
				--	--	--	--	--	--	--	--	--	--	--	--
				--	--	--	--	--	--	--	--	--	--	--	--
				--	--	--	--	--	--	--	--	--	--	--	--
				--	--	--	--	--	--	--	--	--	--	--	--
				--	--	--	--	--	--	--	--	--	--	--	--
				--	--	--	--	--	--	--	--	--	--	--	--
				--	--	--	--	--	--	--	--	--	--	--	--
				--	--	--	--	--	--	--	--	--	--	--	--
				--	--	--	--	--	--	--	--	--	--	--	--
				--	--	--	--	--	--	--	--	--	--	--	--
				--	--	--	--	--	--	--	--	--	--	--	--
				--	--	--	--	--	--	--	--	--	--	--	--
				--	--	--	--	--	--	--	--	--	--	--	--
				--	--	--	--	--	--	--	--	--	--	--	--
				--	--	--	--	--	--	--	--	--	--	--	--
				--	--	--	--	--	--	--	--	--	--	--	--
				--	--	--	--	--	--	--	--	--	--	--	--
				--	--	--	--	--	--	--	--	--	--	--	--
				--	--	--	--	--	--	--	--	--	--	--	--
				--	--	--	--	--	--	--	--	--	--	--	--
				--	--	--	--	--	--	--	--	--	--	--	--
				--	--	--	--	--	--	--	--	--	--	--	--
				--	--	--	--	--	--	--	--	--	--	--	--
				--	--	--	--	--	--	--	--	--	--	--	--
				--	--	--	--	--	--	--	--	--	--	--	--
				--	--	--	--	--	--	--	--	--	--	--	--
				--	--	--	--	--	--	--	--	--	--	--	--
				--	--	--	--	--	--	--	--	--	--	--	--
				--	--	--	--	--	--	--	--	--	--	--	--
				--	--	--	--	--	--	--	--	--	--	--	--
				--	--	--	--	--	--	--	--	--	--	--	--
				--	--	--	--	--	--	--	--	--	--	--	--
				--	--	--	--	--	--	--	--	--	--	--	--
				--	--	--	--	--	--	--	--	--	--	--	--
				--	--	--	--	--	--	--	--	--	--	--	--
				--	--	--	--	--	--	--	--	--	--	--	--
				--	--	--	--	--	--	--	--	--	--	--	--
				--	--	--	--	--	--	--	--	--	--	--	--
				--	--	--	--	--	--	--	--	--	--	--	--
				--	--	--	--	--	--	--	--	--	--	--	--
				--	--	--	--	--	--	--	--	--	--	--	--
				--	--	--	--	--	--	--	--	--	--	--	--
				--	--	--	--	--	--	--	--	--	--	--	--
				--	--	--	--	--	--	--	--	--	--	--	--
				--	--	--	--	--	--	--	--	--	--	--	--
				--	--	--	--	--	--	--	--	--	--	--	--
				--	--	--	--	--	--	--	--	--	--	--	--
				--	--	--	--	--	--	--	--	--	--	--	--
				--	--	--	--	--	--	--	--	--	--	--	--
				--	--	--	--	--	--	--	--	--	--	--	--
				--	--	--	--	--	--	--	--	--	--	--	--
				--	--	--	--	--	--	--	--	--	--	--	--
				--	--	--	--	--	--	--	--	--	--	--	--
				--	--	--	--	--	--	--	--	--	--	--	--
				--	--	--	--	--	--	--	--	--	--	--	--
				--	--	--	--	--	--	--	--	--	--	--	--
				--	--	--	--	--	--	--	--	--	--	--	--
				--	--	--	--	--	--	--	--	--	--	--	--
				--	--	--	--	--	--	--	--	--	--	--	--
				--	--	--	--	--	--	--	--	--	--	--	--
				--	--	--	--	--	--	--	--	--	--	--	--
				--	--	--	--	--	--	--	--	--	--	--	--
				--	--	--	--	--	--	--	--	--	--	--	--
				--	--	--	--	--	--	--	--	--	--	--	--
				--	--	--	--	--	--	--	--	--	--	--	--
				--	--	--	--	--	--	--	--	--	--	--	--
				--	--	--	--	--	--	--	--	--	--	--	--
				--	--	--	--	--	--	--	--	--	--	--	--
				--	--	--	--	--	--	--	--	--	--	--	--
				--	--	--	--	--	--	--	--	--	--	--	--
				--	--	--	--	--	--	--	--	--	--	--	--
				--	--	--	--	--	--	--	--	--	--	--	--
				--	--	--	--	--	--	--	--	--	--	--	--
				--	--	--	--	--	--	--	--	--	--	--	--
				--	--	--	--	--	--	--	--	--	--	--	--
				--	--	--	--	--	--	--	--	--	--	--	--
				--	--	--	--	--	--	--	--	--	--	--	--
				--	--	--	--	--	--	--	--	--	--	--	--
				--	--	--	--	--	--	--	--	--	--	--	--
				--	--	--	--	--	--	--	--	--	--	--	--
				--	--	--	--	--	--	--	--	--	--	--	--
				--	--	--	--	--	--	--	--	--	--	--	--
				--	--	--	--	--	--	--	--	--	--	--	--
				--	--	--	--	--	--	--	--	--	--	--	--
				--	--	--	--	--	--	--	--	--	--	--	--
				--	--	--	--	--	--	--	--	--	--	--	--
				--	--	--	--	--	--	--	--	--	--	--	--
				--	--	--	--	--	--	--	--	--	--	--	--
				--	--	--	--	--	--	--	--	--	--	--	--
				--	--	--	--	--	--	--	--	--	--	--	--
				--	--	--	--	--	--	--	--	--	--	--	--
				--	--	--	--	--	--	--	--	--	--	--	--
				--	--	--	--	--	--	--	--	--	--	--	--
				--	--	--	--	--	--	--	--	--	--	--	--
				--	--	--	--	--	--	--	--	--	--	--	--
				--	--	--	--	--	--	--	--	--	--	--	--
				--	--	--	--	--	--	--	--	--	--	--	--
				--	--	--	--	--	--	--	--	--	--	--	--
				--	--	--	--	--	--	--	--	--	--	--	--
				--	--	--	--	--	--	--	--	--	--	--	--
				--	--	--	--	--	--	--	--	--	--	--	--
				--	--	--	--	--	--	--	--	--	--	--	--
				--	--	--	--	--	--	--	--	--	--	--	--
				--	--	--	--	--	--	--	--	--	--	--	--
				--	--	--	--	--	--	--	--	--	--	--	--
				--	--	--	--	--	--	--	--	--	--	--	--
				--	--	--	--	--	--	--	--	--	--	--	--
				--	--	--	--	--	--	--	--	--	--	--	--
				--	--	--	--	--	--	--	--	--	--	--	--
				--	--	--	--	--	--	--	--	--	--	--	--
				--	--	--	--	--	--	--	--	--	--	--	--
				--	--	--	--	--	--	--	--	--	--	--	--
				--	--	--	--	--	--	--	--	--	--	--	--
				--	--	--	--	--	--	--	--	--	--	--	--
				--	--	--	--	--	--	--	--	--	--	--	--
				--	--	--	--	--	--	--	--	--	--	--	--
				--	--	--	--	--	--	--	--	--	--	--	--
				--	--	--	--	--	--	--	--	--	--	--	--
				--	--	--	--	--	--	--	--	--	--	--	--
				--	--	--	--	--	--	--	--	--	--	--	--
				--	--	--	--	--	--	--	--	--	--	--	--
				--	--	--	--	--	--	--	--	--	--	--	--
				--	--	--	--	--	--	--	--	--	--	--	--
				--	--	--	--	--	--	--	--	--	--	--	--
				--	--	--	--	--	--	--	--	--	--	--	--
				--	--	--	--	--	--	--	--	--	--	--	--
				--	--	--	--	--	--	--	--	--	--	--	--
				--	--	--	--	--	--	--	--	--	--	--	--
				--	--	--	--	--	--	--	--	--	--	--	--
				--	--	--	--	--	--	--	--	--	--	--	--
				--	--	--	--	--	--	--	--	--	--	--	--
				--	--	--	--	--	--	--	--	--	--	--	--
				--	--	--	--	--	--	--	--	--	--	--	--
				--	--	--	--	--	--	--	--	--	--	--	--
				--	--	--	--	--	--	--	--	--	--	--	--
				--	--	--	--	--	--	--	--	--	--	--	--
				--	--	--	--	--	--	--	--	--	--	--	--
				--	--	--	--	--	--	--	--	--	--	--	--
				--	--	--	--	--	--	--	--	--	--	--	--
				--	--	--	--	--	--	--	--	--	--	--	--
				--	--	--	--	--	--	--	--	--	--	--	--
				--	--	--	--	--	--	--	--	--	--	--	--
				--	--	--	--	--	--	--	--	--	--	--	--
				--	--	--	--	--	--	--	--	--	--	--	--
				--	--	--	--	--	--	--	--	--	--	--	--
				--	--	--	--	--	--	--	--	--	--	--	--
				--	--	--	--	--	--	--	--	--	--	--	--
				--	--	--	--	--	--	--	--	--	--	--	--
				--	--	--	--	--	--	--	--	--	--	--	--
				--	--	--	--	--	--	--	--	--	--	--	--
				--	--	--	--	--	--	--	--	--	--	--	--
				--	--	--	--	--	--	--	--	--	--	--	--
				--	--	--	--	--	--	--	--	--	--	--	--
				--	--	--	--	--	--	--	--	--	--	--	--
				--	--	--	--	--	--	--	--	--	--	--	--
				--	--	--	--	--	--	--	--	--	--	--	--
				--	--	--	--	--	--	--	--	--	--	--	--
				--	--	--	--	--	--	--	--	--	--	--	--
				--	--	--	--	--	--	--	--	--	--	--	--
				--	--	--	--	--	--	--	--	--	--	--	--
				--	--	--	--	--	--	--	--	--	--	--	--
				--	--	--	--	--	--	--	--	--	--	--	--
				--	--	--	--	--	--	--	--	--	--	--	--
				--	--	--	--	--	--	--	--	--	--	--	--
				--	--	--	--	--	--	--	--	--	--	--	--
				--	--	--	--	--	--	--	--	--	--	--	--
				--	--	--	--	--	--	--	--	--	--	--	--
				--	--	--	--	--	--	--	--	--	--	--	--
				--	--	--	--	--	--	--	--	--	--	--	--
				--	--	--	--	--	--	--	--	--	--	--	--
				--	--	--	--	--	--	--	--	--	--	--	--
				--	--	--	--	--	--	--	--	--	--	--	--
				--	--	--	--	--	--	--	--	--	--	--	--
				--	--	--	--	--	--	--	--	--	--	--	--
				--	--	--	--	--	--	--	--	--	--	--	--
				--	--	--	--	--	--	--	--	--	--	--	--
				--	--	--	--	--	--	--	--	--	--	--	--
				--	--	--	--	--	--	--	--	--	--	--	--
				--	--	--	--	--	--	--	--	--	--	--	--
				--	--	--	--	--	--	--	--	--	--	--	--
				--	--	--	--	--	--	--	--	--	--	--	--
				--	--	--	--	--	--	--	--	--	--	--	--
				--	--	--	--	--	--	--	--	--	--	--	--
				--	--	--	--	--	--	--	--	--	--	--	--
				--	--	--	--	--	--	--	--	--	--	--	--
				--	--	--	--	--	--	--	--	--	--	--	--
				--	--	--	--	--	--	--	--	--	--	--	--
				--	--	--	--	--	--	--	--	--	--	--	--
				--	--	--	--	--	--	--	--	--	--	--	--
				--	--	--	--	--	--	--	--	--	--	--	--
				--	--	--	--	--	--	--	--	--	--	--	--
				--	--	--	--	--	--	--	--	--	--	--	--
				--	--	--	--	--	--	--	--	--	--	--	--
				--	--	--	--	--	--	--	--	--	--	--	--
				--	--	--	--	--	--	--	--	--	--	--	--
				--	--	--	--	--	--	--	--	--	--	--	--
				--	--	--	--	--	--	--	--	--	--	--	--
				--	--	--	--	--	--	--	--	--	--	--	--
				--	--	--	--	--	--	--	--	--	--	--	--
				--	--	--	--	--	--	--	--	--	--	--	--
				--	--	--	--	--	--	--	--	--	--	--	--
				--	--	--	--	--	--	--	--	--	--	--	--
				--	--	--	--	--	--	--	--	--	--	--	--
				--	--	--	--	--	--	--	--	--	--	--	--
				--	--	--	--	--	--	--	--	--	--	--	--
				--	--	--	--	--	--	--	--	--	--	--	--
				--	--	--	--	--	--	--	--	--	--	--	--
				--	--	--	--	--	--	--	--	--	--	--	--
				--	--	--	--	--	--	--	--	--	--	--	--
				--	--	--	--	--	--	--	--	--	--	--	--
				--	--	--	--	--	--	--	--	--	--	--	--
				--	--	--	--	--	--	--	--	--	--	--	--
				--	--	--	--	--	--	--	--	--	--	--	--
				--	--	--	--	--	--	--	--	--	--	--	--
				--	--	--	--	--	--	--	--	--	--	--	--
				--	--	--	--	--	--	--	--	--	--	--	--
				--	--	--	--	--	--	--	--	--	--	--	--
				--	--	--	--	--	--	--	--	--	--	--	--
				--	--	--	--	--	--	--	--	--	--	--	--
				--	--	--	--	--	--	--	--	--	--	--	--
				--	--	--	--	--	--	--	--	--	--	--	--
				--	--	--	--	--	--	--	--	--	--	--	--
				--	--	--	--	--	--	--	--	--	--	--	--
				--	--	--	--	--	--	--	--	--	--	--	--
				--	--	--	--	--	--	--	--	--	--	--	--
				--	--	--	--	--	--	--	--	--	--	--	--
				--	--	--	--	--	--	--	--	--	--	--	--
				--	--	--	--	--	--	--	--	--	--	--	--
				--	--	--	--	--	--	--	--	--	--	--	--
				--	--	--	--	--	--	--	--	--	--	--	--
				--	--	--	--	--	--	--	--	--	--	--	--
				--	--	--	--	--	--	--	--	--	--	--	--
				--	--	--	--	--	--	--	--	--	--	--	--
				--	--	--	--	--	--	--	--	--	--	--	--
				--	--	--	--	--	--	--	--	--	--	--	--
				--	--	--	--	--	--	--	--	--	--	--	--
				--	--	--	--	--	--	--	--	--	--	--	--
				--	--	--	--	--	--	--	--	--	--	--	--
				--	--	--	--	--	--	--	--	--	--	--	--
				--	--	--	--	--	--	--	--	--	--	--	--
				--	--	--	--	--	--	--	--	--	--	--	--
				--	--	--	--	--	--	--	--	--	--	--	--
				--	--	--	--	--	--	--	--	--	--	--	--
				--	--	--	--	--	--	--	--	--	--	--	--
				--	--	--	--	--	--	--	--	--	--	--	--
				--	--	--	--	--	--	--	--	--	--	--	--
				--	--	--	--	--	--	--	--	--	--	--	--
				--	--	--	--	--	--	--	--	--	--	--	--
				--	--	--	--	--	--	--	--	--	--	--	--
				--	--	--	--	--	--	--	--	--	--	--	--
				--	--	--	--	--	--	--	--	--	--	--	--
				--	--	--	--	--	--	--	--	--	--	--	--
				--	--	--	--	--	--	--	--	--	--	--	--
				--	--	--	--	--	--	--	--	--	--	--	--
				--	--	--	--	--	--	--	--	--	--	--	--
				--	--	--	--	--	--	--	--	--	--	--	--
				--	--	--	--	--	--	--	--	--	--	--	--
				--	--	--	--	--	--	--	--	--	--	--	--
				--	--	--	--	--	--	--	--	--	--	--	--
				--	--	--	--	--	--	--	--	--	--	--	--
				--	--	--	--	--	--	--	--	--	--	--	--
				--	--	--	--	--	--	--	--	--	--	--	--
				--	--	--	--	--	--	--	--	--	--	--	--
				--	--	--	--	--	--	--	--	--	--	--	--
				--	--	--	--	--	--	--	--	--	--	--	--
				--	--	--	--	--	--	--	--	--	--	--	--
				--	--	--	--	--	--	--	--	--	--	--	--
				--	--	--	--	--	--	--	--	--	--	--	--
				--	--	--	--	--	--	--	--	--	--	--	--
				--	--	--	--	--	--	--	--	--	--	--	--
				--	--	--	--	--	--	--	--	--	--	--	--
				--	--	--	--	--	--	--	--	--	--	--	--
				--	--	--	--	--	--	--	--	--	--	--	--
				--	--	--	--	--	--	--	--	--	--	--	--
				--	--	--	--	--	--	--	--	--	--	--	--
				--	--	--	--	--	--	--	--	--	--	--	--
				--	--	--	--	--	--	--	--	--	--	--	--
				--	--	--	--	--	--	--	--	--	--	--	--
				--	--	--	--	--	--	--	--	--	--	--	--
				--	--	--	--	--	--	--	--	--	--	--	--
				--	--	--	--	--	--	--	--	--	--	--	--
				--	--	--	--	--	--	--	--	--	--	--	--
				--	--	--	--	--	--	--	--	--	--	--	--
				--	--	--	--	--	--	--	--	--	--	--	--
				--	--	--	--	--	--	--	--	--	--	--	--
				--	--	--	--	--	--	--	--	--	--	--	--
				--	--	--	--	--	--	--	--	--	--	--	--
				--	--	--	--	--	--	--	--	--	--	--	--
				--	--	--	--	--	--	--	--	--	--	--	--
				--	--	--	--	--	--	--	--	--	--	--	--
				--	--	--	--	--	--	--	--	--	--	--	--
				--	--	--	--	--	--	--	--	--	--	--	--
				--	--	--	--	--	--	--	--	--	--	--	--
				--	--	--	--	--	--	--	--	--	--	--	--
				--	--	--	--	--	--	--	--	--	--	--	--
				--	--	--	--	--	--	--	--	--	--	--	--
				--	--	--	--	--	--	--	--	--	--	--	--
				--	--	--	--	--	--	--	--	--	--	--	--
				--	--	--	--	--	--	--	--	--	--	--	--
				--	--	--	--	--	--	--	--	--	--	--	--
				--	--	--	--	--	--	--	--	--	--	--	--
				--	--	--	--	--	--	--	--	--	--	--	--
				--	--	--	--	--	--	--	--	--	--	--	--
				--	--	--	--	--	--	--	--	--	--	--	--
				--	--	--	--	--	--	--	--	--	--	--	--
				--	--	--	--	--	--	--	--	--	--	--	--
				--	--	--	--	--	--	--	--	--	--	--	--
				--	--	--	--	--	--	--	--	--	--	--	--
				--	--	--	--	--	--	--	--	--	--	--	--
				--	--	--	--	--	--	--	--	--	--	--	--
				--	--	--	--	--	--	--	--	--	--	--	--
				--	--	--	--	--	--	--	--	--	--	--	--
				--	--	--	--	--	--	--	--	--	--	--	--
				--	--	--	--	--	--	--	--	--	--	--	--
				--	--	--	--	--	--	--	--	--	--	--	--
				--	--	--	--	--	--	--	--	--	--	--	--
				--	--	--	--	--	--	--	--	--	--	--	--
				--	--	--	--	--	--	--	--	--	--	--	--
				--	--	--	--	--	--	--	--	--	--	--	--
				--	--	--	--	--	--	--	--	--	--	--	--
				--	--	--	--	--	--	--	--	--	--	--	--
				--	--	--	--	--	--	--	--	--	--	--	--
				--	--	--	--	--	--	--	--	--	--	--	--
				--	--	--	--	--	--	--	--	--	--	--	--
				--	--	--	--	--	--	--	--	--	--	--	--
				--	--	--	--	--	--	--	--	--	--	--	--
				--	--	--	--	--	--	--	--	--	--	--	--
				--	--	--	--	--	--	--	--	--	--	--	--
				--	--	--	--	--	--	--	--	--	--	--	--
				--	--	--	--	--	--	--	--	--	--	--	--
				--	--	--	--	--	--	--	--	--	--	--	--
				--	--	--	--	--	--	--	--	--	--	--	--
				--	--	--	--	--	--	--	--	--	--	--	--
				--	--	--	--	--	--	--	--	--	--	--	--
				--	--	--	--	--	--	--	--	--	--	--	--
				--	--	--	--	--	--	--	--	--	--	--	--
				--	--	--	--	--	--	--	--	--	--	--	--
				--	--	--	--	--	--	--	--	--	--	--	--
				--	--	--	--	--	--	--	--	--	--	--	--
				--	--	--	--	--	--	--	--	--	--	--	--
				--	--	--	--	--	--	--	--	--	--	--	--
				--	--	--	--	--	--	--	--	--	--	--	--
				--	--	--	--	--	--	--	--	--	--	--	--
				--	--	--	--	--	--	--	--	--	--	--	--
				--	--	--	--	--	--	--	--	--	--	--	--
				--	--	--	--	--	--	--	--	--	--	--	--
				--	--	--	--	--	--	--	--	--	--	--	--
				--	--	--	--	--	--	--	--	--	--	--	--
				--	--	--	--	--	--	--	--	--	--	--	--
				--	--	--	--	--	--	--	--	--	--	--	--
				--	--	--	--	--	--	--	--	--	--	--	--
				--	--	--	--	--	--	--	--	--	--	--	--
				--	--	--	--	--	--	--	--	--	--	--	--
				--	--	--	--	--	--	--	--	--	--	--	--
				--	--	--	--	--	--	--	--	--	--	--	--
				--	--	--	--	--	--	--	--	--	--	--	--
				--	--	--	--	--	--	--	--	--	--	--	--
				--	--	--	--	--	--	--	--	--	--	--	--
				--	--	--	--	--	--	--	--	--	--	--	--
				--	--	--	--	--	--	--	--	--	--	--	--
				--	--	--	--	--	--	--	--	--	--	--	--
				--	--	--	--	--	--	--	--	--	--	--	--
				--	--	--	--	--	--	--	--	--	--	--	--
				--	--	--	--	--	--	--	--	--	--	--	--
				--	--	--	--	--	--	--	--	--	--	--	--
				--	--	--	--	--	--	--	--	--	--	--	--
				--	--	--	--	--	--	--	--	--	--	--	--
				--	--	--	--	--	--	--	--	--	--	--	--
				--	--	--	--	--	--	--	--	--	--	--	--
				--	--	--	--	--	--	--	--	--	--	--	--
				--	--	--	--	--	--	--	--	--	--	--	--
				--	--	--	--	--	--	--	--	--	--	--	--
				--	--	--	--	--	--	--	--	--	--	--	--
				--	--	--	--	--	--	--	--	--	--	--	--
				--	--	--	--	--	--	--	--	--	--	--	--
				--	--	--	--	--	--	--	--	--	--	--	--
				--	--	--	--	--	--	--	--	--	--	--	--
				--	--	--	--	--	--	--	--	--	--	--	--
				--	--	--	--	--	--	--	--	--	--	--	--
				--	--	--	--	--	--	--	--	--	--	--	--
				--	--	--	--	--	--	--	--	--	--	--	--
				--	--	--	--	--	--	--	--	--	--	--	--
				--	--	--	--	--	--	--	--	--	--	--	--
				--	--	--	--	--	--	--	--	--	--	--	--
				--	--	--	--	--	--	--	--	--	--	--	--
				--	--	--	--	--	--	--	--	--	--	--	--
				--	--	--	--	--	--	--	--	--	--	--	--
				--	--	--	--	--	--	--	--	--	--	--	--
				--	--	--	--	--	--	--	--	--	--	--	--
				--	--	--	--	--	--	--	--	--	--	--	--
				--	--	--	--	--	--	--	--	--	--	--	--
				--	--	--	--	--	--	--	--	--	--	--	--
				--	--	--	--	--	--	--	--	--	--	--	--
				--	--	--	--	--	--	--	--	--	--	--	--
				--	--	--	--	--	--	--	--	--	--	--	--
				--	--	--	--	--	--	--	--	--	--	--	--
				--	--	--	--	--	--	--	--	--	--	--	--
				--	--	--	--	--	--	--	--	--	--	--	--
				--	--	--	--	--	--	--	--	--	--	--	--
				--	--	--	--	--	--	--	--	--	--	--	--
				--	--	--	--	--	--	--	--	--	--	--	--
				--	--	--	--	--	--	--	--	--	--	--	--
				--	--	--	--	--	--	--	--	--	--	--	--
				--	--	--	--	--	--	--	--	--	--	--	--
				--	--	--	--	--	--	--	--	--	--	--	--
				--	--	--	--	--	--	--	--	--	--	--	--
				--	--	--	--	--	--	--	--	--	--	--	--
				--	--	--	--	--	--	--	--	--	--	--	--
				--	--	--	--	--	--	--	--	--	--	--	--
				--	--	--	--	--	--	--	--	--	--	--	--
				--	--	--	--	--	--	--	--	--	--	--	--
				--	--	--	--	--	--	--	--	--	--	--	--
				--	--	--	--	--	--	--	--	--	--	--	--
				--	--	--	--	--	--	--	--	--	--	--	--
				--	--	--	--	--	--	--	--	--	--	--	--
				--	--	--	--	--	--	--	--	--	--	--	--
				--	--	--	--	--	--	--	--	--	--	--	--
				--	--	--	--	--	--	--	--	--	--	--	--
				--	--	--	--	--	--	--	--	--	--	--	--
				--	--	--	--	--	--	--	--	--	--	--	--
				--	--	--	--	--	--	--	--	--	--	--	--
				--	--	--	--	--	--	--	--	--	--	--	--
				--	--	--	--	--	--	--	--	--	--	--	--
				--	--	--	--	--	--	--	--	--	--	--	--
				--	--	--	--	--	--	--	--	--	--	--	--
				--	--	--	--	--	--	--	--	--	--	--	--
				--	--	--	--	--	--	--	--	--	--	--	--
				--	--	--	--	--	--	--	--	--	--	--	--
				--	--	--	--	--	--	--	--	--	--	--	--
				--	--	--	--	--	--	--	--	--	--	--	--
				--	--	--	--	--	--	--	--	--	--	--	--
				--	--	--	--	--	--	--	--	--	--	--	--
				--	--	--	--	--	--	--	--	--	--	--	--
				--	--	--	--	--	--	--	--	--	--	--	--
				--	--	--	--	--	--	--	--	--	--	--	--
				--	--	--	--	--	--	--	--	--	--	--	--
				--	--	--	--	--	--	--	--	--	--	--	--
				--	--	--	--	--	--	--	--	--	--	--	--
				--	--	--	--	--	--	--	--	--	--	--	--
				--	--	--	--	--	--	--	--	--	--	--	--
				--	--	--	--	--	--	--	--	--	--	--	--
				--	--	--	--	--	--	--	--	--	--	--	--
				--	--	--	--	--	--	--	--	--	--	--	--
				--	--	--	--	--	--	--	--	--	--	--	--
				--	--	--	--	--	--	--	--	--	--	--	--
				--	--	--	--	--	--	--	--	--	--	--	--
				--	--	--	--	--	--	--	--	--	--	--	--
				--	--	--	--	--	--	--	--	--	--	--	--
				--	--	--	--	--	--	--	--	--	--	--	--
				--	--	--	--	--	--	--	--	--	--	--	--
				--	--	--	--	--	--	--	--	--	--	--	--
				--	--	--	--	--	--	--	--	--	--	--	--
				--	--	--	--	--	--	--	--	--	--	--	--
				--	--	--	--	--	--	--	--	--	--	--	--
				--	--	--	--	--	--	--	--	--	--	--	--
				--	--	--	--	--	--	--	--	--	--	--	--
				--	--	--	--	--	--	--	--	--	--	--	--
				--	--	--	--	--	--	--	--	--	--	--	--
				--	--	--	--	--	--	--	--	--	--	--	--
				--	--	--	--	--	--	--	--	--	--	--	--
				--	--	--	--	--	--	--	--	--	--	--	--
				--	--	--	--	--	--	--	--	--	--	--	--
				--	--	--	--	--	--	--	--	--	--	--	--
				--	--	--	--	--	--	--	--	--	--	--	--
				--	--	--	--	--	--	--	--	--	--	--	--
				--	--	--	--	--	--	--	--	--	--	--	--
				--	--	--	--	--	--	--	--	--	--	--	--
				--	--	--	--	--	--	--	--	--	--	--	--
				--	--	--	--	--	--	--	--	--	--	--	--
				--	--	--	--	--	--	--	--	--	--	--	--
				--	--	--	--	--	--	--	--	--	--	--	--
				--	--	--	--	--	--	--	--	--	--	--	--
				--	--	--	--	--	--	--	--	--	--	--	--
				--	--	--	--	--	--	--	--	--	--	--	--
				--	--	--	--	--	--	--	--	--	--	--	--
				--	--	--	--	--	--	--	--	--	--	--	--
				--	--	--	--	--	--	--	--	--	--	--	--
				--	--	--	--	--	--	--	--	--	--	--	--
				--	--	--	--	--	--	--	--	--	--	--	--
				--	--	--	--	--	--	--	--	--	--	--	--
				--	--	--	--	--	--	--	--	--	--	--	--
				--	--	--	--	--	--	--	--	--	--	--	--
				--	--	--	--	--	--	--	--	--	--	--	--
				--	--	--	--	--	--	--	--	--	--	--	--
				--	--	--	--	--	--	--	--	--	--	--	--
				--	--	--	--	--	--	--	--	--	--	--	--
				--	--	--	--	--	--	--	--	--	--	--	--
				--	--	--	--	--	--	--	--	--	--	--	--
				--	--	--	--	--	--	--	--	--	--	--	--
				--	--	--	--	--	--	--	--	--	--	--	--
				--	--	--	--	--	--	--	--	--	--	--	--
				--	--	--	--	--	--	--	--	--	--	--	--
				--	--	--	--	--	--	--	--	--	--	--	--
				--	--	--	--	--	--	--	--	--	--	--	--
				--	--	--	--	--	--	--	--	--	--	--	--
				--	--	--	--	--	--	--	--	--	--	--	--
				--	--	--	--	--	--	--	--	--	--	--	--
				--	--	--	--	--	--	--	--	--	--	--	--
				--	--	--	--	--	--	--	--	--	--	--	--
				--	--	--	--	--	--	--	--	--	--	--	--
				--	--	--	--	--	--	--	--	--	--	--	--
				--	--	--	--	--	--	--	--	--	--	--	--
				--	--	--	--	--	--	--	--	--	--	--	--
				--	--	--	--	--	--	--	--	--	--	--	--
				--	--	--	--	--	--	--	--	--	--	--	--
				--	--	--	--	--	--	--	--	--	--	--	--
				--	--	--	--	--	--	--	--	--	--	--	--
				--	--	--	--	--	--	--	--	--	--	--	--
				--	--	--	--	--	--	--	--	--	--	--	--
				--	--	--	--	--	--	--	--	--	--	--	--
				--	--	--	--	--	--	--	--	--	--	--	--
				--	--	--	--	--	--	--	--	--	--	--	--
				--	--	--	--	--	--	--	--	--	--	--	--
				--	--	--	--	--	--	--	--	--	--	--	--
				--	--	--	--	--	--	--	--	--	--	--	--
				--	--	--	--	--	--	--	--	--	--	--	--
				--	--	--	--	--	--	--	--	--	--	--	--
				--	--	--	--	--	--	--	--	--	--	--	--
				--	--	--	--	--	--	--	--	--	--	--	--
				--	--	--	--	--	--	--	--	--	--	--	--
				--	--	--	--	--	--	--	--	--	--	--	--
				--	--	--	--	--	--	--	--	--	--	--	--
				--	--	--	--	--	--	--	--	--	--	--	--
				--	--	--	--	--	--	--	--	--	--	--	--
				--	--	--	--	--	--	--	--	--	--	--	--
				--	--	--	--	--	--	--	--	--	--	--	--
				--	--	--	--	--	--	--	--	--	--	--	--
				--	--	--	--	--	--	--	--	--	--	--	--
				--	--	--	--	--	--	--	--	--	--	--	--
				--	--	--	--	--	--	--	--	--	--	--	--
				--	--	--	--	--	--	--	--	--	--	--	--
				--	--	--	--	--	--	--	--	--	--	--	--
				--	--	--	--	--	--	--	--	--	--	--	--
				--	--	--	--	--	--	--	--	--	--	--	--
				--	--	--	--	--	--	--	--	--	--	--	--
				--	--	--	--	--	--	--	--	--	--	--	--
				--	--	--	--	--	--	--	--	--	--	--	--
				--	--	--	--	--	--	--	--	--	--	--	--
				--	--	--	--	--	--	--	--	--	--	--	--
				--	--	--	--	--	--	--	--	--	--	--	--
				--	--	--	--	--	--	--	--	--	--	--	--
				--	--	--	--	--	--	--	--	--	--	--	--
				--	--	--	--	--	--	--	--	--	--	--	--
				--	--	--	--	--	--	--	--	--	--	--	--
				--	--	--	--	--	--	--	--	--	--	--	--
				--	--	--	--	--	--	--	--	--	--	--	--
				--	--	--	--	--	--	--	--	--	--	--	--
				--	--	--	--	--	--	--	--	--	--	--	--
				--	--	--	--	--	--	--	--	--	--	--	--
				--	--	--	--	--	--	--	--	--	--	--	--
				--	--	--	--	--	--	--	--	--	--	--	--
				--	--	--	--	--	--	--	--	--	--	--	--
				--	--	--	--	--	--	--	--	--	--	--	--
				--	--	--	--	--	--	--	--	--	--	--	--
				--	--	--	--	--	--	--	--	--	--	--	--
				--	--	--	--	--	--	--	--	--	--	--	--
				--	--	--	--	--	--	--	--	--	--	--	--
				--	--	--	--	--	--	--	--	--	--	--	--
				--	--	--	--	--	--	--	--	--	--	--	--
				--	--	--	--	--	--	--	--	--	--	--	--
				--	--	--	--	--	--	--	--	--	--	--	--
				--	--	--	--	--	--	--	--	--	--	--	--
				--	--	--	--	--	--	--	--	--	--	--	--
				--	--	--	--	--	--	--	--	--	--	--	--
				--	--	--	--	--	--	--	--	--	--	--	--
				--	--	--	--	--	--	--	--	--	--	--	--
				--	--	--	--	--	--	--	--	--	--	--	--
				--	--	--	--	--	--	--	--	--	--	--	--
				--	--	--	--	--	--	--	--	--	--	--	--
				--	--	--	--	--	--	--	--	--	--	--	--
				--	--	--	--	--	--	--	--	--	--	--	--
				--	--	--	--	--	--	--	--	--	--	--	--
				--	--	--	--	--	--	--	--	--	--	--	--
				--	--	--	--	--	--	--	--	--	--	--	--
				--	--	--	--	--	--	--	--	--	--	--	--
				--	--	--	--	--	--	--	--	--	--	--	--
				--	--	--	--	--	--	--	--	--	--	--	--
				--	--	--	--	--	--	--	--	--	--	--	--
				--	--	--	--	--	--	--	--	--	--	--	--
				--	--	--	--	--	--	--	--	--	--	--	--
				--	--	--	--	--	--	--	--	--	--	--	--
				--	--	--	--	--	--	--	--	--	--	--	--
				--	--	--	--	--	--	--	--	--	--	--	--
				--	--	--	--	--	--	--	--	--	--	--	--
				--	--	--	--	--	--	--	--	--	--	--	--
				--	--	--	--	--	--	--	--	--	--	--	--
				--	--	--	--	--	--	--	--	--	--	--	--
				--	--	--	--	--	--	--	--	--	--	--	--
				--	--	--	--	--	--	--	--	--	--	--	--
				--	--	--	--	--	--	--	--	--	--	--	--
				--	--	--	--	--	--	--	--	--	--	--	--
				--	--	--	--	--	--	--	--	--	--	--	--
				--	--	--	--	--	--	--	--	--	--	--	--
				--	--	--	--	--	--	--	--	--	--	--	--
				--	--	--	--	--	--	--	--	--	--	--	--
				--	--	--	--	--	--	--	--	--	--	--	--
				--	--	--	--	--	--	--	--	--	--	--	--
				--	--	--	--	--	--	--	--	--	--	--	--
				--	--	--	--	--	--	--	--	--	--	--	--
				--	--	--	--	--	--	--	--	--	--	--	--
				--	--	--	--	--	--	--	--	--	--	--	--
				--	--	--	--	--	--	--	--	--	--	--	--
				--	--	--	--	--	--	--	--	--	--	--	--
				--	--	--	--	--	--	--	--	--	--	--	--
				--	--	--	--	--	--	--	--	--	--	--	--
				--	--	--	--	--	--	--	--	--	--	--	--
				--	--	--	--	--	--	--	--	--	--	--	--
				--	--	--	--	--	--	--	--	--	--	--	--
				--	--	--	--	--	--	--	--	--	--	--	--
				--	--	--	--	--	--	--	--	--	--	--	--
				--	--	--	--	--	--	--	--	--	--	--	--
				--	--	--	--	--	--	--	--	--	--	--	--
				--	--	--	--	--	--	--	--	--	--	--	--
				--	--	--	--	--	--	--	--	--	--	--	--
				--	--	--	--	--	--	--	--	--	--	--	--
				--	--	--	--	--	--	--	--	--	--	--	--
				--	--	--	--	--	--	--	--	--	--	--	--
				--	--	--	--	--	--	--	--	--	--	--	--
				--	--	--	--	--	--	--	--	--	--	--	--
				--	--	--	--	--	--	--	--	--	--	--	--
				--	--	--	--	--	--	--	--	--	--	--	--
				--	--	--	--	--	--	--	--	--	--	--	--
				--	--	--	--	--	--	--	--	--	--	--	--
				--	--	--	--	--	--	--	--	--	--	--	--
				--	--	--	--	--	--	--	--	--	--	--	--
				--	--	--	--	--	--	--	--	--	--	--	--
				--	--	--	--	--	--	--	--	--	--	--	--
				--	--	--	--	--	--	--	--	--	--	--	--
				--	--	--	--	--	--	--	--	--	--	--	--
				--	--	--	--	--	--	--	--	--	--	--	--
				--	--	--	--	--	--	--	--	--	--	--	--
				--	--	--	--	--	--	--	--	--	--	--	--
				--	--	--	--	--	--	--	--	--	--	--	--
				--	--	--	--	--	--	--	--	--	--	--	--
				--	--	--	--	--	--	--	--	--	--	--	--
				--	--	--	--	--	--	--	--	--	--	--	--
				--	--	--	--	--	--	--	--	--	--	--	--
				--	--	--	--	--	--	--	--	--	--	--	--
				--	--	--	--	--	--	--	--	--	--	--	--
				--	--	--	--	--	--	--	--	--	--	--	--
				--	--	--	--	--	--	--	--	--	--	--	--
				--	--	--	--	--	--	--	--	--	--	--	--
				--	--	--	--	--	--	--	--	--	--	--	--
				--	--	--	--	--	--	--	--	--	--	--	--
				--	--	--	--	--	--	--	--	--	--	--	--
				--	--	--	--	--	--	--	--	--	--	--	--
				--	--	--	--	--	--	--	--	--	--	--	--
				--	--	--	--	--	--	--	--	--	--	--	--
				--	--	--	--	--	--	--	--	--	--	--	--
				--	--	--	--	--	--	--	--	--	--	--	--
				--	--	--	--	--	--	--	--	--	--	--	--
				--	--	--	--	--	--	--	--	--	--	--	--
				--	--	--	--	--	--	--	--	--	--	--	--
				--	--	--	--	--	--	--	--	--	--	--	--
				--	--	--	--	--	--	--	--	--	--	--	--
				--	--	--	--	--	--	--	--	--	--	--	--
				--	--	--	--	--	--	--	--	--	--	--	--
				--	--	--	--	--	--	--	--	--	--	--	--
				--	--	--	--	--	--	--	--	--	--	--	--
				--	--	--	--	--	--	--	--	--	--	--	--
				--	--	--	--	--	--	--	--	--	--	--	--
				--	--	--	--	--	--	--	--	--	--	--	--
				--	--	--	--	--	--	--	--	--	--	--	--
				--	--	--	--	--	--	--	--	--	--	--	--
				--	--	--	--	--	--	--	--	--	--	--	--
				--	--	--	--	--	--	--	--	--	--	--	--
				--	--	--	--	--	--	--	--	--	--	--	--
				--	--	--	--	--	--	--	--	--	--	--	--
				--	--	--	--	--	--	--	--	--	--	--	--
				--	--	--	--	--	--	--	--	--	--	--	--
				--	--	--	--	--	--	--	--	--	--	--	--
				--	--	--	--	--	--	--	--	--	--	--	--
				--	--	--	--	--	--	--	--	--	--	--	--
				--	--	--	--	--	--	--	--	--	--	--	--
				--	--	--	--	--	--	--	--	--	--	--	--
				--	--	--	--	--	--	--	--	--	--	--	--
				--	--	--	--	--	--	--	--	--	--	--	--
				--	--	--	--	--	--	--	--	--	--	--	--
				--	--	--	--	--	--	--	--	--	--	--	--
				--	--	--	--	--	--	--	--	--	--	--	--
				--	--	--	--	--	--	--	--	--	--	--	--
				--	--	--	--	--	--	--	--	--	--	--	--
				--	--	--	--	--	--	--	--	--	--	--	--
				--	--	--	--	--	--	--	--	--	--	--	--
				--	--	--	--	--	--	--	--	--	--	--	--
				--	--	--	--	--	--	--	--	--	--	--	--
				--	--	--	--	--	--	--	--	--	--	--	--
				--	--	--	--	--	--	--	--	--	--	--	--
				--	--	--	--	--	--	--	--	--	--	--	--
				--	--	--	--	--	--	--	--	--	--	--	--
				--	--	--	--	--	--	--	--	--	--	--	--
				--	--	--	--	--	--	--	--	--	--	--	--
				--	--	--	--	--	--	--	--	--	--	--	--
				--	--	--	--	--	--	--	--	--	--	--	--
				--	--	--	--	--	--	--	--	--	--	--	--
				--	--	--	--	--	--	--	--	--	--	--	--
				--	--	--	--	--	--	--	--	--	--	--	--
				--	--	--	--	--	--	--	--	--	--	--	--
				--	--	--	--	--	--	--	--	--	--	--	--
				--	--	--	--	--	--	--	--	--	--	--	--
				--	--	--	--	--	--	--	--	--	--	--	--
				--	--	--	--	--	--	--	--	--	--	--	--
				--	--	--	--	--	--	--	--	--	--	--	--
				--	--	--	--	--	--	--	--	--	--	--	--
				--	--	--	--	--	--	--	--	--	--	--	--
				--	--	--	--	--	--	--	--	--	--	--	--
				--	--	--	--	--	--	--	--	--	--	--	--
				--	--	--	--	--	--	--	--	--	--	--	--
				--	--	--	--	--	--	--	--	--	--	--	--
				--	--	--	--	--	--	--	--	--	--	--	--
				--	--	--	--	--	--	--	--	--	--	--	--
				--	--	--	--	--	--	--	--	--	--	--	--
				--	--	--	--	--	--	--	--	--	--	--	--
				--	--	--	--	--	--	--	--	--	--	--	--
				--	--	--	--	--	--	--	--	--	--	--	--
				--	--	--	--	--	--	--	--	--	--	--	--
				--	--	--	--	--	--	--	--	--	--	--	--
				--	--	--	--	--	--	--	--	--	--	--	--
				--	--	--	--	--	--	--	--	--	--	--	--
				--	--	--	--	--	--	--	--	--	--	--	--
				--	--	--	--	--	--	--	--	--	--	--	--
				--	--	--	--	--	--	--	--	--	--	--	--
				--	--	--	--	--	--	--	--	--	--	--	--
				--	--	--	--	--	--	--	--	--	--	--	--
				--	--	--	--	--	--	--	--	--	--	--	--
				--	--	--	--	--	--	--	--	--	--	--	--
				--	--	--	--	--	--	--	--	--	--	--	--
				--	--	--	--	--	--	--	--	--	--	--	--
				--	--	--	--	--	--	--	--	--	--	--	--
				--	--	--	--	--	--	--	--	--	--	--	--
				--	--	--	--	--	--	--	--	--	--	--	--
				--	--	--	--	--	--	--	--	--	--	--	--
				--	--	--	--	--	--	--	--	--	--	--	--
				--	--	--	--	--	--	--	--	--	--	--	--
				--	--	--	--	--	--	--	--	--	--	--	--
				--	--	--	--	--	--	--	--	--	--	--	--
				--	--	--	--	--	--	--	--	--	--	--	--
				--	--	--	--	--	--	--	--	--	--	--	--
				--	--	--	--	--	--	--	--	--	--	--	--
				--	--	--	--	--	--	--	--	--	--	--	--
				--	--	--	--	--	--	--	--	--	--	--	--
				--	--	--	--	--	--	--	--	--	--	--	--
				--	--	--	--	--	--	--	--	--	--	--	--
				--	--	--	--	--	--	--	--	--	--	--	--
				--	--	--	--	--	--	--	--	--	--	--	--
				--	--	--	--	--	--	--	--	--	--	--	--
				--	--	--	--	--	--	--	--	--	--	--	--
				--	--	--	--	--	--	--	--	--	--	--	--
				--	--	--	--	--	--	--	--	--	--	--	--
				--	--	--	--	--	--	--	--	--	--	--	--
				--	--	--	--	--	--	--	--	--	--	--	--
				--	--	--	--	--	--	--	--	--	--	--	--
				--	--	--	--	--	--	--	--	--	--	--	--
				--	--	--	--	--	--	--	--	--	--	--	--
				--	--	--	--	--	--	--	--	--	--	--	--
				--	--	--	--	--	--	--	--	--	--	--	--
				--	--	--	--	--	--	--	--	--	--	--	--
				--	--	--	--	--	--	--	--	--	--	--	--
				--	--	--	--	--	--	--	--	--	--	--	--
				--	--	--	--	--	--	--	--	--	--	--	--
				--	--	--	--	--	--	--	--	--	--	--	--
				--	--	--	--	--	--	--	--	--	--	--	--
				--	--	--	--	--	--	--	--	--	--	--	--
				--	--	--	--	--	--	--	--	--	--	--	--
				--	--	--	--	--	--	--	--	--	--	--	--
				--	--	--	--	--	--	--	--	--	--	--	--
				--	--	--	--	--	--	--	--	--	--	--	--
				--	--	--	--	--	--	--	--	--	--	--	--
				--	--	--	--	--	--	--	--	--	--	--	--
				--	--	--	--	--	--	--	--	--	--	--	--
				--	--	--	--	--	--	--	--	--	--	--	--
				--	--	--	--	--	--	--	--	--	--	--	--
				--	--	--	--	--	--	--	--	--	--	--	--
				--	--	--	--	--	--	--	--	--	--	--	--
				--	--	--	--	--	--	--	--	--	--	--	--
				--	--	--	--	--	--	--	--	--	--	--	--
				--	--	--	--	--	--	--	--	--	--	--	--
				--	--	--	--	--	--	--	--	--	--	--	--
				--	--	--	--	--	--	--	--	--	--	--	--
				--	--	--	--	--	--	--	--	--	--	--	--
				--	--	--	--	--	--	--	--	--	--	--	--
				--	--	--	--	--	--	--	--	--	--	--	--
				--	--	--	--	--	--	--	--	--	--	--	--
				--	--	--	--	--	--	--	--	--	--	--	--
				--	--	--	--	--	--	--	--	--	--	--	--
				--	--	--	--	--	--	--	--	--	--	--	--
				--	--	--	--	--	--	--	--	--	--	--	--
				--	--	--	--	--	--	--	--	--	--	--	--
				--	--	--	--	--	--	--	--	--	--	--	--
				--	--	--	--	--	--	--	--	--	--	--	--
				--	--	--	--	--	--	--	--	--	--	--	--
				--	--	--	--	--	--	--	--	--	--	--	--
				--	--	--	--	--	--	--	--	--	--	--	--
				--	--	--	--	--	--	--	--	--	--	--	--
				--	--	--	--	--	--	--	--	--	--	--	--
				--	--	--	--	--	--	--	--	--	--	--	--
				--	--	--	--	--	--	--	--	--	--	--	--
				--	--	--	--	--	--	--	--	--	--	--	--
				--	--	--	--	--	--	--	--	--	--	--	--
				--	--	--	--	--	--	--	--	--	--	--	--
				--	--	--	--	--	--	--	--	--	--	--	--
				--	--	--	--	--	--	--	--	--	--	--	--
				--	--	--	--	--	--	--	--	--	--	--	--
				--	--	--	--	--	--	--	--	--	--	--	--
				--	--	--	--	--	--	--	--	--	--	--	--
				--	--	--	--	--	--	--	--	--	--	--	--
				--	--	--	--	--	--	--	--	--	--	--	--
				--	--	--	--	--	--	--	--	--	--	--	--
				--	--	--	--	--	--	--	--	--	--	--	--
				--	--	--	--	--	--	--	--	--	--	--	--
				--	--	--	--	--	--	--	--	--	--	--	--
				--	--	--	--	--	--	--	--	--	--	--	--
				--	--	--	--	--	--	--	--	--	--	--	--
				--	--	--	--	--	--	--	--	--	--	--	--
				--	--	--	--	--	--	--	--	--	--	--	--
				--	--	--	--	--	--	--	--	--	--	--	--
				--	--	--	--	--	--	--	--	--	--	--	--
				--	--	--	--	--	--	--	--	--	--	--	--
				--	--	--	--	--	--	--	--	--	--	--	--
				--	--	--	--	--	--	--	--	--	--	--	--
				--	--	--	--	--	--	--	--	--	--	--	--
				--	--	--	--	--	--	--	--	--	--	--	--
				--	--	--	--	--	--	--	--	--	--	--	--
				--	--	--	--	--	--	--	--	--	--	--	--
				--	--	--	--	--	--	--	--	--	--	--	--
				--	--	--	--	--	--	--	--	--	--	--	--
				--	--	--	--	--	--	--	--	--	--	--	--
				--	--	--	--	--	--	--	--	--	--	--	--
				--	--	--	--	--	--	--	--	--	--	--	--
				--	--	--	--	--	--	--	--	--	--	--	--
				--	--	--	--	--	--	--	--	--	--	--	--
				--	--	--	--	--	--	--	--	--	--	--	--
				--	--	--	--	--	--	--	--	--	--	--	--
				--	--	--	--	--	--	--	--	--	--	--	--
				--	--	--	--	--	--	--	--	--	--	--	--
				--	--	--	--	--	--	--	--	--	--	--	--
				--	--	--	--	--	--	--	--	--	--	--	--
				--	--	--	--	--	--	--	--	--	--	--	--
				--	--	--	--	--	--	--	--	--	--	--	--
				--	--	--	--	--	--	--	--	--	--	--	--
				--	--	--	--	--	--	--	--	--	--	--	--
				--	--	--	--	--	--	--	--	--	--	--	--
				--	--	--	--	--	--	--	--	--	--	--	--
				--	--	--	--	--	--	--	--	--	--	--	--
				--	--	--	--	--	--	--	--	--	--	--	--
				--	--	--	--	--	--	--	--	--	--	--	--
				--	--	--	--	--	--	--	--	--	--	--	--
				--	--	--	--	--	--	--	--	--	--	--	--
				--	--	--	--	--	--	--	--	--	--	--	--
				--	--	--	--	--	--	--	--	--	--	--	--
				--	--	--	--	--	--	--	--	--	--	--	--
				--	--	--	--	--	--	--	--	--	--	--	--
				--	--	--	--	--	--	--	--	--	--	--	--
				--	--	--	--	--	--	--	--	--	--	--	--
				--	--	--	--	--	--	--	--	--	--	--	--
				--	--	--	--	--	--	--	--	--	--	--	--
				--	--	--	--	--	--	--	--	--	--	--	--
				--	--	--	--	--	--	--	--	--	--	--	--
				--	--	--	--	--	--	--	--	--	--	--	--
				--	--	--	--	--	--	--	--	--	--	--	--
				--	--	--	--	--	--	--	--	--	--	--	--
				--	--	--	--	--	--	--	--	--	--	--	--
				--	--	--	--	--	--	--	--	--	--	--	--
				--	--	--	--	--	--	--	--	--	--	--	--
				--	--	--	--	--	--	--	--	--	--	--	--
				--	--	--	--	--	--	--	--	--	--	--	--
				--	--	--	--	--	--	--	--	--	--	--	--
				--	--	--	--	--	--	--	--	--	--	--	--
				--	--	--	--	--	--	--	--	--	--	--	--
				--	--	--	--	--	--	--	--	--	--	--	--
				--	--	--	--	--	--	--	--	--	--	--	--
				--	--	--	--	--	--	--	--	--	--	--	--
				--	--	--	--	--	--	--	--	--	--	--	--
				--	--	--	--	--	--	--	--	--	--	--	--
				--	--	--	--	--	--	--	--	--	--	--	--
				--	--	--	--	--	--	--	--	--	--	--	--
				--	--	--	--	--	--	--	--	--	--	--	--
				--	--	--	--	--	--	--	--	--	--	--	--
				--	--	--	--	--	--	--	--	--	--	--	--
				--	--	--	--	--	--	--	--	--	--	--	--
				--	--	--	--	--	--	--	--	--	--	--	--
				--	--	--	--	--	--	--	--	--	--	--	--
				--	--	--	--	--	--	--	--	--	--	--	--
				--	--	--	--	--	--	--	--	--	--	--	--
				--	--	--	--	--	--	--	--	--	--	--	--
				--	--	--	--	--	--	--	--	--	--	--	--
				--	--	--	--	--	--	--	--	--	--	--	--
				--	--	--	--	--	--	--	--	--	--	--	--
				--	--	--	--	--	--	--	--	--	--	--	--
				--	--	--	--	--	--	--	--	--	--	--	--
				--	--	--	--	--	--	--	--	--	--	--	--
				--	--	--	--	--	--	--	--	--	--	--	--
				--	--	--	--	--	--	--	--	--	--	--	--
				--	--	--	--	--	--	--	--	--	--	--	--
				--	--	--	--	--	--	--	--	--	--	--	--
				--	--	--	--	--	--	--	--	--	--	--	--
				--	--	--	--	--	--	--	--	--	--	--	--
				--	--	--	--	--	--	--	--	--	--	--	--
				--	--	--	--	--	--	--	--	--	--	--	--
				--	--	--	--	--	--	--	--	--	--	--	--
				--	--	--	--	--	--	--	--	--	--	--	--
				--	--	--	--	--	--	--	--	--	--	--	--
				--	--	--	--	--	--	--	--	--	--	--	--
				--	--	--	--	--	--	--	--	--	--	--	--
				--	--	--	--	--	--	--	--	--	--	--	--
				--	--	--	--	--	--	--	--	--	--	--	--
				--	--	--	--	--	--	--	--	--	--	--	--
				--	--	--	--	--	--	--	--	--	--	--	--
				--	--	--	--	--	--	--	--	--	--	--	--
				--	--	--	--	--	--	--	--	--	--	--	--
				--	--	--	--	--	--	--	--	--	--	--	--
				--	--	--	--	--	--	--	--	--	--	--	--
				--	--	--	--	--	--	--	--	--	--	--	--
				--	--	--	--	--	--	--	--	--	--	--	--
				--	--	--	--	--	--	--	--	--	--	--	--
				--	--	--	--	--	--	--	--	--	--	--	--
				--	--	--	--	--	--	--	--	--	--	--	--
				--	--	--	--	--	--	--	--	--	--	--	--
				--	--	--	--	--	--	--	--	--	--	--	--
				--	--	--	--	--	--	--	--	--	--	--	--
				--	--	--	--	--	--	--	--	--	--	--	--
				--	--	--	--	--	--	--	--	--	--	--	--
				--	--	--	--	--	--	--	--	--	--	--	--
				--	--	--	--	--	--	--	--	--	--	--	--
				--	--	--	--	--	--	--	--	--	--	--	--
				--	--	--	--	--	--	--	--	--	--	--	--
				--	--	--	--	--	--	--	--	--	--	--	--
				--	--	--	--	--	--	--	--	--	--	--	--
				--	--	--	--	--	--	--	--	--	--	--	--
				--	--	--	--	--	--	--	--	--	--	--	--
				--	--	--	--	--	--	--	--	--	--	--	--
				--	--	--	--	--	--	--	--	--	--	--	--
				--	--	--	--	--	--	--	--	--	--	--	--
				--	--	--	--	--	--	--	--	--	--	--	--
				--	--	--	--	--	--	--	--	--	--	--	--
				--	--	--	--	--	--	--	--	--	--	--	--
				--	--	--	--	--	--	--	--	--	--	--	--
				--	--	--	--	--	--	--	--	--	--	--	--
				--	--	--	--	--	--	--	--	--	--	--	--
				--	--	--	--	--	--	--	--	--	--	--	--
				--	--	--	--	--	--	--	--	--	--	--	--
				--	--	--	--	--	--	--	--	--	--	--	--
				--	--	--	--	--	--	--	--	--	--	--	--
				--	--	--	--	--	--	--	--	--	--	--	--
				--	--	--	--	--	--	--	--	--	--	--	--
				--	--	--	--	--	--	--	--	--	--	--	--
				--	--	--	--	--	--	--	--	--	--	--	--
				--	--	--	--	--	--	--	--	--	--	--	--
				--	--	--	--	--	--	--	--	--	--	--	--
				--	--	--	--	--	--	--	--	--	--	--	--
				--	--	--	--	--	--	--	--	--	--	--	--
				--	--	--	--	--	--	--	--	--	--	--	--
				--	--	--	--	--	--	--	--	--	--	--	--
				--	--	--	--	--	--	--	--	--	--	--	--
				--	--	--	--	--	--	--	--	--	--	--	--
				--	--	--	--	--	--	--	--	--	--	--	--
				--	--	--	--	--	--	--	--	--	--	--	--
				--	--	--	--	--	--	--	--	--	--	--	--
				--	--	--	--	--	--	--	--	--	--	--	--
				--	--	--	--	--	--	--	--	--	--	--	--
				--	--	--	--	--	--	--	--	--	--	--	--
				--	--	--	--	--	--	--	--	--	--	--	--
				--	--	--	--	--	--	--	--	--	--	--	--
				--	--	--	--	--	--	--	--	--	--	--	--
				--	--	--	--	--	--	--	--	--	--	--	--
				--	--	--	--	--	--	--	--	--	--	--	--
				--	--	--	--	--	--	--	--	--	--	--	--
				--	--	--	--	--	--	--	--	--	--	--	--
				--	--	--	--	--	--	--	--	--	--	--	--
				--	--	--	--	--	--	--	--	--	--	--	--
				--	--	--	--	--	--	--	--	--	--	--	--
				--	--	--	--	--	--	--	--	--	--	--	--
				--	--	--	--	--	--	--	--	--	--	--	--
				--	--	--	--	--	--	--	--	--	--	--	--
				--	--	--	--	--	--	--	--	--	--	--	--
				--	--	--	--	--	--	--	--	--	--	--	--
				--	--	--	--	--	--	--	--	--	--	--	--
				--	--	--	--	--	--	--	--	--	--	--	--
				--	--	--	--	--	--	--	--	--	--	--	--
				--	--	--	--	--	--	--	--	--	--	--	--
				--	--	--	--	--	--	--	--	--	--	--	--
				--	--	--	--	--	--	--	--	--	--	--	--
				--	--	--	--	--	--	--	--	--	--	--	--
				--	--	--	--	--	--	--	--	--	--	--	--
				--	--	--	--	--	--	--	--	--	--	--	--
				--	--	--	--	--	--	--	--	--	--	--	--
				--	--	--	--	--	--	--	--	--	--	--	--
				--	--	--	--	--	--	--	--	--	--	--	--
				--	--	--	--	--	--	--	--	--	--	--	--
				--	--	--	--	--	--	--	--	--	--	--	--
				--	--	--	--	--	--	--	--	--	--	--	--
				--	--	--	--	--	--	--	--	--	--	--	--
				--	--	--	--	--	--	--	--	--	--	--	--
				--	--	--	--	--	--	--	--	--	--	--	--
				--	--	--	--	--	--	--	--	--	--	--	--
				--	--	--	--	--	--	--	--	--	--	--	--
				--	--	--	--	--	--	--	--	--	--	--	--
				--	--	--	--	--	--	--	--	--	--	--	--
				--	--	--	--	--	--	--	--	--	--	--	--
				--	--	--	--	--	--	--	--	--	--	--	--
				--	--	--	--	--	--	--	--	--	--	--	--
				--	--	--	--	--	--	--	--	--	--	--	--
				--	--	--	--	--	--	--	--	--	--	--	--
				--	--	--	--	--	--	--	--	--	--	--	--
				--	--	--	--	--	--	--	--	--	--	--	--
				--	--	--	--	--	--	--	--	--	--	--	--
				--	--	--	--	--	--	--	--	--	--	--	--
				--	--	--	--	--	--	--	--	--	--	--	--
				--	--	--	--	--	--	--	--	--	--	--	--
				--	--	--	--	--	--	--	--	--	--	--	--
				--	--	--	--	--	--	--	--	--	--	--	--
				--	--	--	--	--	--	--	--	--	--	--	--
				--	--	--	--	--	--	--	--	--	--	--	--
				--	--	--	--	--	--	--	--	--	--	--	--
				--	--	--	--	--	--	--	--	--	--	--	--
				--	--	--	--	--	--	--	--	--	--	--	--
				--	--	--	--	--	--	--	--	--	--	--	--
				--	--	--	--	--	--	--	--	--	--	--	--
				--	--	--	--	--	--	--	--	--	--	--	--
				--	--	--	--	--	--	--	--	--	--	--	--
				--	--	--	--	--	--	--	--	--	--	--	--
				--	--	--	--	--	--	--	--	--	--	--	--
				--	--	--	--	--	--	--	--	--	--	--	--
				--	--	--	--	--	--	--	--	--	--	--	--
				--	--	--	--	--	--	--	--	--	--	--	--
				--	--	--	--	--	--	--	--	--	--	--	--
				--	--	--	--	--	--	--	--	--	--	--	--
				--	--	--	--	--	--	--	--	--	--	--	--
				--	--	--	--	--	--	--	--	--	--	--	--
				--	--	--	--	--	--	--	--	--	--	--	--
				--	--	--	--	--	--	--	--	--	--	--	--
				--	--	--	--	--	--	--	--	--	--	--	--
				--	--	--	--	--	--	--	--	--	--	--	--
				--	--	--	--	--	--	--	--	--	--	--	--
				--	--	--	--	--	--	--	--	--	--	--	--
				--	--	--	--	--	--	--	--	--	--	--	--
				--	--	--	--	--	--	--	--	--	--	--	--
				--	--	--	--	--	--	--	--	--	--	--	--
				--	--	--	--	--	--	--	--	--	--	--	--
				--	--	--	--	--	--	--	--	--	--	--	--
				--	--	--	--	--	--	--	--	--	--	--	--
				--	--	--	--	--	--	--	--	--	--	--	--
				--	--	--	--	--	--	--	--	--	--	--	--
				--	--	--	--	--	--	--	--	--	--	--	--
				--	--	--	--	--	--	--	--	--	--	--	--
				--	--	--	--	--	--	--	--	--	--	--	--
				--	--	--	--	--	--	--	--	--	--	--	--
				--	--	--	--	--	--	--	--	--	--	--	--
				--	--	--	--	--	--	--	--	--	--	--	--
				--	--	--	--	--	--	--	--	--	--	--	--
				--	--	--	--	--	--	--	--	--	--	--	--
				--	--	--	--	--	--	--	--	--	--	--	--
				--	--	--	--	--	--	--	--	--	--	--	--
				--	--	--	--	--	--	--	--	--	--	--	--
				--	--	--	--	--	--	--	--	--	--	--	--
				--	--	--	--	--	--	--	--	--	--	--	--
				--	--	--	--	--	--	--	--	--	--	--	--
				--	--	--	--	--	--	--	--	--	--	--	--
				--	--	--	--	--	--	--	--	--	--	--	--
				--	--	--	--	--	--	--	--	--	--	--	--
				--	--	--	--	--	--	--	--	--	--	--	--
				--	--	--	--	--	--	--	--	--	--	--	--
				--	--	--	--	--	--	--	--	--	--	--	--
				--	--	--	--	--	--	--	--	--	--	--	--
				--	--	--	--	--	--	--	--	--	--	--	--
				--	--	--	--	--	--	--	--	--	--	--	--
				--	--	--	--	--	--	--	--	--	--	--	--
				--	--	--	--	--	--	--	--	--	--	--	--
				--	--	--	--	--	--	--	--	--	--	--	--
				--	--	--	--	--	--	--	--	--	--	--	--
				--	--	--	--	--	--	--	--	--	--	--	--
				--	--	--	--	--	--	--	--	--	--	--	--
				--	--	--	--	--	--	--	--	--	--	--	--
				--	--	--	--	--	--	--	--	--	--	--	--
				--	--	--	--	--	--	--	--	--	--	--	--
				--	--	--	--	--	--	--	--	--	--	--	--
				--	--	--	--	--	--	--	--	--	--	--	--
				--	--	--	--	--	--	--	--	--	--	--	--
				--	--	--	--	--	--	--	--	--	--	--	--
				--	--	--	--	--	--	--	--	--	--	--	--
				--	--	--	--	--	--	--	--	--	--	--	--
				--	--	--	--	--	--	--	--	--	--	--	--
				--	--	--	--	--	--	--	--	--	--	--	--
				--	--	--	--	--	--	--	--	--	--	--	--
				--	--	--	--	--	--	--	--	--	--	--	--
				--	--	--	--	--	--	--	--	--	--	--	--
				--	--	--	--	--	--	--	--	--	--	--	--
				--	--	--	--	--	--	--	--	--	--	--	--
				--	--	--	--	--	--	--	--	--	--	--	--
				--	--	--	--	--	--	--	--	--	--	--	--
				--	--	--	--	--	--	--	--	--	--	--	--
				--	--	--	--	--	--	--	--	--	--	--	--
				--	--	--	--	--	--	--	--	--	--	--	--
				--	--	--	--	--	--	--	--	--	--	--	--
				--	--	--	--	--	--	--	--	--	--	--	--
				--	--	--	--	--	--	--	--	--	--	--	--
				--	--	--	--	--	--	--	--	--	--	--	--
				--	--	--	--	--	--	--	--	--	--	--	--
				--	--	--	--	--	--	--	--	--	--	--	--
				--	--	--	--	--	--	--	--	--	--	--	--
				--	--	--	--	--	--	--	--	--	--	--	--
				--	--	--	--	--	--	--	--	--	--	--	--
				--	--	--	--	--	--	--	--	--	--	--	--
				--	--	--	--	--	--	--	--	--	--	--	--
				--	--	--	--	--	--	--	--	--	--	--	--
				--	--	--	--	--	--	--	--	--	--	--	--
				--	--	--	--	--	--	--	--	--	--	--	--
				--	--	--	--	--	--	--	--	--	--	--	--
				--	--	--	--	--	--	--	--	--	--	--	--
				--	--	--	--	--	--	--	--	--	--	--	--
				--	--	--	--	--	--	--	--	--	--	--	--
				--	--	--	--	--	--	--	--	--	--	--	--
				--	--	--	--	--	--	--	--	--	--	--	--
				--	--	--	--	--	--	--	--	--	--	--	--
				--	--	--	--	--	--	--	--	--	--	--	--
				--	--	--	--	--	--	--	--	--	--	--	--
				--	--	--	--	--	--	--	--	--	--	--	--
				--	--	--	--	--	--	--	--	--	--	--	--
				--	--	--	--	--	--	--	--	--	--	--	--
				--	--	--	--	--	--	--	--	--	--	--	--
				--	--	--	--	--	--	--	--	--	--	--	--
				--	--	--	--	--	--	--	--	--	--	--	--
				--	--	--	--	--	--	--	--	--	--	--	--
				--	--	--	--	--	--	--	--	--	--	--	--
				--	--	--	--	--	--	--	--	--	--	--	--
				--	--	--	--	--	--	--	--	--	--	--	--
				--	--	--	--	--	--	--	--	--	--	--	--
				--	--	--	--	--	--	--	--	--	--	--	--
				--	--	--	--	--	--	--	--	--	--	--	--
				--	--	--	--	--	--	--	--	--	--	--	--
				--	--	--	--	--	--	--	--	--	--	--	--
				--	--	--	--	--	--	--	--	--	--	--	--
				--	--	--	--	--	--	--	--	--	--	--	--
				--	--	--	--	--	--	--	--	--	--	--	--
				--	--	--	--	--	--	--	--	--	--	--	--
				--	--	--	--	--	--	--	--	--	--	--	--
				--	--	--	--	--	--	--	--	--	--	--	--
				--	--	--	--	--	--	--	--	--	--	--	--
				--	--	--	--	--	--	--	--	--	--	--	--
				--	--	--	--	--	--	--	--	--	--	--	--
				--	--	--	--	--	--	--	--	--	--	--	--
				--	--	--	--	--	--	--	--	--	--	--	--
				--	--	--	--	--	--	--	--	--	--	--	--
				--	--	--	--	--	--	--	--	--	--	--	--
				--	--	--	--	--	--	--	--	--	--	--	--
				--	--	--	--	--	--	--	--	--	--	--	--
				--	--	--	--	--	--	--	--	--	--	--	--
				--	--	--	--	--	--	--	--	--	--	--	--
				--	--	--	--	--	--	--	--	--	--	--	--
				--	--	--	--	--	--	--	--	--	--	--	--
[truncated: 19,001 more rows]

## Sheet: Fig.3b
	0.3	1	1.5	10
100 mA cm-2	248	165	166	197
10 mA cm-2	35	31	26	24

## Sheet: Fig.3c
	Specific current (A mg-1)
0.3 wt% Pt-SnS2/rGO	364.8
1 wt% Pt-SnS2/rGO	193.857
10 wt% Pt/C	14.3759
5 wt% Pt/C	26.1829

## Sheet: Fig.3d
	10 mA cm-2	100 mA cm-2
10 wt% Pt/rGO	34.2	220
1 wt% Pt-SnS2/rGO	35	156.6
10 wt% Pt/C	30.1	209.6

## Sheet: Fig.3e
Pt-SnS2/rGO					Pt/rGO					Pt/C
	1st		50Kth			1st		50Kth			1st		50Kth
0.1046	-0.28832	0.1046	-0.23807		0.1046	-0.26737	0.1046	-0.0843		0.1046	-0.16164	0.1046	-0.12862
0.1036	-0.30488	0.1036	-0.36287		0.1036	-0.27049	0.1036	-0.1472		0.1036	-0.25676	0.1036	-0.28563
0.1026	-0.28464	0.1026	-0.42979		0.1026	-0.28464	0.1026	-0.12025		0.1026	-0.25874	0.1026	-0.26907
0.1016	-0.29979	0.1016	-0.42775		0.1016	-0.33079	0.1016	-0.23454		0.1016	-0.27941	0.1016	-0.25916
0.1006	-0.32173	0.1006	-0.36287		0.1006	-0.31054	0.1006	-0.2736		0.1006	-0.31281	0.1006	-0.28875
0.0996	-0.30092	0.0996	-0.39261		0.0996	-0.28535	0.0996	-0.17778		0.0996	-0.27247	0.0996	-0.30927
0.0986	-0.29781	0.0986	-0.47352		0.0986	-0.32017	0.0986	-0.21769		0.0986	-0.2879	0.0986	-0.33857
0.0976	-0.31267	0.0976	-0.42891		0.0976	-0.33036	0.0976	-0.30856		0.0976	-0.3029	0.0976	-0.32824
0.0966	-0.323	0.0966	-0.37905		0.0966	-0.27827	0.0966	-0.24444		0.0966	-0.2644	0.0966	-0.29398
0.0956	-0.30885	0.0956	-0.43926		0.0956	-0.3172	0.0956	-0.1959		0.0956	-0.30616	0.0956	-0.29328
0.0946	-0.31168	0.0946	-0.47658		0.0946	-0.35796	0.0946	-0.29936		0.0946	-0.3097	0.0946	-0.33574
0.0936	-0.3138	0.0936	-0.4327		0.0936	-0.32512	0.0936	-0.29724		0.0936	-0.29101	0.0936	-0.36334
0.0926	-0.32314	0.0926	-0.42279		0.0926	-0.28662	0.0926	-0.21189		0.0926	-0.323	0.0926	-0.35456
0.0916	-0.31621	0.0916	-0.46171		0.0916	-0.32385	0.0916	-0.26426		0.0916	-0.31932	0.0916	-0.32951
0.0906	-0.31861	0.0906	-0.48329		0.0906	-0.35145	0.0906	-0.32994		0.0906	-0.30149	0.0906	-0.30432
0.0896	-0.34013	0.0896	-0.44422		0.0896	-0.30672	0.0896	-0.26822		0.0896	-0.32668	0.0896	-0.32597
0.0886	-0.32215	0.0886	-0.44699		0.0886	-0.29809	0.0886	-0.22548		0.0886	-0.32088	0.0886	-0.39094
0.0876	-0.33503	0.0876	-0.50851		0.0876	-0.33616	0.0876	-0.32059		0.0876	-0.3172	0.0876	-0.38868
0.0866	-0.32159	0.0866	-0.47309		0.0866	-0.34183	0.0866	-0.31479		0.0866	-0.35103	0.0866	-0.35315
0.0856	-0.33531	0.0856	-0.42541		0.0856	-0.31833	0.0856	-0.23454		0.0856	-0.32541	0.0856	-0.34621
0.0846	-0.34466	0.0846	-0.47017		0.0846	-0.30361	0.0846	-0.26171		0.0846	-0.34253	0.0846	-0.37013
0.0836	-0.33758	0.0836	-0.52018		0.0836	-0.3557	0.0836	-0.35824		0.0836	-0.37325	0.0836	-0.40425
0.0826	-0.33277	0.0826	-0.47309		0.0826	-0.34508	0.0826	-0.26369		0.0826	-0.32597	0.0826	-0.43199
0.0816	-0.34126	0.0816	-0.45924		0.0816	-0.2995	0.0816	-0.24062		0.0816	-0.34211	0.0816	-0.37396
0.0806	-0.34989	0.0806	-0.52499		0.0806	-0.3155	0.0806	-0.35287		0.0806	-0.37622	0.0806	-0.33517
0.0796	-0.33602	0.0796	-0.5212		0.0796	-0.36688	0.0796	-0.29936		0.0796	-0.34975	0.0796	-0.39462
0.0786	-0.34197	0.0786	-0.46725		0.0786	-0.35584	0.0786	-0.231		0.0786	-0.37339	0.0786	-0.41529
0.0776	-0.35117	0.0776	-0.50399		0.0776	-0.29582	0.0776	-0.33064		0.0776	-0.37424	0.0776	-0.41925
0.0766	-0.36815	0.0766	-0.54613		0.0766	-0.32102	0.0766	-0.34494		0.0766	-0.35074	0.0766	-0.4259
0.0756	-0.35754	0.0756	-0.52849		0.0756	-0.3758	0.0756	-0.2327		0.0756	-0.39547	0.0756	-0.37481
0.0746	-0.35754	0.0746	-0.49933		0.0746	-0.33418	0.0746	-0.30205		0.0746	-0.38188	0.0746	-0.38358
0.0736	-0.35046	0.0736	-0.5209		0.0736	-0.31932	0.0736	-0.36504		0.0736	-0.38967	0.0736	-0.44331
0.0726	-0.35909	0.0726	-0.57324		0.0726	-0.35428	0.0726	-0.26454		0.0726	-0.43708	0.0726	-0.45322
0.0716	-0.37325	0.0716	-0.53709		0.0716	-0.37537	0.0716	-0.26497		0.0716	-0.3966	0.0716	-0.42689
0.0706	-0.35655	0.0706	-0.51332		0.0706	-0.32498	0.0706	-0.36702		0.0706	-0.41699	0.0706	-0.4034
0.0696	-0.38457	0.0696	-0.5626		0.0696	-0.32682	0.0696	-0.31861		0.0696	-0.44147	0.0696	-0.39137
0.0686	-0.38712	0.0686	-0.61231		0.0686	-0.35315	0.0686	-0.24798		0.0686	-0.42449	0.0686	-0.40283
0.0676	-0.38174	0.0676	-0.53257		0.0676	-0.36688	0.0676	-0.33248		0.0676	-0.43892	0.0676	-0.45676
0.0666	-0.38004	0.0666	-0.52236		0.0666	-0.33319	0.0666	-0.36306		0.0666	-0.46143	0.0666	-0.44515
0.0656	-0.38967	0.0656	-0.60954		0.0656	-0.33248	0.0656	-0.26808		0.0656	-0.43878	0.0656	-0.42095
0.0646	-0.3874	0.0646	-0.58855		0.0646	-0.36476	0.0646	-0.28677		0.0646	-0.4712	0.0646	-0.39774
0.0636	-0.40198	0.0636	-0.55896		0.0636	-0.35046	0.0636	-0.36461		0.0636	-0.46978	0.0636	-0.42137
0.0626	-0.4	0.0626	-0.59744		0.0626	-0.3288	0.0626	-0.33616		0.0626	-0.4518	0.0626	-0.45591
0.0616	-0.4041	0.0616	-0.64687		0.0616	-0.35018	0.0616	-0.26454		0.0616	-0.48931	0.0616	-0.49299
0.0606	-0.3983	0.0606	-0.59876		0.0606	-0.38287	0.0606	-0.33786		0.0606	-0.47304	0.0606	-0.46285
0.0596	-0.40297	0.0596	-0.57645		0.0596	-0.36164	0.0596	-0.38259		0.0596	-0.49016	0.0596	-0.44586
0.0586	-0.39802	0.0586	-0.62354		0.0586	-0.32668	0.0586	-0.2753		0.0586	-0.53263	0.0586	-0.46992
0.0576	-0.42689	0.0576	-0.6648		0.0576	-0.37013	0.0576	-0.30149		0.0576	-0.5172	0.0576	-0.48747
0.0566	-0.42067	0.0566	-0.63695		0.0566	-0.39632	0.0566	-0.40326		0.0566	-0.52413	0.0566	-0.50517
0.0556	-0.41274	0.0556	-0.60634		0.0556	-0.34919	0.0556	-0.33475		0.0556	-0.55258	0.0556	-0.51139
0.0546	-0.40665	0.0546	-0.67821		0.0546	-0.3506	0.0546	-0.27926		0.0546	-0.52116	0.0546	-0.46454
0.0536	-0.45407	0.0536	-0.69046		0.0536	-0.39887	0.0536	-0.38358		0.0536	-0.55032	0.0536	-0.45506
0.0526	-0.43892	0.0526	-0.63929		0.0526	-0.37098	0.0526	-0.38542		0.0526	-0.56433	0.0526	-0.50163
0.0516	-0.43029	0.0516	-0.66771		0.0516	-0.34904	0.0516	-0.28733		0.0516	-0.55669	0.0516	-0.52343
0.0506	-0.44444	0.0506	-0.74119		0.0506	-0.39745	0.0506	-0.33362		0.0506	-0.59222	0.0506	-0.52187
0.0496	-0.45676	0.0496	-0.73565		0.0496	-0.40368	0.0496	-0.41727		0.0496	-0.5857	0.0496	-0.4903
0.0486	-0.44614	0.0486	-0.68579		0.0486	-0.36787	0.0486	-0.33503		0.0486	-0.58981	0.0486	-0.47955
0.0476	-0.45039	0.0476	-0.7027		0.0476	-0.36971	0.0476	-0.29738		0.0476	-0.63567	0.0476	-0.50913
0.0466	-0.44869	0.0466	-0.76641		0.0466	-0.40396	0.0466	-0.41387		0.0466	-0.60722	0.0466	-0.54735
0.0456	-0.46185	0.0456	-0.74498		0.0456	-0.39646	0.0456	-0.37481		0.0456	-0.63326	0.0456	-0.54536
0.0446	-0.48634	0.0446	-0.72049		0.0446	-0.37693	0.0446	-0.30531		0.0446	-0.67261	0.0446	-0.50559
0.0436	-0.46214	0.0436	-0.79149		0.0436	-0.41033	0.0436	-0.39108		0.0436	-0.64388	0.0436	-0.50191
0.0426	-0.48195	0.0426	-0.81117		0.0426	-0.44218	0.0426	-0.42335		0.0426	-0.67742	0.0426	-0.5281
0.0416	-0.50814	0.0416	-0.79382		0.0416	-0.40934	0.0416	-0.33461		0.0416	-0.69059	0.0416	-0.57254
0.0406	-0.51253	0.0406	-0.76714		0.0406	-0.38075	0.0406	-0.35258		0.0406	-0.66185	0.0406	-0.60764
0.0396	-0.50672	0.0396	-0.8259		0.0396	-0.43298	0.0396	-0.42916		0.0396	-0.71309	0.0396	-0.55824
0.0386	-0.51677	0.0386	-0.90448		0.0386	-0.44246	0.0386	-0.40849		0.0386	-0.72102	0.0386	-0.53815
0.0376	-0.52979	0.0376	-0.83727		0.0376	-0.39943	0.0376	-0.33999		0.0376	-0.72357	0.0376	-0.58585
0.0366	-0.53659	0.0366	-0.8396		0.0366	-0.41415	0.0366	-0.38514		0.0366	-0.77665	0.0366	-0.59377
0.0356	-0.54211	0.0356	-0.93495		0.0356	-0.47813	0.0356	-0.46695		0.0356	-0.7707	0.0356	-0.61812
0.0346	-0.53432	0.0346	-0.90185		0.0346	-0.45888	0.0346	-0.38924		0.0346	-0.76745	0.0346	-0.63864
0.0336	-0.56207	0.0336	-0.86322		0.0336	-0.41939	0.0336	-0.35485		0.0336	-0.81444	0.0336	-0.57778
0.0326	-0.55938	0.0326	-0.95302		0.0326	-0.44812	0.0326	-0.47672		0.0326	-0.80694	0.0326	-0.56702
0.0316	-0.57396	0.0316	-0.98553		0.0316	-0.49512	0.0316	-0.43524		0.0316	-0.8017	0.0316	-0.64444
0.0306	-0.5983	0.0306	-0.96716		0.0306	-0.47389	0.0306	-0.36589		0.0306	-0.86568	0.0306	-0.65931
0.0296	-0.62038	0.0296	-0.99326		0.0296	-0.46469	0.0296	-0.4661		0.0296	-0.86907	0.0296	-0.64459
0.0286	-0.6351	0.0286	-1.0386		0.0286	-0.50502	0.0286	-0.4971		0.0286	-0.89851	0.0286	-0.61925
0.0276	-0.61161	0.0276	-1.11281		0.0276	-0.53319	0.0276	-0.40821		0.0276	-0.92979	0.0276	-0.61755
0.0266	-0.63779	0.0266	-1.05012		0.0266	-0.51281	0.0266	-0.43992		0.0266	-0.91012	0.0266	-0.62987
0.0256	-0.67077	0.0256	-1.06062		0.0256	-0.51578	0.0256	-0.53758		0.0256	-0.93588	0.0256	-0.68139
0.0246	-0.69186	0.0246	-1.18658		0.0246	-0.56815	0.0246	-0.48266		0.0246	-1.00863	0.0246	-0.69441
0.0236	-0.69214	0.0236	-1.20291		0.0236	-0.57226	0.0236	-0.42831		0.0236	-1.00198	0.0236	-0.67558
0.0226	-0.71352	0.0226	-1.14896		0.0226	-0.56801	0.0226	-0.52597		0.0226	-1.04317	0.0226	-0.66921
0.0216	-0.7322	0.0216	-1.21078		0.0216	-0.56518	0.0216	-0.55329		0.0216	-1.08266	0.0216	-0.68365
0.0206	-0.74593	0.0206	-1.30379		0.0206	-0.61543	0.0206	-0.47205		0.0206	-1.05308	0.0206	-0.72173
0.0196	-0.76603	0.0196	-1.314		0.0196	-0.61019	0.0196	-0.5104		0.0196	-1.12413	0.0196	-0.77537
0.0186	-0.7673	0.0186	-1.30671		0.0186	-0.59816	0.0186	-0.59476		0.0186	-1.15853	0.0186	-0.76759
0.0176	-0.84091	0.0176	-1.39024		0.0176	-0.63638	0.0176	-0.55952		0.0176	-1.18344	0.0176	-0.74112
0.0166	-0.84572	0.0166	-1.47101		0.0166	-0.69696	0.0166	-0.5155		0.0166	-1.27304	0.0166	-0.75683
0.0156	-0.86242	0.0156	-1.46226		0.0156	-0.72074	0.0156	-0.58132		0.0156	-1.24883	0.0156	-0.78641
0.0146	-0.92229	0.0146	-1.43077		0.0146	-0.72937	0.0146	-0.66299		0.0146	-1.27389	0.0146	-0.81019
0.0136	-0.94961	0.0136	-1.54099		0.0136	-0.76971	0.0136	-0.57948		0.0136	-1.36093	0.0136	-0.85648
0.0126	-0.94069	0.0126	-1.65325		0.0126	-0.85322	0.0126	-0.58783		0.0126	-1.34112	0.0126	-0.81883
0.0116	-0.98004	0.0116	-1.57598		0.0116	-0.83001	0.0116	-0.72668		0.0116	-1.38316	0.0116	-0.7816
0.0106	-1.04982	0.0106	-1.662		0.0106	-0.86822	0.0106	-0.67261		0.0106	-1.48903	0.0106	-0.83199
0.0096	-1.07841	0.0096	-1.81362		0.0096	-0.92314	0.0096	-0.63751		0.0096	-1.43808	0.0096	-0.84912
0.0086	-1.15159	0.0086	-1.90546		0.0086	-1.00085	0.0086	-0.75952		0.0086	-1.52442	0.0086	-0.88294
0.0076	-1.15966	0.0076	-1.86756		0.0076	-0.97155	0.0076	-0.79122		0.0076	-1.58528	0.0076	-0.89214
0.0066	-1.20821	0.0066	-1.91275		0.0066	-0.99561	0.0066	-0.71267		0.0066	-1.57962	0.0066	-0.88606
0.0056	-1.26936	0.0056	-2.07021		0.0056	-1.09214	0.0056	-0.77877		0.0056	-1.66313	0.0056	-0.90531
0.0046	-1.32527	0.0046	-2.07604		0.0046	-1.15414	0.0046	-0.90092		0.0046	-1.74239	0.0046	-0.9908
0.0036	-1.36971	0.0036	-2.04834		0.0036	-1.1213	0.0036	-0.86808		0.0036	-1.77495	0.0036	-1.04996
0.0026	-1.42251	0.0026	-2.18246		0.0026	-1.17551	0.0026	-0.85294		0.0026	-1.83439	0.0026	-1.04968
0.0016	-1.52725	0.0016	-2.32825		0.0016	-1.31465	0.0016	-0.98103		0.0016	-1.86129	0.0016	-1.01854
0.0006	-1.57962	0.0006	-2.36033		0.0006	-1.3506	0.0006	-1.01571		0.0006	-1.9448	0.0006	-1.0293
-0.0004	-1.66454	-0.0004	-2.47987		-0.0004	-1.33999	-0.0004	-0.96971		-0.0004	-2.06936	-0.0004	-1.06355
-0.0014	-1.73956	-0.0014	-2.68544		-0.0014	-1.49186	-0.0014	-1.05945		-0.0014	-2.10899	-0.0014	-1.15032
-0.0024	-1.83439	-0.0024	-2.82393		-0.0024	-1.70134	-0.0024	-1.16688		-0.0024	-2.20382	-0.0024	-1.17424
-0.0034	-1.8528	-0.0034	-2.83414		-0.0034	-1.69002	-0.0034	-1.1448		-0.0034	-2.36377	-0.0034	-1.15414
-0.0044	-2.01982	-0.0044	-2.90266		-0.0044	-1.77212	-0.0044	-1.16773		-0.0044	-2.3765	-0.0044	-1.1857
-0.0054	-2.08209	-0.0054	-3.13447		-0.0054	-2.00708	-0.0054	-1.28436		-0.0054	-2.57183	-0.0054	-1.23737
-0.0064	-2.20099	-0.0064	-3.32253		-0.0064	-2.15145	-0.0064	-1.38259		-0.0064	-2.73744	-0.0064	-1.30743
-0.0074	-2.28592	-0.0074	-3.38814		-0.0074	-2.29016	-0.0074	-1.35499		-0.0074	-2.7799	-0.0074	-1.38938
-0.0084	-2.32696	-0.0084	-3.55725		-0.0084	-2.48549	-0.0084	-1.38585		-0.0084	-2.99646	-0.0084	-1.39873
-0.0094	-2.54636	-0.0094	-3.83425		-0.0094	-2.72611	-0.0094	-1.55556		-0.0094	-3.07289	-0.0094	-1.40269
-0.0104	-2.69498	-0.0104	-3.91735		-0.0104	-2.94268	-0.0104	-1.59943		-0.0104	-3.18188	-0.0104	-1.48054
-0.0114	-2.86483	-0.0114	-3.96838		-0.0114	-3.11253	-0.0114	-1.58245		-0.0114	-3.46072	-0.0114	-1.5414
-0.0124	-3.00778	-0.0124	-4.20164		-0.0124	-3.43808	-0.0124	-1.77353		-0.0124	-3.79476	-0.0124	-1.61359
-0.0134	-3.16914	-0.0134	-4.43636		-0.0134	-3.71267	-0.0134	-1.91507		-0.0134	-4.08351	-0.0134	-1.65888
-0.0144	-3.40977	-0.0144	-4.50343		-0.0144	-3.9816	-0.0144	-1.90517		-0.0144	-4.43171	-0.0144	-1.64897
-0.0154	-3.55556	-0.0154	-4.73523		-0.0154	-4.38783	-0.0154	-2.02972		-0.0154	-4.77849	-0.0154	-1.70134
-0.0164	-3.76221	-0.0164	-5.19447		-0.0164	-4.76292	-0.0164	-2.25195		-0.0164	-5.13517	-0.0164	-1.78061
-0.0174	-3.95188	-0.0174	-5.43064		-0.0174	-5.1012	-0.0174	-2.3213		-0.0174	-5.58953	-0.0174	-1.87827
-0.0184	-4.26185	-0.0184	-5.47438		-0.0184	-5.50602	-0.0184	-2.3765		-0.0184	-5.93489	-0.0184	-1.96037
-0.0194	-4.50672	-0.0194	-5.76304		-0.0194	-6.08493	-0.0194	-2.64402		-0.0194	-6.57749	-0.0194	-2.03963
-0.0204	-4.77282	-0.0204	-6.30684		-0.0204	-6.55485	-0.0204	-2.83227		-0.0204	-7.21302	-0.0204	-2.11465
-0.0214	-5.21727	-0.0214	-6.57363		-0.0214	-7.02902	-0.0214	-2.88889		-0.0214	-7.71125	-0.0214	-2.24062
-0.0224	-5.54706	-0.0224	-6.60279		-0.0224	-7.66879	-0.0224	-3.15499		-0.0224	-8.48549	-0.0224	-2.44869
-0.0234	-5.8995	-0.0234	-6.93081		-0.0234	-8.30998	-0.0234	-3.41118		-0.0234	-9.28096	-0.0234	-2.61571
-0.0244	-6.18684	-0.0244	-7.58686		-0.0244	-8.90446	-0.0244	-3.51168		-0.0244	-10.034	-0.0244	-2.74876
-0.0254	-6.72328	-0.0254	-7.91635		-0.0254	-9.50602	-0.0254	-3.67162		-0.0254	-10.7742	-0.0254	-2.91861
-0.0264	-7.15074	-0.0264	-8.0913		-0.0264	-10.2137	-0.0264	-4.00708		-0.0264	-11.3829	-0.0264	-3.10262
-0.0274	-7.65747	-0.0274	-8.7109		-0.0274	-10.9993	-0.0274	-4.19108		-0.0274	-12.1826	-0.0274	-3.33616
-0.0284	-8.14154	-0.0284	-9.27656		-0.0284	-11.69	-0.0284	-4.35103		-0.0284	-13.1663	-0.0284	-3.6334
-0.0294	-8.6879	-0.0294	-9.45588		-0.0294	-12.4487	-0.0294	-4.63553		-0.0294	-13.9887	-0.0294	-3.88818
-0.0304	-9.31918	-0.0304	-9.75621		-0.0304	-13.2838	-0.0304	-4.97665		-0.0304	-14.9045	-0.0304	-4.09766
-0.0314	-9.82873	-0.0314	-10.5843		-0.0314	-14.0453	-0.0314	-5.13376		-0.0314	-15.9094	-0.0314	-4.36518
-0.0324	-10.528	-0.0324	-11.2287		-0.0324	-14.7771	-0.0324	-5.35173		-0.0324	-16.7445	-0.0324	-4.68082
-0.0334	-11.3447	-0.0334	-11.6354		-0.0334	-15.6546	-0.0334	-5.75938		-0.0334	-17.6928	-0.0334	-5.00637
-0.0344	-12.1246	-0.0344	-12.2259		-0.0344	-16.4897	-0.0344	-5.99434		-0.0344	-18.6553	-0.0344	-5.40127
-0.0354	-12.9002	-0.0354	-13.1094		-0.0354	-17.2258	-0.0354	-6.18967		-0.0354	-19.448	-0.0354	-5.73107
-0.0364	-13.7452	-0.0364	-13.7173		-0.0364	-18.1175	-0.0364	-6.59306		-0.0364	-20.4246	-0.0364	-6.04954
-0.0374	-14.678	-0.0374	-14.1022		-0.0374	-19.0375	-0.0374	-6.93418		-0.0374	-21.5428	-0.0374	-6.41897
-0.0384	-15.6546	-0.0384	-14.8559		-0.0384	-19.8301	-0.0384	-7.12243		-0.0384	-22.5053	-0.0384	-6.81387
-0.0394	-16.518	-0.0394	-15.9056		-0.0394	-20.6228	-0.0394	-7.45648		-0.0394	-23.5244	-0.0394	-7.23708
-0.0404	-17.5655	-0.0404	-16.6491		-0.0404	-21.5711	-0.0404	-7.92781		-0.0404	-24.5294	-0.0404	-7.69285
-0.0414	-18.6695	-0.0414	-17.2614		-0.0414	-22.4204	-0.0414	-8.19533		-0.0414	-25.6476	-0.0414	-8.02831
-0.0424	-19.8443	-0.0424	-18.3694		-0.0424	-23.2272	-0.0424	-8.43595		-0.0424	-26.7516	-0.0424	-8.39349
-0.0434	-20.6794	-0.0434	-19.215		-0.0434	-24.2038	-0.0434	-8.91578		-0.0434	-27.7848	-0.0434	-8.82944
-0.0444	-21.8967	-0.0444	-19.7544		-0.0444	-25.138	-0.0444	-9.29795		-0.0444	-28.7756	-0.0444	-9.29653
-0.0454	-23.1139	-0.0454	-20.7895		-0.0454	-25.9448	-0.0454	-9.53715		-0.0454	-29.9363	-0.0454	-9.76079
-0.0464	-24.402	-0.0464	-22.1016		-0.0464	-26.8931	-0.0464	-9.94763		-0.0464	-30.9413	-0.0464	-10.2151
-0.0474	-25.4494	-0.0474	-23.2825		-0.0474	-27.8132	-0.0474	-10.4501		-0.0474	-31.833	-0.0474	-10.61
-0.0484	-26.6667	-0.0484	-24.0698		-0.0484	-28.7049	-0.0484	-10.7502		-0.0484	-33.0219	-0.0484	-11.0403
-0.0494	-28.0113	-0.0494	-25.2215		-0.0494	-29.3701	-0.0494	-11.0573		-0.0494	-34.0694	-0.0494	-11.557
-0.0504	-29.2852	-0.0504	-26.4461		-0.0504	-30.4883	-0.0504	-11.5527		-0.0504	-35.2725	-0.0504	-12.0453
-0.0514	-30.4459	-0.0514	-27.5979		-0.0514	-31.465	-0.0514	-11.9972		-0.0514	-36.4048	-0.0514	-12.5209
-0.0524	-31.649	-0.0524	-28.5163		-0.0524	-32.385	-0.0524	-12.2972		-0.0524	-37.2258	-0.0524	-12.9512
-0.0534	-33.1069	-0.0534	-29.4931		-0.0534	-33.3192	-0.0534	-12.6865		-0.0534	-38.2873	-0.0534	-13.3687
-0.0544	-34.4657	-0.0544	-30.6011		-0.0544	-34.3383	-0.0544	-13.2895		-0.0544	-39.6461	-0.0544	-13.8613
-0.0554	-35.6405	-0.0554	-31.8987		-0.0554	-35.2725	-0.0554	-13.6589		-0.0554	-40.7219	-0.0554	-14.4232
-0.0564	-36.971	-0.0564	-32.9921		-0.0564	-36.1642	-0.0564	-13.9561		-0.0564	-41.6844	-0.0564	-14.9611
-0.0574	-38.4572	-0.0574	-34.5958		-0.0574	-37.1408	-0.0574	-14.5223		-0.0574	-43.0007	-0.0574	-15.3999
-0.0584	-39.6886	-0.0584	-35.835		-0.0584	-38.0609	-0.0584	-15.0177		-0.0584	-44.1189	-0.0584	-15.8528
-0.0594	-40.9766	-0.0594	-36.7534		-0.0594	-39.0941	-0.0594	-15.3149		-0.0594	-45.2654	-0.0594	-16.3482
-0.0604	-42.3213	-0.0604	-38.1238		-0.0604	-39.8868	-0.0604	-15.7254		-0.0604	-46.327	-0.0604	-16.8861
-0.0614	-43.8075	-0.0614	-39.7275		-0.0614	-40.8351	-0.0614	-16.3199		-0.0614	-47.5018	-0.0614	-17.4381
-0.0624	-45.2229	-0.0624	-40.9813		-0.0624	-41.8542	-0.0624	-16.702		-0.0624	-48.804	-0.0624	-17.9476
-0.0634	-46.4968	-0.0634	-41.6228		-0.0634	-42.661	-0.0634	-17.0276		-0.0634	-49.7381	-0.0634	-18.3581
-0.0644	-47.9547	-0.0644	-42.9641		-0.0644	-43.6801	-0.0644	-17.6362		-0.0644	-50.9696	-0.0644	-18.8677
-0.0654	-49.3135	-0.0654	-44.4802		-0.0654	-44.6426	-0.0654	-18.1316		-0.0654	-52.1161	-0.0654	-19.3914
-0.0664	-50.6865	-0.0664	-45.6174		-0.0664	-45.7183	-0.0664	-18.4572		-0.0664	-52.937	-0.0664	-19.8726
-0.0674	-51.9321	-0.0674	-46.9587		-0.0674	-46.6101	-0.0674	-19.0234		-0.0674	-54.1118	-0.0674	-20.4388
-0.0684	-53.5457	-0.0684	-48.8394		-0.0684	-47.5159	-0.0684	-19.6037		-0.0684	-55.1451	-0.0684	-20.92
-0.0694	-55.0035	-0.0694	-50.2972		-0.0694	-48.5917	-0.0694	-19.9292		-0.0694	-56.603	-0.0694	-21.3871
-0.0704	-56.4897	-0.0704	-51.4635		-0.0704	-49.5966	-0.0704	-20.3539		-0.0704	-57.5089	-0.0704	-21.9816
-0.0714	-57.8627	-0.0714	-52.4403		-0.0714	-50.6157	-0.0714	-20.9766		-0.0714	-58.9384	-0.0714	-22.5336
-0.0724	-59.2357	-0.0724	-53.2859		-0.0724	-51.5499	-0.0724	-21.4579		-0.0724	-60.0283	-0.0724	-23.0715
-0.0734	-60.5095	-0.0734	-54.1898		-0.0734	-52.569	-0.0734	-21.7976		-0.0734	-61.4437	-0.0734	-23.5386
-0.0744	-62.2505	-0.0744	-55.9101		-0.0744	-53.3192	-0.0744	-22.3496		-0.0744	-62.1798	-0.0744	-24.0481
-0.0754	-63.6801	-0.0754	-57.7325		-0.0754	-54.3949	-0.0754	-22.9441		-0.0754	-63.1706	-0.0754	-24.6426
-0.0764	-64.9257	-0.0764	-59.5257		-0.0764	-55.414	-0.0764	-23.3546		-0.0764	-64.8266	-0.0764	-25.1522
-0.0774	-66.5393	-0.0774	-61.1439		-0.0774	-56.4473	-0.0774	-23.7509		-0.0774	-65.874	-0.0774	-25.7608
-0.0784	-68.2378	-0.0784	-62.179		-0.0784	-57.2116	-0.0784	-24.4586		-0.0784	-66.9214	-0.0784	-26.327
-0.0794	-69.4975	-0.0794	-63.4037		-0.0794	-58.1175	-0.0794	-24.954		-0.0794	-68.0396	-0.0794	-26.8224
-0.0804	-70.9554	-0.0804	-64.5554		-0.0804	-59.3489	-0.0804	-25.2937		-0.0804	-69.0587	-0.0804	-27.2895
-0.0814	-72.4841	-0.0814	-65.6926		-0.0814	-60.368	-0.0814	-25.8033		-0.0814	-70.2335	-0.0814	-27.9122
-0.0824	-74.126	-0.0824	-67.2088		-0.0824	-61.2456	-0.0824	-26.4685		-0.0824	-71.4791	-0.0824	-28.6058
-0.0834	-75.3574	-0.0834	-69.2644		-0.0834	-62.1656	-0.0834	-26.9073		-0.0834	-72.2718	-0.0834	-29.2286
-0.0844	-76.971	-0.0844	-70.9993		-0.0844	-63.3829	-0.0844	-27.247		-0.0844	-73.8146	-0.0844	-29.6815
-0.0854	-78.5421	-0.0854	-72.1073		-0.0854	-64.2321	-0.0854	-27.9547		-0.0854	-74.7912	-0.0854	-30.1486
-0.0864	-79.1932	-0.0864	-72.9966		-0.0864	-65.1097	-0.0864	-28.5209		-0.0864	-75.966	-0.0864	-30.7006
-0.0874	-81.2173	-0.0874	-74.0025		-0.0874	-66.1854	-0.0874	-28.8747		-0.0874	-76.6313	-0.0874	-31.3093
-0.0884	-82.7742	-0.0884	-75.8103		-0.0884	-67.3744	-0.0884	-29.4551		-0.0884	-77.6787	-0.0884	-31.833
-0.0894	-84.218	-0.0894	-77.4578		-0.0894	-68.4218	-0.0894	-30.0637		-0.0894	-79.6603	-0.0894	-32.4982
-0.0904	-85.3362	-0.0904	-78.8427		-0.0904	-69.3418	-0.0904	-30.5025		-0.0904	-80.7219	-0.0904	-32.7672
-0.0914	-86.5817	-0.0914	-80.738		-0.0914	-70.1628	-0.0914	-30.9413		-0.0914	-82.1656	-0.0914	-33.4183
-0.0924	-88.6483	-0.0924	-82.4437		-0.0924	-71.5216	-0.0924	-31.6631		-0.0924	-83.3263	-0.0924	-34.0552
-0.0934	-90.4034	-0.0934	-83.2747		-0.0934	-72.4558	-0.0934	-32.2152		-0.0934	-84.3312	-0.0934	-34.5223
-0.0944	-91.7764	-0.0944	-84.9805		-0.0944	-73.4466	-0.0944	-32.5832		-0.0944	-85.1805	-0.0944	-35.1734
-0.0954	-93.1069	-0.0954	-85.17		-0.0954	-74.494	-0.0954	-33.1493		-0.0954	-86.0014	-0.0954	-35.8528
-0.0964	-94.6497	-0.0964	-86.8493		-0.0964	-75.5414	-0.0964	-33.8429		-0.0964	-87.6433	-0.0964	-36.4331
-0.0974	-96.3057	-0.0974	-87.7299		-0.0974	-76.4473	-0.0974	-34.2392		-0.0974	-88.6766	-0.0974	-37.0418
-0.0984	-97.7212	-0.0984	-90.2143		-0.0984	-77.3531	-0.0984	-34.6497		-0.0984	-90.2477	-0.0984	-37.5089
-0.0994	-98.9951	-0.0994	-92.5469		-0.0994	-78.4289	-0.0994	-35.3999		-0.0994	-90.7856	-0.0994	-38.2449
-0.1004	-100.198	-0.1004	-93.8736		-0.1004	-79.5612	-0.1004	-35.9094		-0.1004	-91.8613	-0.1004	-38.8252
-0.1014	-101.982	-0.1014	-95.2732		-0.1014	-80.5237	-0.1014	-36.3482		-0.1014	-93.1635	-0.1014	-39.3489
-0.1024	-103.68	-0.1024	-97.1101		-0.1024	-81.9108	-0.1024	-36.9851		-0.1024	-94.2958	-0.1024	-39.8585
-0.1034	-104.926	-0.1034	-98.3493		-0.1034	-82.7318	-0.1034	-37.6645		-0.1034	-95.2866	-0.1034	-40.3963
-0.1044	-106.568	-0.1044	-98.9471		-0.1044	-83.7084	-0.1044	-38.1458		-0.1044	-96.4756	-0.1044	-40.92
-0.1054	-107.856	-0.1054	-100.594		-0.1054	-84.7134	-0.1054	-38.5987		-0.1054	-97.0559	-0.1054	-41.6419
-0.1064	-109.724	-0.1064	-101.79		-0.1064	-85.7325	-0.1064	-39.2923		-0.1064	-98.1033	-0.1064	-42.0524
-0.1074	-110.87	-0.1074	-102.009		-0.1074	-86.4402	-0.1074	-39.8302		-0.1074	-100.396	-0.1074	-42.5336
-0.1084	-112.753	-0.1084	-103.321		-0.1084	-87.4593	-0.1084	-40.1982		-0.1084	-101.486	-0.1084	-43.1989
-0.1094	-114.31	-0.1094	-106.149		-0.1094	-88.719	-0.1094	-40.6794		-0.1094	-102.392	-0.1094	-43.6801
-0.1104	-115.626	-0.1104	-108.073		-0.1104	-89.7098	-0.1104	-41.4579		-0.1104	-103.992	-0.1104	-44.4161
-0.1114	-117.268	-0.1114	-108.875		-0.1114	-90.7006	-0.1114	-41.9674		-0.1114	-104.685	-0.1114	-45.0814
-0.1124	-118.698	-0.1124	-109.138		-0.1124	-92.0028	-0.1124	-42.4629		-0.1124	-105.931	-0.1124	-45.4777
-0.1134	-120.071	-0.1134	-112.608		-0.1134	-93.0361	-0.1134	-43.2696		-0.1134	-107.077	-0.1134	-45.8316
-0.1144	-121.755	-0.1144	-114.605		-0.1144	-93.8004	-0.1144	-43.7792		-0.1144	-107.544	-0.1144	-46.5534
-0.1154	-123.185	-0.1154	-115.873		-0.1154	-94.9045	-0.1154	-44.133		-0.1154	-108.521	-0.1154	-47.2328
-0.1164	-124.657	-0.1164	-116.456		-0.1164	-96.4756	-0.1164	-44.7417		-0.1164	-109.696	-0.1164	-47.9689
-0.1174	-126.242	-0.1174	-114.546		-0.1174	-97.3248	-0.1174	-45.5485		-0.1174	-111.239	-0.1174	-48.4359
-0.1184	-127.615	-0.1184	-117.448		-0.1184	-98.2166	-0.1184	-45.9448		-0.1184	-112.88	-0.1184	-49.1578
-0.1194	-129.384	-0.1194	-119.868		-0.1194	-98.9384	-0.1194	-46.3128		-0.1194	-113.531	-0.1194	-49.724
-0.1204	-130.502	-0.1204	-121.544		-0.1204	-100.212	-0.1204	-47.0913		-0.1204	-114.749	-0.1204	-50.3185
-0.1214	-132.088	-0.1214	-123.469		-0.1214	-101.147	-0.1214	-47.6716		-0.1214	-115.442	-0.1214	-51.0686
-0.1224	-133.333	-0.1224	-125.787		-0.1224	-102.59	-0.1224	-47.8415		-0.1224	-116.886	-0.1224	-51.2951
-0.1234	-134.919	-0.1234	-126.924		-0.1234	-103.411	-0.1234	-48.6907		-0.1234	-119.306	-0.1234	-51.9604
-0.1244	-136.405	-0.1244	-129.198		-0.1244	-104.515	-0.1244	-49.4126		-0.1244	-119.943	-0.1244	-52.5124
-0.1254	-137.99	-0.1254	-131.094		-0.1254	-105.492	-0.1254	-49.8231		-0.1254	-119.703	-0.1254	-52.9229
-0.1264	-139.335	-0.1264	-132.172		-0.1264	-106.794	-0.1264	-50.3468		-0.1264	-121.415	-0.1264	-53.3333
-0.1274	-140.694	-0.1274	-133.353		-0.1274	-107.785	-0.1274	-51.2385		-0.1274	-122.052	-0.1274	-54.0694
-0.1284	-142.109	-0.1284	-134.286		-0.1284	-108.761	-0.1284	-51.6773		-0.1284	-122.491	-0.1284	-54.8762
-0.1294	-143.524	-0.1294	-136.094		-0.1294	-109.54	-0.1294	-52.1161		-0.1294	-123.284	-0.1294	-55.7962
-0.1304	-145.223	-0.1304	-137.479		-0.1304	-110.715	-0.1304	-52.9087		-0.1304	-123.34	-0.1304	-56.1783
-0.1314	-146.497	-0.1314	-139.593		-0.1314	-111.72	-0.1314	-53.5032		-0.1314	-126.369	-0.1314	-57.0418
-0.1324	-147.629	-0.1324	-140.482		-0.1324	-112.696	-0.1324	-53.9137		-0.1324	-128.677	-0.1324	-57.707
-0.1334	-149.469	-0.1334	-142.8		-0.1334	-113.928	-0.1334	-54.5648		-0.1334	-129.965	-0.1334	-58.1599
-0.1344	-151.168	-0.1344	-144.127		-0.1344	-115.188	-0.1344	-55.1451		-0.1344	-130.446	-0.1344	-58.7969
-0.1354	-152.159	-0.1354	-145.935		-0.1354	-115.527	-0.1354	-55.4848		-0.1354	-131.352	-0.1354	-59.3631
-0.1364	-153.857	-0.1364	-147.83		-0.1364	-116.561	-0.1364	-56.0934		-0.1364	-132.243	-0.1364	-59.7028
-0.1374	-154.848	-0.1374	-149.142		-0.1374	-117.778	-0.1374	-56.9285		-0.1374	-133.503	-0.1374	-60.3397
-0.1384	-157.254	-0.1384	-150.163		-0.1384	-118.57	-0.1384	-57.3815		-0.1384	-134.381	-0.1384	-60.8776
-0.1394	-158.811	-0.1394	-151.329		-0.1394	-119.717	-0.1394	-57.8344		-0.1394	-135.032	-0.1394	-61.2173
-0.1404	-159.943	-0.1404	-153.079		-0.1404	-120.538	-0.1404	-58.712		-0.1404	-135.994	-0.1404	-62.2364
-0.1414	-161.925	-0.1414	-155.12		-0.1414	-122.42	-0.1414	-59.3064		-0.1414	-138.401	-0.1414	-62.9299
-0.1424	-162.491	-0.1424	-156.14		-0.1424	-123.567	-0.1424	-59.7169		-0.1424	-140.099	-0.1424	-63.6943
-0.1434	-164.614	-0.1434	-158.035		-0.1434	-124.289	-0.1434	-60.2548		-0.1434	-141.26	-0.1434	-64.0623
-0.1444	-166.737	-0.1444	-159.493		-0.1444	-126.1	-0.1444	-61.005		-0.1444	-141.033	-0.1444	-64.3171
-0.1454	-168.153	-0.1454	-161.243		-0.1454	-127.049	-0.1454	-61.5145		-0.1454	-143.808	-0.1454	-65.1663
-0.1464	-170.134	-0.1464	-162.409		-0.1464	-128.167	-0.1464	-61.9108		-0.1464	-143.808	-0.1464	-65.9306
-0.1474	-171.691	-0.1474	-164.159		-0.1474	-128.818	-0.1474	-62.5902		-0.1474	-145.648	-0.1474	-66.8082
-0.1484	-172.399	-0.1484	-165.325		-0.1484	-129.837	-0.1484	-63.3121		-0.1484	-147.063	-0.1484	-67.3602
-0.1494	-174.805	-0.1494	-165.762		-0.1494	-130.488	-0.1494	-63.7084		-0.1494	-147.063	-0.1494	-67.9406
-0.1504	-175.938	-0.1504	-167.657		-0.1504	-131.366	-0.1504	-64.218		-0.1504	-147.629	-0.1504	-68.4926
-0.1514	-177.636	-0.1514	-169.553		-0.1514	-131.904	-0.1514	-64.954		-0.1514	-147.629	-0.1514	-69.0021
-0.1524	-178.91	-0.1524	-169.844		-0.1524	-133.22	-0.1524	-65.4352		-0.1524	-149.469	-0.1524	-69.7523
-0.1534	-180.184	-0.1534	-171.74		-0.1534	-134.89	-0.1534	-65.9165		-0.1534	-151.168	-0.1534	-70.3751
-0.1544	-181.175	-0.1544	-173.635		-0.1544	-135.301	-0.1544	-66.7374		-0.1544	-153.574	-0.1544	-71.012
-0.1554	-183.156	-0.1554	-176.113		-0.1554	-136.277	-0.1554	-67.3178		-0.1554	-154.706	-0.1554	-71.38
-0.1564	-185.987	-0.1564	-177.571		-0.1564	-137.721	-0.1564	-67.8132		-0.1564	-154.848	-0.1564	-72.2718
-0.1574	-187.827	-0.1574	-179.175		-0.1574	-138.457	-0.1574	-68.5917		-0.1574	-158.103	-0.1574	-72.8804
-0.1584	-189.667	-0.1584	-181.07		-0.1584	-141.331	-0.1584	-69.3418		-0.1584	-158.245	-0.1584	-73.574
-0.1594	-191.507	-0.1594	-183.111		-0.1594	-143.666	-0.1594	-69.8655		-0.1594	-159.094	-0.1594	-73.9844
-0.1604	-191.224	-0.1604	-183.84		-0.1604	-144.232	-0.1604	-70.4034		-0.1604	-161.359	-0.1604	-74.7346
-0.1614	-193.772	-0.1614	-184.569		-0.1614	-144.657	-0.1614	-71.281		-0.1614	-160.085	-0.1614	-75.0885
-0.1624	-195.895	-0.1624	-186.61		-0.1624	-145.789	-0.1624	-71.833		-0.1624	-160.51	-0.1624	-75.6829
-0.1634	-195.895	-0.1634	-189.088		-0.1634	-147.063	-0.1634	-72.1727		-0.1634	-162.067	-0.1634	-76.1925
-0.1644	-198.443	-0.1644	-189.672		-0.1644	-147.771	-0.1644	-72.9512		-0.1644	-164.756	-0.1644	-76.787
-0.1654	-198.301	-0.1654	-191.567		-0.1654	-148.337	-0.1654	-73.6306		-0.1654	-165.747	-0.1654	-77.7212
-0.1664	-201.132	-0.1664	-193.025		-0.1664	-149.328	-0.1664	-73.8712		-0.1664	-167.87	-0.1664	-78.811
-0.1674	-202.406	-0.1674	-194.045		-0.1674	-150.46	-0.1674	-74.4232		-0.1674	-168.153	-0.1674	-79.0658
-0.1684	-203.963	-0.1684	-195.649		-0.1684	-151.309	-0.1684	-75.2866		-0.1684	-169.285	-0.1684	-79.1649
-0.1694	-205.379	-0.1694	-197.253		-0.1694	-152.583	-0.1694	-75.5272		-0.1694	-169.568	-0.1694	-80.0283
-0.1704	-207.36	-0.1704	-199.439		-0.1704	-153.008	-0.1704	-76.0651		-0.1704	-169.002	-0.1704	-80.2689
-0.1714	-208.068	-0.1714	-200.023		-0.1714	-153.857	-0.1714	-77.0701		-0.1714	-172.965	-0.1714	-80.7502
-0.1724	-210.333	-0.1724	-201.335		-0.1724	-154.848	-0.1724	-77.5513		-0.1724	-174.098	-0.1724	-82.0099
-0.1734	-212.031	-0.1734	-203.522		-0.1734	-155.697	-0.1734	-78.0892		-0.1734	-173.107	-0.1734	-82.6044
-0.1744	-212.88	-0.1744	-203.376		-0.1744	-156.688	-0.1744	-78.7544		-0.1744	-175.513	-0.1744	-82.8167
-0.1754	-214.154	-0.1754	-204.979		-0.1754	-158.103	-0.1754	-79.5754		-0.1754	-177.495	-0.1754	-84.0198
-0.1764	-216.136	-0.1764	-207.895		-0.1764	-158.245	-0.1764	-80.3256		-0.1764	-175.513	-0.1764	-84.1897
-0.1774	-217.41	-0.1774	-209.353		-0.1774	-159.236	-0.1774	-80.8634		-0.1774	-179.901	-0.1774	-84.3454
-0.1784	-218.259	-0.1784	-210.957		-0.1784	-160.368	-0.1784	-81.6277		-0.1784	-178.485	-0.1784	-85.2088
-0.1794	-219.25	-0.1794	-212.706		-0.1794	-161.359	-0.1794	-82.2364		-0.1794	-179.335	-0.1794	-86.3836
-0.1804	-222.222	-0.1804	-214.602		-0.1804	-165.605	-0.1804	-82.845		-0.1804	-180.042	-0.1804	-86.6667
-0.1814	-222.93	-0.1814	-214.602		-0.1814	-167.162	-0.1814	-83.3829		-0.1814	-180.326	-0.1814	-87.2753
-0.1824	-224.487	-0.1824	-215.914		-0.1824	-168.294	-0.1824	-84.0481		-0.1824	-182.307	-0.1824	-87.7141
-0.1834	-226.327	-0.1834	-217.663		-0.1834	-167.87	-0.1834	-84.4444		-0.1834	-183.298	-0.1834	-88.4926
-0.1844	-227.459	-0.1844	-219.85		-0.1844	-170.134	-0.1844	-84.9115		-0.1844	-182.873	-0.1844	-89.1578
-0.1854	-228.875	-0.1854	-221.308		-0.1854	-171.833	-0.1854	-85.5909		-0.1854	-183.298	-0.1854	-89.5541
-0.1864	-231.564	-0.1864	-223.495		-0.1864	-172.258	-0.1864	-85.8316		-0.1864	-186.978	-0.1864	-90.5449
-0.1874	-231.706	-0.1874	-225.098		-0.1874	-173.39	-0.1874	-86.2562		-0.1874	-191.224	-0.1874	-90.7856
-0.1884	-233.687	-0.1884	-226.265		-0.1884	-174.664	-0.1884	-87.1762		-0.1884	-189.95	-0.1884	-91.1111
-0.1894	-235.527	-0.1894	-227.723		-0.1894	-176.221	-0.1894	-88.1529		-0.1894	-191.932	-0.1894	-91.38
-0.1904	-237.226	-0.1904	-228.306		-0.1904	-175.938	-0.1904	-88.5775		-0.1904	-191.224	-0.1904	-92.7388
-0.1914	-238.5	-0.1914	-229.18		-0.1914	-178.202	-0.1914	-89.0871		-0.1914	-191.791	-0.1914	-93.6023
-0.1924	-240.057	-0.1924	-231.513		-0.1924	-179.759	-0.1924	-90.0071		-0.1924	-193.489	-0.1924	-93.4749
-0.1934	-241.331	-0.1934	-232.679		-0.1934	-180.467	-0.1934	-90.4742		-0.1934	-196.745	-0.1934	-93.8429
-0.1944	-241.614	-0.1944	-234.137		-0.1944	-181.458	-0.1944	-90.8988		-0.1944	-196.32	-0.1944	-95.2017
-0.1954	-243.029	-0.1954	-236.178		-0.1954	-182.59	-0.1954	-91.5924		-0.1954	-198.16	-0.1954	-95.0602
-0.1964	-245.86	-0.1964	-237.636		-0.1964	-183.723	-0.1964	-92.4133		-0.1964	-196.886	-0.1964	-96.2491
-0.1974	-247.7	-0.1974	-239.094		-0.1974	-184.289	-0.1974	-92.7105		-0.1974	-200.849	-0.1974	-96.4331
-0.1984	-248.549	-0.1984	-239.823		-0.1984	-184.996	-0.1984	-93.6164		-0.1984	-200.142	-0.1984	-97.6221
-0.1994	-250.531	-0.1994	-241.864		-0.1994	-186.837	-0.1994	-94.494		-0.1994	-203.963	-0.1994	-98.0609
-0.2004	-251.805	-0.2004	-242.885		-0.2004	-188.252	-0.2004	-94.862		-0.2004	-203.397	-0.2004	-98.4289
-0.2014	-253.362	-0.2014	-242.885		-0.2014	-188.677	-0.2014	-95.3574		-0.2014	-201.557	-0.2014	-99.7877
-0.2024	-253.079	-0.2024	-245.217		-0.2024	-189.809	-0.2024	-96.2774		-0.2024	-205.803	-0.2024	-100.283
-0.2034	-255.768	-0.2034	-246.238		-0.2034	-190.8	-0.2034	-96.603		-0.2034	-206.653	-0.2034	-100.75
-0.2044	-259.306	-0.2044	-248.425		-0.2044	-193.064	-0.2044	-96.8719		-0.2044	-208.634	-0.2044	-101.331
-0.2054	-260.297	-0.2054	-250.466		-0.2054	-194.055	-0.2054	-97.6645		-0.2054	-207.926	-0.2054	-102.944
-0.2064	-261.996	-0.2064	-252.653		-0.2064	-194.904	-0.2064	-98.3581		-0.2064	-207.219	-0.2064	-103.128
-0.2074	-263.694	-0.2074	-254.402		-0.2074	-195.329	-0.2074	-98.7544		-0.2074	-209.908	-0.2074	-103.737
-0.2084	-264.26	-0.2084	-254.694		-0.2084	-196.32	-0.2084	-99.6744		-0.2084	-212.597	-0.2084	-103.708
-0.2094	-265.534	-0.2094	-256.443		-0.2094	-198.16	-0.2094	-100.382		-0.2094	-211.182	-0.2094	-105.011
-0.2104	-266.808	-0.2104	-259.213		-0.2104	-199.292	-0.2104	-100.807		-0.2104	-213.73	-0.2104	-105.053
-0.2114	-268.224	-0.2114	-260.525		-0.2114	-199.292	-0.2114	-101.316		-0.2114	-214.437	-0.2114	-106.001
-0.2124	-269.639	-0.2124	-260.962		-0.2124	-200.566	-0.2124	-102.038		-0.2124	-215.994	-0.2124	-106.624
-0.2134	-270.347	-0.2134	-262.712		-0.2134	-201.132	-0.2134	-102.703		-0.2134	-215.57	-0.2134	-107.629
-0.2144	-271.479	-0.2144	-264.316		-0.2144	-202.831	-0.2144	-103.029		-0.2144	-217.127	-0.2144	-107.912
-0.2154	-273.461	-0.2154	-265.919		-0.2154	-204.671	-0.2154	-103.737		-0.2154	-220.241	-0.2154	-107.459
-0.2164	-274.876	-0.2164	-266.211		-0.2164	-204.954	-0.2164	-104.6		-0.2164	-220.807	-0.2164	-108.252
-0.2174	-275.725	-0.2174	-268.398		-0.2174	-205.096	-0.2174	-105.067		-0.2174	-223.071	-0.2174	-110.474
-0.2184	-276.858	-0.2184	-269.71		-0.2184	-206.228	-0.2184	-105.619		-0.2184	-222.505	-0.2184	-110.234
-0.2194	-278.273	-0.2194	-270.73		-0.2194	-207.219	-0.2194	-106.525		-0.2194	-223.071	-0.2194	-110.573
-0.2204	-280.255	-0.2204	-272.188		-0.2204	-207.502	-0.2204	-106.921		-0.2204	-224.77	-0.2204	-111.805
-0.2214	-281.67	-0.2214	-274.958		-0.2214	-208.634	-0.2214	-107.771		-0.2214	-225.336	-0.2214	-112.116
-0.2224	-283.369	-0.2224	-276.708		-0.2224	-209.908	-0.2224	-108.379		-0.2224	-224.628	-0.2224	-112.201
-0.2234	-286.624	-0.2234	-276.562		-0.2234	-210.474	-0.2234	-109.186		-0.2234	-226.327	-0.2234	-113.277
-0.2244	-287.19	-0.2244	-273.063		-0.2244	-213.447	-0.2244	-109.568		-0.2244	-227.601	-0.2244	-113.616
-0.2254	-288.464	-0.2254	-278.311		-0.2254	-213.022	-0.2254	-109.922		-0.2254	-227.459	-0.2254	-113.815
-0.2264	-289.172	-0.2264	-282.102		-0.2264	-214.579	-0.2264	-110.786		-0.2264	-226.327	-0.2264	-115.272
-0.2274	-292.569	-0.2274	-282.977		-0.2274	-215.853	-0.2274	-111.38		-0.2274	-231.847	-0.2274	-116.292
-0.2284	-295.117	-0.2284	-284.143		-0.2284	-216.844	-0.2284	-112.159		-0.2284	-235.952	-0.2284	-115.966
-0.2294	-295.258	-0.2294	-286.038		-0.2294	-218.117	-0.2294	-112.951		-0.2294	-235.81	-0.2294	-116.575
-0.2304	-295.683	-0.2304	-287.205		-0.2304	-219.533	-0.2304	-113.503		-0.2304	-235.669	-0.2304	-118.033
-0.2314	-298.372	-0.2314	-287.35		-0.2314	-219.391	-0.2314	-114.013		-0.2314	-237.933	-0.2314	-119.335
-0.2324	-298.938	-0.2324	-288.954		-0.2324	-221.373	-0.2324	-114.225		-0.2324	-234.82	-0.2324	-120.467
-0.2334	-300.354	-0.2334	-292.307		-0.2334	-222.505	-0.2334	-115.159		-0.2334	-235.669	-0.2334	-120.58
-0.2344	-302.194	-0.2344	-293.473		-0.2344	-223.071	-0.2344	-115.796		-0.2344	-238.075	-0.2344	-121.132
-0.2354	-302.76	-0.2354	-294.202		-0.2354	-224.628	-0.2354	-116.051		-0.2354	-239.632	-0.2354	-121.642
-0.2364	-304.742	-0.2364	-296.098		-0.2364	-228.167	-0.2364	-116.999		-0.2364	-241.614	-0.2364	-122.095
-0.2374	-308.422	-0.2374	-296.681		-0.2374	-230.007	-0.2374	-118.089		-0.2374	-241.897	-0.2374	-121.529
-0.2384	-311.536	-0.2384	-297.41		-0.2384	-231.423	-0.2384	-118.231		-0.2384	-243.029	-0.2384	-121.925
-0.2394	-314.225	-0.2394	-300.471		-0.2394	-233.546	-0.2394	-118.91		-0.2394	-246.426	-0.2394	-123.581
-0.2404	-316.49	-0.2404	-302.804		-0.2404	-233.687	-0.2404	-119.689		-0.2404	-245.435	-0.2404	-124.855
-0.2414	-317.056	-0.2414	-304.408		-0.2414	-236.376	-0.2414	-120.481		-0.2414	-246.709	-0.2414	-124.798
-0.2424	-317.056	-0.2424	-303.387		-0.2424	-237.226	-0.2424	-120.481		-0.2424	-245.86	-0.2424	-125.648
-0.2434	-317.622	-0.2434	-307.469		-0.2434	-237.792	-0.2434	-121.161		-0.2434	-249.54	-0.2434	-127.006
-0.2444	-319.321	-0.2444	-309.51		-0.2444	-239.207	-0.2444	-122.321		-0.2444	-250.531	-0.2444	-128.025
-0.2454	-321.585	-0.2454	-310.822		-0.2454	-239.349	-0.2454	-123.086		-0.2454	-251.805	-0.2454	-127.219
-0.2464	-324.699	-0.2464	-310.531		-0.2464	-240.198	-0.2464	-123.213		-0.2464	-251.805	-0.2464	-127.686
-0.2474	-328.662	-0.2474	-310.531		-0.2474	-240.764	-0.2474	-123.992		-0.2474	-250.248	-0.2474	-128.931
-0.2484	-330.786	-0.2484	-310.239		-0.2484	-241.897	-0.2484	-125.081		-0.2484	-252.088	-0.2484	-129.059
-0.2494	-330.644	-0.2494	-311.989		-0.2494	-242.604	-0.2494	-125.195		-0.2494	-257.183	-0.2494	-128.889
-0.2504	-333.475	-0.2504	-316.217		-0.2504	-244.869	-0.2504	-125.775		-0.2504	-258.174	-0.2504	-131.054
-0.2514	-333.05	-0.2514	-317.237		-0.2514	-246.285	-0.2514	-126.539		-0.2514	-255.343	-0.2514	-132.13
-0.2524	-333.05	-0.2524	-317.82		-0.2524	-246.143	-0.2524	-126.879		-0.2524	-258.316	-0.2524	-132.597
-0.2534	-334.89	-0.2534	-318.258		-0.2534	-246.568	-0.2534	-127.573		-0.2534	-257.749	-0.2534	-133.39
-0.2544	-337.155	-0.2544	-318.695		-0.2544	-247.558	-0.2544	-128.677		-0.2544	-259.873	-0.2544	-133.758
-0.2554	-337.721	-0.2554	-322.923		-0.2554	-248.125	-0.2554	-128.988		-0.2554	-262.845	-0.2554	-134.947
-0.2564	-338.57	-0.2564	-325.984		-0.2564	-248.549	-0.2564	-129.455		-0.2564	-266.667	-0.2564	-135.202
-0.2574	-339.561	-0.2574	-327.588		-0.2574	-249.257	-0.2574	-130.262		-0.2574	-264.968	-0.2574	-136.263
-0.2584	-339.278	-0.2584	-329.192		-0.2584	-250.106	-0.2584	-131.281		-0.2584	-263.977	-0.2584	-137.353
-0.2594	-340.269	-0.2594	-330.212		-0.2594	-251.522	-0.2594	-131.352		-0.2594	-267.516	-0.2594	-137.608
-0.2604	-342.392	-0.2604	-332.837		-0.2604	-255.06	-0.2604	-131.791		-0.2604	-266.242	-0.2604	-138.16
-0.2614	-345.648	-0.2614	-334.586		-0.2614	-256.759	-0.2614	-132.527		-0.2614	-270.205	-0.2614	-138.655
-0.2624	-349.611	-0.2624	-335.461		-0.2624	-256.476	-0.2624	-133.319		-0.2624	-268.224	-0.2624	-139.547
-0.2634	-354.14	-0.2634	-333.857		-0.2634	-256.476	-0.2634	-133.715		-0.2634	-269.922	-0.2634	-140.241
-0.2644	-357.396	-0.2644	-337.502		-0.2644	-258.74	-0.2644	-134.607		-0.2644	-272.753	-0.2644	-139.873
-0.2654	-357.962	-0.2654	-342.021		-0.2654	-262.562	-0.2654	-135.57		-0.2654	-274.168	-0.2654	-140.977
-0.2664	-356.688	-0.2664	-343.188		-0.2664	-261.854	-0.2664	-135.655		-0.2664	-271.479	-0.2664	-142.392
-0.2674	-356.829	-0.2674	-344.354		-0.2674	-261.571	-0.2674	-136.561		-0.2674	-272.47	-0.2674	-141.415
-0.2684	-357.82	-0.2684	-346.832		-0.2684	-263.694	-0.2684	-137.863		-0.2684	-274.31	-0.2684	-142.958
-0.2694	-362.067	-0.2694	-349.602		-0.2694	-265.11	-0.2694	-138.117		-0.2694	-276.008	-0.2694	-143.949
-0.2704	-362.491	-0.2704	-350.331		-0.2704	-265.251	-0.2704	-138.132		-0.2704	-278.698	-0.2704	-144.515
-0.2714	-362.774	-0.2714	-345.958		-0.2714	-265.959	-0.2714	-139.094		-0.2714	-275.867	-0.2714	-144.374
-0.2724	-363.765	-0.2724	-350.914		-0.2724	-266.667	-0.2724	-139.618		-0.2724	-273.885	-0.2724	-145.081
-0.2734	-364.614	-0.2734	-353.976		-0.2734	-267.799	-0.2734	-140.41		-0.2734	-280.396	-0.2734	-146.072
-0.2744	-365.464	-0.2744	-355.58		-0.2744	-267.941	-0.2744	-141.062		-0.2744	-281.387	-0.2744	-146.921
-0.2754	-365.747	-0.2754	-357.183		-0.2754	-272.611	-0.2754	-141.684		-0.2754	-281.953	-0.2754	-147.488
-0.2764	-367.728	-0.2764	-361.703		-0.2764	-272.328	-0.2764	-142.534		-0.2764	-283.086	-0.2764	-148.762
-0.2774	-369.002	-0.2774	-358.058		-0.2774	-272.47	-0.2774	-142.817		-0.2774	-284.784	-0.2774	-148.762
-0.2784	-370.559	-0.2784	-357.038		-0.2784	-271.479	-0.2784	-143.383		-0.2784	-285.067	-0.2784	-149.186
-0.2794	-370.984	-0.2794	-363.306		-0.2794	-274.168	-0.2794	-144.374		-0.2794	-288.889	-0.2794	-148.762
-0.2804	-378.91	-0.2804	-365.493		-0.2804	-275.018	-0.2804	-144.798		-0.2804	-287.615	-0.2804	-148.62
-0.2814	-380.609	-0.2814	-368.701		-0.2814	-276.433	-0.2814	-145.223		-0.2814	-286.483	-0.2814	-150.46
-0.2824	-378.91	-0.2824	-370.887		-0.2824	-281.387	-0.2824	-146.638		-0.2824	-286.341	-0.2824	-152.442
-0.2834	-379.193	-0.2834	-370.887		-0.2834	-282.519	-0.2834	-147.205		-0.2834	-288.464	-0.2834	-153.291
-0.2844	-381.599	-0.2844	-373.366		-0.2844	-279.83	-0.2844	-147.488		-0.2844	-286.766	-0.2844	-153.999
-0.2854	-384.43	-0.2854	-374.678		-0.2854	-286.766	-0.2854	-148.62		-0.2854	-291.578	-0.2854	-154.282
-0.2864	-389.101	-0.2864	-372.929		-0.2864	-285.775	-0.2864	-149.611		-0.2864	-292.711	-0.2864	-155.414
-0.2874	-388.535	-0.2874	-373.22		-0.2874	-286.058	-0.2874	-150.035		-0.2874	-294.409	-0.2874	-156.546
-0.2884	-389.95	-0.2884	-377.302		-0.2884	-287.898	-0.2884	-150.318		-0.2884	-293.984	-0.2884	-157.113
-0.2894	-390.517	-0.2894	-379.052		-0.2894	-288.747	-0.2894	-151.451		-0.2894	-294.692	-0.2894	-156.971
-0.2904	-389.95	-0.2904	-379.052		-0.2904	-288.606	-0.2904	-152.017		-0.2904	-297.098	-0.2904	-157.254
-0.2914	-391.791	-0.2914	-379.635		-0.2914	-288.181	-0.2914	-152.3		-0.2914	-300.637	-0.2914	-156.688
-0.2924	-394.904	-0.2924	-380.364		-0.2924	-289.172	-0.2924	-153.291		-0.2924	-301.203	-0.2924	-155.839
-0.2934	-395.471	-0.2934	-381.093		-0.2934	-292.003	-0.2934	-153.291		-0.2934	-302.052	-0.2934	-160.085
-0.2944	-394.48	-0.2944	-381.676		-0.2944	-292.994	-0.2944	-153.857		-0.2944	-302.76	-0.2944	-159.66
-0.2954	-396.037	-0.2954	-388.82		-0.2954	-294.268	-0.2954	-154.565		-0.2954	-298.655	-0.2954	-161.359
-0.2964	-395.895	-0.2964	-389.986		-0.2964	-294.409	-0.2964	-155.556		-0.2964	-301.486	-0.2964	-161.642
-0.2974	-404.105	-0.2974	-390.277		-0.2974	-296.108	-0.2974	-155.839		-0.2974	-302.194	-0.2974	-162.491
-0.2984	-413.163	-0.2984	-391.298		-0.2984	-297.381	-0.2984	-155.414		-0.2984	-305.874	-0.2984	-161.642
-0.2994	-412.456	-0.2994	-392.173		-0.2994	-298.231	-0.2994	-156.546		-0.2994	-302.477	-0.2994	-162.067
-0.3004	-413.163	-0.3004	-394.651		-0.3004	-298.089	-0.3004	-157.82		-0.3004	-303.043	-0.3004	-163.482
-0.3014	-413.588	-0.3014	-398.442		-0.3014	-299.505	-0.3014	-158.669		-0.3014	-307.573	-0.3014	-164.473
-0.3024	-413.163	-0.3024	-398.296		-0.3024	-300.637	-0.3024	-159.236		-0.3024	-309.13	-0.3024	-165.18
-0.3034	-413.022	-0.3034	-397.713		-0.3034	-301.486	-0.3034	-160.085		-0.3034	-307.573	-0.3034	-167.304
-0.3044	-413.022	-0.3044	-399.754		-0.3044	-302.477	-0.3044	-160.934		-0.3044	-307.856	-0.3044	-168.011
-0.3054	-417.127	-0.3054	-399.316		-0.3054	-303.609	-0.3054	-161.217		-0.3054	-314.367	-0.3054	-168.577
-0.3064	-418.259	-0.3064	-403.544		-0.3064	-305.166	-0.3064	-162.067		-0.3064	-311.96	-0.3064	-168.577
-0.3074	-423.638	-0.3074	-405.002		-0.3074	-305.874	-0.3074	-162.633		-0.3074	-312.102	-0.3074	-169.993
-0.3084	-424.77	-0.3084	-406.897		-0.3084	-307.148	-0.3084	-163.34		-0.3084	-316.773	-0.3084	-169.71
-0.3094	-424.204	-0.3094	-407.189		-0.3094	-308.28	-0.3094	-164.19		-0.3094	-316.065	-0.3094	-170.842
-0.3104	-425.619	-0.3104	-407.626		-0.3104	-307.431	-0.3104	-165.18		-0.3104	-311.394	-0.3104	-171.55
-0.3114	-426.044	-0.3114	-407.626		-0.3114	-309.13	-0.3114	-165.888		-0.3114	-314.084	-0.3114	-172.116
-0.3124	-424.912	-0.3124	-410.688		-0.3124	-308.139	-0.3124	-166.03		-0.3124	-314.65	-0.3124	-172.258
-0.3134	-426.469	-0.3134	-412.875		-0.3134	-309.979	-0.3134	-167.445		-0.3134	-321.585	-0.3134	-172.116
-0.3144	-429.724	-0.3144	-413.749		-0.3144	-313.234	-0.3144	-167.87		-0.3144	-322.859	-0.3144	-172.541
-0.3154	-432.13	-0.3154	-414.478		-0.3154	-313.234	-0.3154	-168.153		-0.3154	-320.594	-0.3154	-173.248
-0.3164	-432.979	-0.3164	-399.462		-0.3164	-302.619	-0.3164	-169.002		-0.3164	-321.868	-0.3164	-173.956
-0.3174	-434.82	-0.3174	-409.959		-0.3174	-316.914	-0.3174	-170.134		-0.3174	-327.389	-0.3174	-174.381
-0.3184	-437.084	-0.3184	-421.768		-0.3184	-320.453	-0.3184	-170.984		-0.3184	-324.558	-0.3184	-175.23
-0.3194	-436.377	-0.3194	-422.788		-0.3194	-320.878	-0.3194	-172.116		-0.3194	-327.105	-0.3194	-176.504
-0.3204	-438.783	-0.3204	-422.934		-0.3204	-320.594	-0.3204	-172.682		-0.3204	-325.265	-0.3204	-179.618
-0.3214	-439.207	-0.3214	-424.829		-0.3214	-320.17	-0.3214	-173.248		-0.3214	-330.361	-0.3214	-179.901
-0.3224	-443.171	-0.3224	-427.308		-0.3224	-321.727	-0.3224	-173.248		-0.3224	-332.059	-0.3224	-182.307
-0.3234	-442.746	-0.3234	-428.037		-0.3234	-323.001	-0.3234	-175.372		-0.3234	-331.352	-0.3234	-181.883
-0.3244	-446.992	-0.3244	-429.64		-0.3244	-326.115	-0.3244	-176.079		-0.3244	-327.955	-0.3244	-182.166
-0.3254	-450.672	-0.3254	-430.078		-0.3254	-328.379	-0.3254	-176.221		-0.3254	-330.644	-0.3254	-181.316
-0.3264	-450.106	-0.3264	-431.827		-0.3264	-327.813	-0.3264	-177.212		-0.3264	-334.466	-0.3264	-182.166
-0.3274	-452.654	-0.3274	-433.431		-0.3274	-329.087	-0.3274	-177.778		-0.3274	-334.041	-0.3274	-184.289
-0.3284	-453.22	-0.3284	-437.222		-0.3284	-328.804	-0.3284	-177.636		-0.3284	-330.644	-0.3284	-184.289
-0.3294	-456.334	-0.3294	-437.659		-0.3294	-328.804	-0.3294	-178.202		-0.3294	-331.635	-0.3294	-184.855
-0.3304	-455.626	-0.3304	-437.076		-0.3304	-328.096	-0.3304	-179.335		-0.3304	-338.712	-0.3304	-186.553
-0.3314	-456.617	-0.3314	-437.367		-0.3314	-328.804	-0.3314	-180.609		-0.3314	-337.438	-0.3314	-185.987
-0.3324	-456.476	-0.3324	-437.659		-0.3324	-330.644	-0.3324	-181.175		-0.3324	-340.269	-0.3324	-186.129
-0.3334	-457.183	-0.3334	-441.595		-0.3334	-333.616	-0.3334	-181.741		-0.3334	-339.986	-0.3334	-186.978
-0.3344	-457.608	-0.3344	-442.47		-0.3344	-333.192	-0.3344	-183.015		-0.3344	-338.146	-0.3344	-185.846
-0.3354	-465.11	-0.3354	-444.219		-0.3354	-337.863	-0.3354	-183.156		-0.3354	-337.721	-0.3354	-187.261
-0.3364	-466.242	-0.3364	-445.386		-0.3364	-338.712	-0.3364	-183.298		-0.3364	-338.995	-0.3364	-189.667
-0.3374	-462.703	-0.3374	-448.885		-0.3374	-338.712	-0.3374	-184.43		-0.3374	-341.543	-0.3374	-190.941
-0.3384	-463.977	-0.3384	-454.425		-0.3384	-337.863	-0.3384	-184.996		-0.3384	-343.949	-0.3384	-191.932
-0.3394	-466.95	-0.3394	-456.611		-0.3394	-339.561	-0.3394	-186.27		-0.3394	-346.072	-0.3394	-191.083
-0.3404	-475.584	-0.3404	-456.174		-0.3404	-338.287	-0.3404	-186.695		-0.3404	-344.515	-0.3404	-192.781
-0.3414	-472.753	-0.3414	-457.34		-0.3414	-339.278	-0.3414	-186.553		-0.3414	-343.524	-0.3414	-194.055
-0.3424	-470.913	-0.3424	-459.819		-0.3424	-347.063	-0.3424	-187.403		-0.3424	-350.177	-0.3424	-194.197
-0.3434	-470.63	-0.3434	-463.172		-0.3434	-346.355	-0.3434	-188.535		-0.3434	-350.177	-0.3434	-195.329
-0.3444	-476.716	-0.3444	-464.338		-0.3444	-346.638	-0.3444	-189.526		-0.3444	-348.478	-0.3444	-194.904
-0.3454	-474.593	-0.3454	-466.088		-0.3454	-347.063	-0.3454	-189.809		-0.3454	-351.026	-0.3454	-196.178
-0.3464	-477.282	-0.3464	-466.234		-0.3464	-345.506	-0.3464	-190.517		-0.3464	-351.026	-0.3464	-197.735
-0.3474	-477.565	-0.3474	-469.732		-0.3474	-348.054	-0.3474	-191.083		-0.3474	-356.829	-0.3474	-198.301
-0.3484	-486.907	-0.3484	-469.732		-0.3484	-347.063	-0.3484	-192.074		-0.3484	-354.14	-0.3484	-197.877
-0.3494	-491.154	-0.3494	-471.482		-0.3494	-351.026	-0.3494	-193.064		-0.3494	-353.716	-0.3494	-199.009
-0.3504	-490.446	-0.3504	-473.231		-0.3504	-350.46	-0.3504	-193.489		-0.3504	-353.291	-0.3504	-200.991
-0.3514	-490.587	-0.3514	-475.564		-0.3514	-354.282	-0.3514	-193.914		-0.3514	-357.396	-0.3514	-203.114
-0.3524	-490.304	-0.3524	-474.981		-0.3524	-354.14	-0.3524	-193.914		-0.3524	-356.829	-0.3524	-203.822
-0.3534	-492.144	-0.3534	-474.106		-0.3534	-357.254	-0.3534	-194.48		-0.3534	-357.537	-0.3534	-203.539
-0.3544	-494.692	-0.3544	-479.792		-0.3544	-363.057	-0.3544	-195.895		-0.3544	-353.149	-0.3544	-202.265
-0.3554	-498.938	-0.3554	-480.229		-0.3554	-361.783	-0.3554	-196.037		-0.3554	-357.113	-0.3554	-201.982
-0.3564	-499.646	-0.3564	-480.667		-0.3564	-361.642	-0.3564	-196.461		-0.3564	-361.925	-0.3564	-204.812
-0.3574	-498.231	-0.3574	-478.48		-0.3574	-361.5	-0.3574	-197.452		-0.3574	-361.5	-0.3574	-207.077
-0.3584	-496.815	-0.3584	-481.104		-0.3584	-360.793	-0.3584	-198.443		-0.3584	-360.651	-0.3584	-205.096
-0.3594	-497.381	-0.3594	-484.02		-0.3594	-362.916	-0.3594	-198.585		-0.3594	-358.953	-0.3594	-205.945
-0.3604	-497.24	-0.3604	-483.874		-0.3604	-362.633	-0.3604	-199.434		-0.3604	-362.067	-0.3604	-206.369
-0.3614	-496.815	-0.3614	-482.853		-0.3614	-350.46	-0.3614	-200		-0.3614	-364.897	-0.3614	-207.926
-0.3624	-504.459	-0.3624	-486.352		-0.3624	-363.907	-0.3624	-200.991		-0.3624	-364.614	-0.3624	-209.059
-0.3634	-508.988	-0.3634	-488.831		-0.3634	-368.577	-0.3634	-201.699		-0.3634	-363.765	-0.3634	-210.899
-0.3644	-507.997	-0.3644	-489.414		-0.3644	-367.728	-0.3644	-202.406		-0.3644	-364.614	-0.3644	-212.031
-0.3654	-507.006	-0.3654	-491.018		-0.3654	-367.87	-0.3654	-203.114		-0.3654	-368.294	-0.3654	-212.597
-0.3664	-509.13	-0.3664	-492.476		-0.3664	-370.842	-0.3664	-204.388		-0.3664	-376.362	-0.3664	-212.031
-0.3674	-507.573	-0.3674	-494.517		-0.3674	-376.221	-0.3674	-205.096		-0.3674	-370.276	-0.3674	-213.871
-0.3684	-507.997	-0.3684	-495.246		-0.3684	-377.353	-0.3684	-205.662		-0.3684	-374.098	-0.3684	-215.428
-0.3694	-509.979	-0.3694	-499.182		-0.3694	-381.316	-0.3694	-205.945		-0.3694	-375.088	-0.3694	-215.145
-0.3704	-511.536	-0.3704	-500.786		-0.3704	-379.476	-0.3704	-206.936		-0.3704	-375.655	-0.3704	-214.72
-0.3714	-512.102	-0.3714	-499.619		-0.3714	-379.052	-0.3714	-207.36		-0.3714	-383.439	-0.3714	-215.145
-0.3724	-513.8	-0.3724	-499.036		-0.3724	-380.184	-0.3724	-208.917		-0.3724	-377.919	-0.3724	-217.268
-0.3734	-515.64	-0.3734	-502.243		-0.3734	-378.91	-0.3734	-208.493		-0.3734	-377.212	-0.3734	-217.268
-0.3744	-522.859	-0.3744	-498.89		-0.3744	-378.202	-0.3744	-208.917		-0.3744	-378.202	-0.3744	-218.259
-0.3754	-524.416	-0.3754	-501.223		-0.3754	-380.042	-0.3754	-211.04		-0.3754	-382.449	-0.3754	-219.958
-0.3764	-525.548	-0.3764	-506.18		-0.3764	-382.166	-0.3764	-210.757		-0.3764	-382.024	-0.3764	-220.382
-0.3774	-531.352	-0.3774	-507.638		-0.3774	-386.129	-0.3774	-211.748		-0.3774	-380.892	-0.3774	-220.807
-0.3784	-539.137	-0.3784	-510.553		-0.3784	-390.941	-0.3784	-212.314		-0.3784	-381.883	-0.3784	-222.081
-0.3794	-540.694	-0.3794	-512.449		-0.3794	-388.96	-0.3794	-213.447		-0.3794	-380.892	-0.3794	-223.496
-0.3804	-539.844	-0.3804	-519.447		-0.3804	-389.809	-0.3804	-214.013		-0.3804	-387.969	-0.3804	-223.638
-0.3814	-537.863	-0.3814	-517.406		-0.3814	-388.393	-0.3814	-213.588		-0.3814	-384.996	-0.3814	-223.638
-0.3824	-538.429	-0.3824	-517.114		-0.3824	-390.658	-0.3824	-214.154		-0.3824	-384.43	-0.3824	-224.628
-0.3834	-541.967	-0.3834	-518.134		-0.3834	-393.347	-0.3834	-214.296		-0.3834	-388.393	-0.3834	-225.902
-0.3844	-538.995	-0.3844	-523.529		-0.3844	-391.507	-0.3844	-214.72		-0.3844	-389.101	-0.3844	-224.204
-0.3854	-545.648	-0.3854	-525.278		-0.3854	-389.95	-0.3854	-215.853		-0.3854	-388.96	-0.3854	-226.469
-0.3864	-546.78	-0.3864	-527.611		-0.3864	-388.393	-0.3864	-215.994		-0.3864	-390.941	-0.3864	-227.318
-0.3874	-546.355	-0.3874	-529.506		-0.3874	-394.904	-0.3874	-216.702		-0.3874	-390.658	-0.3874	-228.025
-0.3884	-545.648	-0.3884	-528.485		-0.3884	-398.443	-0.3884	-216.985		-0.3884	-392.781	-0.3884	-230.715
-0.3894	-546.355	-0.3894	-528.777		-0.3894	-398.868	-0.3894	-218.825		-0.3894	-397.877	-0.3894	-232.272
-0.3904	-545.648	-0.3904	-531.693		-0.3904	-399.858	-0.3904	-219.108		-0.3904	-395.612	-0.3904	-231.706
-0.3914	-544.374	-0.3914	-536.65		-0.3914	-400.849	-0.3914	-219.958		-0.3914	-394.904	-0.3914	-232.696
-0.3924	-547.063	-0.3924	-538.253		-0.3924	-401.274	-0.3924	-220.241		-0.3924	-395.612	-0.3924	-231.423
-0.3934	-549.752	-0.3934	-536.358		-0.3934	-406.086	-0.3934	-222.081		-0.3934	-393.772	-0.3934	-232.13
-0.3944	-558.103	-0.3944	-536.65		-0.3944	-407.36	-0.3944	-222.081		-0.3944	-396.037	-0.3944	-233.121
-0.3954	-556.688	-0.3954	-541.752		-0.3954	-407.926	-0.3954	-222.505		-0.3954	-395.895	-0.3954	-235.669
-0.3964	-556.971	-0.3964	-541.023		-0.3964	-409.059	-0.3964	-223.921		-0.3964	-400.991	-0.3964	-238.217
-0.3974	-557.537	-0.3974	-545.834		-0.3974	-408.351	-0.3974	-224.487		-0.3974	-400.283	-0.3974	-237.084
-0.3984	-567.587	-0.3984	-549.188		-0.3984	-411.89	-0.3984	-224.204		-0.3984	-400	-0.3984	-236.943
-0.3994	-573.248	-0.3994	-552.978		-0.3994	-411.607	-0.3994	-225.195		-0.3994	-397.594	-0.3994	-238.358
-0.4004	-571.975	-0.4004	-555.748		-0.4004	-415.428	-0.4004	-226.327		-0.4004	-403.963	-0.4004	-239.774
-0.4014	-570.418	-0.4014	-552.541		-0.4014	-421.231	-0.4014	-226.893		-0.4014	-407.077	-0.4014	-238.783
-0.4024	-572.541	-0.4024	-548.021		-0.4024	-418.542	-0.4024	-227.176		-0.4024	-411.182	-0.4024	-239.349
-0.4034	-570.984	-0.4034	-552.395		-0.4034	-418.684	-0.4034	-228.025		-0.4034	-405.662	-0.4034	-240.34
-0.4044	-574.664	-0.4044	-557.06		-0.4044	-424.912	-0.4044	-228.167		-0.4044	-406.511	-0.4044	-241.331
-0.4054	-577.495	-0.4054	-557.789		-0.4054	-422.505	-0.4054	-229.299		-0.4054	-403.114	-0.4054	-243.171
-0.4064	-579.618	-0.4064	-563.621		-0.4064	-421.656	-0.4064	-230.856		-0.4064	-404.529	-0.4064	-243.454
-0.4074	-579.193	-0.4074	-563.329		-0.4074	-421.09	-0.4074	-230.998		-0.4074	-404.954	-0.4074	-243.454
-0.4084	-581.458	-0.4084	-569.015		-0.4084	-424.345	-0.4084	-232.272		-0.4084	-409.342	-0.4084	-245.011
-0.4094	-581.033	-0.4094	-568.577		-0.4094	-424.345	-0.4094	-231.847		-0.4094	-413.305	-0.4094	-244.869
-0.4104	-585.138	-0.4104	-571.493		-0.4104	-426.327	-0.4104	-232.979		-0.4104	-413.447	-0.4104	-248.691
-0.4114	-585.421	-0.4114	-573.68		-0.4114	-427.459	-0.4114	-234.395		-0.4114	-409.908	-0.4114	-246.001
-0.4124	-586.129	-0.4124	-577.908		-0.4124	-426.185	-0.4124	-233.263		-0.4124	-406.936	-0.4124	-246.992
-0.4134	-583.723	-0.4134	-577.762		-0.4134	-426.61	-0.4134	-234.253		-0.4134	-409.908	-0.4134	-250.672
-0.4144	-586.412	-0.4144	-576.596		-0.4144	-425.336	-0.4144	-234.961		-0.4144	-413.305	-0.4144	-250.389
-0.4154	-586.129	-0.4154	-576.742		-0.4154	-429.158	-0.4154	-235.669		-0.4154	-411.182	-0.4154	-251.522
-0.4164	-588.535	-0.4164	-579.074		-0.4164	-419.674	-0.4164	-237.084		-0.4164	-411.748	-0.4164	-251.946
-0.4174	-586.837	-0.4174	-581.553		-0.4174	-427.035	-0.4174	-238.358		-0.4174	-415.994	-0.4174	-252.795
-0.4184	-590.234	-0.4184	-583.885		-0.4184	-429.866	-0.4184	-237.792		-0.4184	-419.533	-0.4184	-255.768
-0.4194	-591.932	-0.4194	-584.177		-0.4194	-432.13	-0.4194	-236.801		-0.4194	-425.902	-0.4194	-255.626
-0.4204	-589.384	-0.4204	-584.177		-0.4204	-430.007	-0.4204	-238.924		-0.4204	-427.601	-0.4204	-255.909
-0.4214	-593.347	-0.4214	-584.323		-0.4214	-435.103	-0.4214	-240.481		-0.4214	-423.213	-0.4214	-257.749
-0.4224	-596.32	-0.4224	-584.614		-0.4224	-439.349	-0.4224	-241.047		-0.4224	-424.628	-0.4224	-258.74
-0.4234	-595.612	-0.4234	-584.177		-0.4234	-436.943	-0.4234	-241.472		-0.4234	-428.45	-0.4234	-260.297
-0.4244	-604.812	-0.4244	-585.926		-0.4244	-437.367	-0.4244	-242.746		-0.4244	-430.715	-0.4244	-262.137
-0.4254	-604.388	-0.4254	-587.239		-0.4254	-438.075	-0.4254	-242.887		-0.4254	-427.318	-0.4254	-261.288
-0.4264	-600.566	-0.4264	-589.571		-0.4264	-443.595	-0.4264	-244.586		-0.4264	-432.272	-0.4264	-260.439
-0.4274	-599.434	-0.4274	-587.822		-0.4274	-442.463	-0.4274	-244.869		-0.4274	-430.998	-0.4274	-260.439
-0.4284	-605.237	-0.4284	-586.364		-0.4284	-444.161	-0.4284	-246.001		-0.4284	-432.979	-0.4284	-262.137
-0.4294	-609.2	-0.4294	-590.737		-0.4294	-441.33	-0.4294	-247.134		-0.4294	-427.742	-0.4294	-265.393
-0.4304	-615.004	-0.4304	-594.528		-0.4304	-443.029	-0.4304	-247.841		-0.4304	-428.733	-0.4304	-264.544
-0.4314	-612.88	-0.4314	-593.945		-0.4314	-443.454	-0.4314	-250.106		-0.4314	-431.989	-0.4314	-265.393
-0.4324	-614.579	-0.4324	-592.924		-0.4324	-444.586	-0.4324	-250.672		-0.4324	-436.66	-0.4324	-265.393
-0.4334	-618.825	-0.4334	-591.029		-0.4334	-446.284	-0.4334	-249.965		-0.4334	-441.472	-0.4334	-265.393
-0.4344	-624.204	-0.4344	-591.904		-0.4344	-452.512	-0.4344	-250.814		-0.4344	-436.235	-0.4344	-267.799
-0.4354	-623.213	-0.4354	-590.008		-0.4354	-450.814	-0.4354	-251.946		-0.4354	-440.764	-0.4354	-270.205
-0.4364	-622.647	-0.4364	-597.444		-0.4364	-458.316	-0.4364	-253.079		-0.4364	-443.737	-0.4364	-270.63
-0.4374	-626.893	-0.4374	-597.881		-0.4374	-457.466	-0.4374	-252.795		-0.4374	-438.358	-0.4374	-270.064
-0.4384	-629.724	-0.4384	-598.756		-0.4384	-459.731	-0.4384	-254.069		-0.4384	-436.093	-0.4384	-269.356
-0.4394	-625.478	-0.4394	-602.546		-0.4394	-460.58	-0.4394	-254.352		-0.4394	-437.226	-0.4394	-272.895
-0.4404	-630.573	-0.4404	-602.692		-0.4404	-460.439	-0.4404	-255.768		-0.4404	-442.321	-0.4404	-272.611
-0.4414	-631.706	-0.4414	-605.608		-0.4414	-463.27	-0.4414	-257.749		-0.4414	-437.933	-0.4414	-273.461
-0.4424	-633.404	-0.4424	-592.195		-0.4424	-460.863	-0.4424	-258.457		-0.4424	-435.103	-0.4424	-274.168
-0.4434	-635.386	-0.4434	-595.257		-0.4434	-458.457	-0.4434	-258.316		-0.4434	-439.066	-0.4434	-274.31
-0.4444	-635.669	-0.4444	-603.13		-0.4444	-459.731	-0.4444	-257.608		-0.4444	-442.18	-0.4444	-276.716
-0.4454	-637.084	-0.4454	-612.897		-0.4454	-459.165	-0.4454	-257.325		-0.4454	-448.266	-0.4454	-277.282
-0.4464	-638.641	-0.4464	-618.437		-0.4464	-462.703	-0.4464	-258.599		-0.4464	-446.709	-0.4464	-277.707
-0.4474	-640.198	-0.4474	-618		-0.4474	-461.005	-0.4474	-260.439		-0.4474	-446.284	-0.4474	-280.821
-0.4484	-642.18	-0.4484	-619.749		-0.4484	-460.863	-0.4484	-262.137		-0.4484	-443.312	-0.4484	-280.962
-0.4494	-640.057	-0.4494	-622.811		-0.4494	-471.904	-0.4494	-262.703		-0.4494	-451.097	-0.4494	-279.83
-0.4504	-648.832	-0.4504	-621.499		-0.4504	-471.479	-0.4504	-263.553		-0.4504	-443.454	-0.4504	-280.538
-0.4514	-647.7	-0.4514	-623.977		-0.4514	-469.922	-0.4514	-263.694		-0.4514	-448.266	-0.4514	-282.803
-0.4524	-646.284	-0.4524	-623.686		-0.4524	-468.648	-0.4524	-265.676		-0.4524	-449.257	-0.4524	-284.36
-0.4534	-644.586	-0.4534	-626.31		-0.4534	-470.488	-0.4534	-264.544		-0.4534	-448.408	-0.4534	-283.652
-0.4544	-651.097	-0.4544	-626.747		-0.4544	-471.762	-0.4544	-264.26		-0.4544	-455.626	-0.4544	-286.2
-0.4554	-652.512	-0.4554	-630.829		-0.4554	-472.895	-0.4554	-267.233		-0.4554	-450.955	-0.4554	-287.473
-0.4564	-656.759	-0.4564	-637.39		-0.4564	-482.236	-0.4564	-267.941		-0.4564	-449.965	-0.4564	-289.455
-0.4574	-658.033	-0.4574	-641.326		-0.4574	-480.255	-0.4574	-267.516		-0.4574	-457.325	-0.4574	-287.615
-0.4584	-662.137	-0.4584	-644.242		-0.4584	-481.67	-0.4584	-267.657		-0.4584	-454.636	-0.4584	-289.88
-0.4594	-668.365	-0.4594	-643.659		-0.4594	-483.369	-0.4594	-267.799		-0.4594	-451.946	-0.4594	-291.437
-0.4604	-669.498	-0.4604	-644.971		-0.4604	-482.661	-0.4604	-268.507		-0.4604	-458.316	-0.4604	-291.861
-0.4614	-671.196	-0.4614	-642.493		-0.4614	-478.839	-0.4614	-269.214		-0.4614	-463.27	-0.4614	-292.427
-0.4624	-671.338	-0.4624	-645.554		-0.4624	-483.793	-0.4624	-270.913		-0.4624	-463.553	-0.4624	-292.569
-0.4634	-667.091	-0.4634	-649.345		-0.4634	-479.264	-0.4634	-272.045		-0.4634	-459.731	-0.4634	-293.56
-0.4644	-665.393	-0.4644	-648.907		-0.4644	-484.926	-0.4644	-271.054		-0.4644	-465.676	-0.4644	-295.683
-0.4654	-664.968	-0.4654	-652.989		-0.4654	-485.067	-0.4654	-272.045		-0.4654	-456.192	-0.4654	-297.665
-0.4664	-666.242	-0.4664	-651.531		-0.4664	-484.643	-0.4664	-272.611		-0.4664	-461.005	-0.4664	-299.363
-0.4674	-667.799	-0.4674	-643.95		-0.4674	-485.916	-0.4674	-273.036		-0.4674	-470.064	-0.4674	-302.052
-0.4684	-671.621	-0.4684	-649.928		-0.4684	-485.492	-0.4684	-274.31		-0.4684	-468.507	-0.4684	-298.938
-0.4694	-673.319	-0.4694	-659.404		-0.4694	-485.775	-0.4694	-275.442		-0.4694	-466.95	-0.4694	-297.665
-0.4704	-670.064	-0.4704	-658.384		-0.4704	-490.587	-0.4704	-276.575		-0.4704	-468.082	-0.4704	-299.929
-0.4714	-676.008	-0.4714	-660.57		-0.4714	-487.757	-0.4714	-276.008		-0.4714	-466.384	-0.4714	-300.212
-0.4724	-677.99	-0.4724	-659.113		-0.4724	-491.437	-0.4724	-277.282		-0.4724	-467.657	-0.4724	-301.345
-0.4734	-678.132	-0.4734	-659.987		-0.4734	-491.72	-0.4734	-278.981		-0.4734	-462.137	-0.4734	-302.619
-0.4744	-674.593	-0.4744	-657.655		-0.4744	-495.258	-0.4744	-277.707		-0.4744	-464.26	-0.4744	-304.034
-0.4754	-679.264	-0.4754	-659.55		-0.4754	-494.551	-0.4754	-277.565		-0.4754	-473.461	-0.4754	-306.157
-0.4764	-682.803	-0.4764	-663.778		-0.4764	-488.181	-0.4764	-279.264		-0.4764	-467.799	-0.4764	-306.157
-0.4774	-681.953	-0.4774	-668.297		-0.4774	-485.916	-0.4774	-281.246		-0.4774	-471.479	-0.4774	-308.28
-0.4784	-686.2	-0.4784	-670.776		-0.4784	-492.003	-0.4784	-280.821		-0.4784	-474.452	-0.4784	-308.988
-0.4794	-687.757	-0.4794	-671.65		-0.4794	-487.473	-0.4794	-281.246		-0.4794	-470.205	-0.4794	-307.148
-0.4804	-692.569	-0.4804	-676.024		-0.4804	-492.144	-0.4804	-282.236		-0.4804	-471.196	-0.4804	-308.28
-0.4814	-697.806	-0.4814	-675.441		-0.4814	-506.582	-0.4814	-283.51		-0.4814	-476.716	-0.4814	-308.705
-0.4824	-699.646	-0.4824	-669.901		-0.4824	-509.271	-0.4824	-284.076		-0.4824	-481.812	-0.4824	-313.093
-0.4834	-695.966	-0.4834	-678.94		-0.4834	-508.28	-0.4834	-285.916		-0.4834	-475.867	-0.4834	-313.234
-0.4844	-695.117	-0.4844	-683.314		-0.4844	-507.431	-0.4844	-284.643		-0.4844	-476.008	-0.4844	-308.563
-0.4854	-699.788	-0.4854	-685.355		-0.4854	-506.157	-0.4854	-285.492		-0.4854	-480.113	-0.4854	-311.677
-0.4864	-708.422	-0.4864	-688.125		-0.4864	-505.025	-0.4864	-286.341		-0.4864	-483.51	-0.4864	-317.764
-0.4874	-707.714	-0.4874	-685.938		-0.4874	-515.782	-0.4874	-287.332		-0.4874	-482.095	-0.4874	-317.622
-0.4884	-706.865	-0.4884	-691.624		-0.4884	-513.517	-0.4884	-286.624		-0.4884	-481.67	-0.4884	-318.896
-0.4894	-703.185	-0.4894	-694.685		-0.4894	-515.64	-0.4894	-287.757		-0.4894	-480.962	-0.4894	-317.764
-0.4904	-704.034	-0.4904	-699.205		-0.4904	-516.631	-0.4904	-288.464		-0.4904	-484.784	-0.4904	-317.905
-0.4914	-704.883	-0.4914	-702.558		-0.4914	-516.207	-0.4914	-289.455		-0.4914	-480.538	-0.4914	-320.878
-0.4924	-711.96	-0.4924	-704.453		-0.4924	-515.216	-0.4924	-290.304		-0.4924	-490.304	-0.4924	-320.878
-0.4934	-711.253	-0.4934	-702.266		-0.4934	-516.49	-0.4934	-292.144		-0.4934	-486.2	-0.4934	-322.151
-0.4944	-723.001	-0.4944	-704.453		-0.4944	-523.425	-0.4944	-288.606		-0.4944	-485.775	-0.4944	-322.576
-0.4954	-720.878	-0.4954	-703.432		-0.4954	-528.946	-0.4954	-291.295		-0.4954	-496.957	-0.4954	-324.416
-0.4964	-716.207	-0.4964	-700.225		-0.4964	-524.841	-0.4964	-293.701		-0.4964	-492.144	-0.4964	-324.841
-0.4974	-719.462	-0.4974	-705.765		-0.4974	-524.416	-0.4974	-293.701		-0.4974	-487.615	-0.4974	-325.124
-0.4984	-720.311	-0.4984	-708.681		-0.4984	-523.85	-0.4984	-293.277		-0.4984	-491.154	-0.4984	-325.69
-0.4994	-728.521	-0.4994	-709.118		-0.4994	-523.142	-0.4994	-295.117		-0.4994	-490.021	-0.4994	-328.096
-0.5004	-723.001	-0.5004	-708.389		-0.5004	-526.964	-0.5004	-295.824		-0.5004	-489.172	-0.5004	-327.672
-0.5014	-721.727	-0.5014	-713.638		-0.5014	-526.398	-0.5014	-296.249		-0.5014	-492.003	-0.5014	-328.804
-0.5024	-720.311	-0.5024	-706.494		-0.5024	-521.302	-0.5024	-298.372		-0.5024	-488.889	-0.5024	-332.201
-0.5034	-722.01	-0.5034	-710.139		-0.5034	-524.982	-0.5034	-300.212		-0.5034	-493.984	-0.5034	-332.626
-0.5044	-722.718	-0.5044	-711.451		-0.5044	-524.275	-0.5044	-300.212		-0.5044	-496.249	-0.5044	-334.183
-0.5054	-736.023	-0.5054	-718.303		-0.5054	-518.33	-0.5054	-300.495		-0.5054	-498.231	-0.5054	-335.032
-0.5064	-736.73	-0.5064	-717.574		-0.5064	-528.946	-0.5064	-301.062		-0.5064	-495.258	-0.5064	-335.173
-0.5074	-731.069	-0.5074	-721.51		-0.5074	-528.804	-0.5074	-302.477		-0.5074	-498.089	-0.5074	-333.616
-0.5084	-730.927	-0.5084	-721.364		-0.5084	-530.927	-0.5084	-304.034		-0.5084	-505.166	-0.5084	-335.456
-0.5094	-736.73	-0.5094	-722.968		-0.5094	-536.589	-0.5094	-304.883		-0.5094	-502.335	-0.5094	-337.013
-0.5104	-732.909	-0.5104	-719.323		-0.5104	-540.694	-0.5104	-304.883		-0.5104	-500.212	-0.5104	-337.721
-0.5114	-729.512	-0.5114	-718.886		-0.5114	-543.666	-0.5114	-306.44		-0.5114	-495.966	-0.5114	-340.41
-0.5124	-734.183	-0.5124	-728.946		-0.5124	-541.684	-0.5124	-307.289		-0.5124	-506.016	-0.5124	-340.694
-0.5134	-736.73	-0.5134	-728.8		-0.5134	-542.534	-0.5134	-308.988		-0.5134	-501.769	-0.5134	-339.561
-0.5144	-743.666	-0.5144	-730.695		-0.5144	-544.798	-0.5144	-307.856		-0.5144	-502.335	-0.5144	-341.26
-0.5154	-745.223	-0.5154	-723.26		-0.5154	-546.355	-0.5154	-313.659		-0.5154	-500.778	-0.5154	-344.374
-0.5164	-751.309	-0.5164	-721.219		-0.5164	-543.808	-0.5164	-314.933		-0.5164	-504.034	-0.5164	-343.241
-0.5174	-750.602	-0.5174	-732.882		-0.5174	-541.543	-0.5174	-314.933		-0.5174	-507.714	-0.5174	-340.269
-0.5184	-749.469	-0.5184	-735.506		-0.5184	-541.967	-0.5184	-316.207		-0.5184	-512.81	-0.5184	-346.214
-0.5194	-746.78	-0.5194	-737.401		-0.5194	-543.1	-0.5194	-315.64		-0.5194	-509.13	-0.5194	-343.808
-0.5204	-760.226	-0.5204	-739.734		-0.5204	-546.497	-0.5204	-315.64		-0.5204	-506.865	-0.5204	-344.798
-0.5214	-762.633	-0.5214	-737.984		-0.5214	-547.063	-0.5214	-315.499		-0.5214	-511.677	-0.5214	-347.771
-0.5224	-761.217	-0.5224	-731.861		-0.5224	-546.072	-0.5224	-316.914		-0.5224	-509.979	-0.5224	-349.328
-0.5234	-757.396	-0.5234	-737.839		-0.5234	-547.346	-0.5234	-319.038		-0.5234	-514.084	-0.5234	-350.885
-0.5244	-758.245	-0.5244	-743.816		-0.5244	-550.46	-0.5244	-320.594		-0.5244	-512.102	-0.5244	-351.026
-0.5254	-752.159	-0.5254	-748.919		-0.5254	-551.168	-0.5254	-321.019		-0.5254	-515.782	-0.5254	-352.017
-0.5264	-759.66	-0.5264	-752.855		-0.5264	-553.291	-0.5264	-320.453		-0.5264	-512.527	-0.5264	-353.716
-0.5274	-766.737	-0.5274	-751.543		-0.5274	-548.903	-0.5274	-322.859		-0.5274	-513.517	-0.5274	-356.546
-0.5284	-777.07	-0.5284	-742.941		-0.5284	-561.217	-0.5284	-324.841		-0.5284	-516.49	-0.5284	-356.546
-0.5294	-772.965	-0.5294	-755.916		-0.5294	-563.907	-0.5294	-323.425		-0.5294	-518.33	-0.5294	-354.282
-0.5304	-774.098	-0.5304	-749.064		-0.5304	-562.916	-0.5304	-325.407		-0.5304	-519.745	-0.5304	-353.999
-0.5314	-766.879	-0.5314	-746.878		-0.5314	-560.368	-0.5314	-326.256		-0.5314	-515.074	-0.5314	-355.272
-0.5324	-765.605	-0.5324	-763.352		-0.5324	-562.208	-0.5324	-324.841		-0.5324	-513.659	-0.5324	-355.98
-0.5334	-763.199	-0.5334	-762.769		-0.5334	-566.454	-0.5334	-324.982		-0.5334	-514.367	-0.5334	-360.085
-0.5344	-764.614	-0.5344	-755.188		-0.5344	-565.605	-0.5344	-324.416		-0.5344	-520.311	-0.5344	-361.359
-0.5354	-771.267	-0.5354	-765.101		-0.5354	-563.199	-0.5354	-326.681		-0.5354	-526.822	-0.5354	-364.048
-0.5364	-784.713	-0.5364	-777.931		-0.5364	-562.35	-0.5364	-328.096		-0.5364	-519.038	-0.5364	-365.464
-0.5374	-783.581	-0.5374	-777.056		-0.5374	-563.199	-0.5374	-329.087		-0.5374	-524.416	-0.5374	-365.18
-0.5384	-791.791	-0.5384	-765.101		-0.5384	-561.925	-0.5384	-328.379		-0.5384	-528.946	-0.5384	-365.888
-0.5394	-792.215	-0.5394	-770.933		-0.5394	-562.774	-0.5394	-329.795		-0.5394	-528.521	-0.5394	-368.153
-0.5404	-786.978	-0.5404	-776.035		-0.5404	-568.436	-0.5404	-331.635		-0.5404	-532.626	-0.5404	-369.851
-0.5414	-790.941	-0.5414	-776.035		-0.5414	-566.879	-0.5414	-332.767		-0.5414	-524.133	-0.5414	-371.408
-0.5424	-788.96	-0.5424	-775.598		-0.5424	-565.888	-0.5424	-333.616		-0.5424	-530.219	-0.5424	-375.088
-0.5434	-781.883	-0.5434	-780.117		-0.5434	-570.276	-0.5434	-332.201		-0.5434	-526.115	-0.5434	-375.372
-0.5444	-788.96	-0.5444	-767.434		-0.5444	-575.655	-0.5444	-331.918		-0.5444	-528.096	-0.5444	-376.079
-0.5454	-794.055	-0.5454	-761.456		-0.5454	-572.541	-0.5454	-332.201		-0.5454	-532.343	-0.5454	-375.796
-0.5464	-790.658	-0.5464	-772.245		-0.5464	-573.531	-0.5464	-331.635		-0.5464	-527.955	-0.5464	-376.362
-0.5474	-802.265	-0.5474	-779.097		-0.5474	-583.439	-0.5474	-333.616		-0.5474	-530.786	-0.5474	-378.344
-0.5484	-805.662	-0.5484	-779.972		-0.5484	-584.855	-0.5484	-334.607		-0.5484	-530.644	-0.5484	-380.609
-0.5494	-805.803	-0.5494	-782.304		-0.5494	-579.618	-0.5494	-337.155		-0.5494	-535.315	-0.5494	-379.759
-0.5504	-806.936	-0.5504	-784.054		-0.5504	-576.362	-0.5504	-335.74		-0.5504	-531.069	-0.5504	-378.91
-0.5514	-805.803	-0.5514	-783.325		-0.5514	-577.778	-0.5514	-335.74		-0.5514	-530.361	-0.5514	-381.316
-0.5524	-796.178	-0.5524	-782.013		-0.5524	-578.627	-0.5524	-336.306		-0.5524	-538.004	-0.5524	-380.892
-0.5534	-796.32	-0.5534	-783.762		-0.5534	-581.316	-0.5534	-337.013		-0.5534	-543.241	-0.5534	-386.695
-0.5544	-802.406	-0.5544	-781.867		-0.5544	-578.344	-0.5544	-337.297		-0.5544	-543.666	-0.5544	-385.138
-0.5554	-793.206	-0.5554	-784.929		-0.5554	-584.43	-0.5554	-338.995		-0.5554	-540.41	-0.5554	-385.987
-0.5564	-803.255	-0.5564	-785.512		-0.5564	-580.892	-0.5564	-338.995		-0.5564	-543.949	-0.5564	-386.553
-0.5574	-816.985	-0.5574	-786.095		-0.5574	-583.439	-0.5574	-339.561		-0.5574	-548.62	-0.5574	-385.28
-0.5584	-820.099	-0.5584	-792.218		-0.5584	-581.175	-0.5584	-341.118		-0.5584	-538.712	-0.5584	-386.695
-0.5594	-814.154	-0.5594	-793.384		-0.5594	-581.458	-0.5594	-342.109		-0.5594	-544.515	-0.5594	-387.12
-0.5604	-819.391	-0.5604	-790.177		-0.5604	-586.837	-0.5604	-342.675		-0.5604	-538.429	-0.5604	-389.101
-0.5614	-823.779	-0.5614	-788.573		-0.5614	-593.489	-0.5614	-343.949		-0.5614	-534.041	-0.5614	-393.489
-0.5624	-819.674	-0.5624	-793.239		-0.5624	-596.32	-0.5624	-343.808		-0.5624	-547.346	-0.5624	-392.923
-0.5634	-819.533	-0.5634	-792.655		-0.5634	-595.895	-0.5634	-345.648		-0.5634	-545.364	-0.5634	-394.338
-0.5644	-819.108	-0.5644	-800.091		-0.5644	-595.754	-0.5644	-347.346		-0.5644	-539.986	-0.5644	-397.028
-0.5654	-818.825	-0.5654	-798.924		-0.5654	-596.603	-0.5654	-350.743		-0.5654	-542.109	-0.5654	-397.877
-0.5664	-829.158	-0.5664	-801.257		-0.5664	-595.046	-0.5664	-350.46		-0.5664	-549.328	-0.5664	-398.868
-0.5674	-835.669	-0.5674	-803.006		-0.5674	-591.791	-0.5674	-349.611		-0.5674	-551.875	-0.5674	-398.018
-0.5684	-838.641	-0.5684	-796.592		-0.5684	-594.48	-0.5684	-353.432		-0.5684	-549.894	-0.5684	-398.726
-0.5694	-828.733	-0.5694	-796.883		-0.5694	-593.914	-0.5694	-354.565		-0.5694	-547.771	-0.5694	-402.548
-0.5704	-834.112	-0.5704	-798.778		-0.5704	-598.868	-0.5704	-354.423		-0.5704	-549.469	-0.5704	-403.963
-0.5714	-831.281	-0.5714	-807.817		-0.5714	-600.708	-0.5714	-356.263		-0.5714	-558.811	-0.5714	-403.822
-0.5724	-833.404	-0.5724	-819.189		-0.5724	-599.717	-0.5724	-354.706		-0.5724	-559.802	-0.5724	-405.096
-0.5734	-830.998	-0.5734	-826.77		-0.5734	-602.831	-0.5734	-357.113		-0.5734	-566.454	-0.5734	-399.292
-0.5744	-832.13	-0.5744	-824.729		-0.5744	-599.434	-0.5744	-357.679		-0.5744	-562.916	-0.5744	-405.379
-0.5754	-838.641	-0.5754	-819.481		-0.5754	-603.68	-0.5754	-358.103		-0.5754	-560.368	-0.5754	-409.342
-0.5764	-838.075	-0.5764	-816.856		-0.5764	-604.954	-0.5764	-357.82		-0.5764	-562.067	-0.5764	-407.785
-0.5774	-852.937	-0.5774	-817.585		-0.5774	-604.105	-0.5774	-358.245		-0.5774	-560.085	-0.5774	-404.954
-0.5784	-852.229	-0.5784	-822.834		-0.5784	-604.954	-0.5784	-357.962		-0.5784	-575.655	-0.5784	-404.812
-0.5794	-848.974	-0.5794	-826.624		-0.5794	-609.2	-0.5794	-359.66		-0.5794	-571.408	-0.5794	-407.077
-0.5804	-855.485	-0.5804	-835.809		-0.5804	-614.862	-0.5804	-359.943		-0.5804	-595.754	-0.5804	-406.369
-0.5814	-863.27	-0.5814	-835.809		-0.5814	-614.013	-0.5814	-359.802		-0.5814	-593.772	-0.5814	-407.36
-0.5824	-854.211	-0.5824	-835.809		-0.5824	-614.72	-0.5824	-361.217		-0.5824	-596.461	-0.5824	-409.766
-0.5834	-854.211	-0.5834	-837.413		-0.5834	-615.004	-0.5834	-363.34		-0.5834	-593.772	-0.5834	-409.342
-0.5844	-858.316	-0.5844	-834.497		-0.5844	-614.154	-0.5844	-363.765		-0.5844	-590.8	-0.5844	-413.163
-0.5854	-862.42	-0.5854	-833.914		-0.5854	-612.597	-0.5854	-363.199		-0.5854	-595.754	-0.5854	-417.41
-0.5864	-863.694	-0.5864	-836.392		-0.5864	-630.149	-0.5864	-365.888		-0.5864	-604.812	-0.5864	-419.958
-0.5874	-861.571	-0.5874	-838.433		-0.5874	-625.761	-0.5874	-366.596		-0.5874	-603.963	-0.5874	-423.921
-0.5884	-868.931	-0.5884	-841.932		-0.5884	-623.638	-0.5884	-367.445		-0.5884	-602.689	-0.5884	-419.25
-0.5894	-867.374	-0.5894	-844.556		-0.5894	-625.195	-0.5894	-368.153		-0.5894	-595.188	-0.5894	-420.948
-0.5904	-863.27	-0.5904	-856.219		-0.5904	-631.706	-0.5904	-367.304		-0.5904	-592.498	-0.5904	-424.487
-0.5914	-870.205	-0.5914	-847.035		-0.5914	-627.884	-0.5914	-367.021		-0.5914	-601.699	-0.5914	-428.875
-0.5924	-868.79	-0.5924	-845.723		-0.5924	-625.902	-0.5924	-370.701		-0.5924	-592.357	-0.5924	-430.29
-0.5934	-869.498	-0.5934	-858.115		-0.5934	-622.364	-0.5934	-373.107		-0.5934	-601.132	-0.5934	-429.299
-0.5944	-870.347	-0.5944	-863.946		-0.5944	-635.527	-0.5944	-373.673		-0.5944	-601.415	-0.5944	-427.742
--	--	--	--		--	--	--	--		--	--	--	--
--	--	--	--		--	--	--	--		--	--	--	--
--	--	--	--		--	--	--	--		--	--	--	--
--	--	--	--		--	--	--	--		--	--	--	--
--	--	--	--		--	--	--	--		--	--	--	--
--	--	--	--		--	--	--	--		--	--	--	--
--	--	--	--		--	--	--	--		--	--	--	--
--	--	--	--		--	--	--	--		--	--	--	--
--	--	--	--		--	--	--	--		--	--	--	--
--	--	--	--		--	--	--	--		--	--	--	--
--	--	--	--		--	--	--	--		--	--	--	--
--	--	--	--		--	--	--	--		--	--	--	--
--	--	--	--		--	--	--	--		--	--	--	--
--	--	--	--		--	--	--	--		--	--	--	--
--	--	--	--		--	--	--	--		--	--	--	--
--	--	--	--		--	--	--	--		--	--	--	--
--	--	--	--		--	--	--	--		--	--	--	--
--	--	--	--		--	--	--	--		--	--	--	--
--	--	--	--		--	--	--	--		--	--	--	--
--	--	--	--		--	--	--	--		--	--	--	--
--	--	--	--		--	--	--	--		--	--	--	--
--	--	--	--		--	--	--	--		--	--	--	--
--	--	--	--		--	--	--	--		--	--	--	--
--	--	--	--		--	--	--	--		--	--	--	--
--	--	--	--		--	--	--	--		--	--	--	--
--	--	--	--		--	--	--	--		--	--	--	--
--	--	--	--		--	--	--	--		--	--	--	--
--	--	--	--		--	--	--	--		--	--	--	--
--	--	--	--		--	--	--	--		--	--	--	--
--	--	--	--		--	--	--	--		--	--	--	--
--	--	--	--		--	--	--	--		--	--	--	--
--	--	--	--		--	--	--	--		--	--	--	--
--	--	--	--		--	--	--	--		--	--	--	--
--	--	--	--		--	--	--	--		--	--	--	--
--	--	--	--		--	--	--	--		--	--	--	--
--	--	--	--		--	--	--	--		--	--	--	--
--	--	--	--		--	--	--	--		--	--	--	--
--	--	--	--		--	--	--	--		--	--	--	--
--	--	--	--		--	--	--	--		--	--	--	--
--	--	--	--		--	--	--	--		--	--	--	--
--	--	--	--		--	--	--	--		--	--	--	--
--	--	--	--		--	--	--	--		--	--	--	--
--	--	--	--		--	--	--	--		--	--	--	--
--	--	--	--		--	--	--	--		--	--	--	--
--	--	--	--		--	--	--	--		--	--	--	--
--	--	--	--		--	--	--	--		--	--	--	--
--	--	--	--		--	--	--	--		--	--	--	--
--	--	--	--		--	--	--	--		--	--	--	--
--	--	--	--		--	--	--	--		--	--	--	--
--	--	--	--		--	--	--	--		--	--	--	--
--	--	--	--		--	--	--	--		--	--	--	--
--	--	--	--		--	--	--	--		--	--	--	--
--	--	--	--		--	--	--	--		--	--	--	--
--	--	--	--		--	--	--	--		--	--	--	--
--	--	--	--		--	--	--	--		--	--	--	--
--	--	--	--		--	--	--	--		--	--	--	--
--	--	--	--		--	--	--	--		--	--	--	--
--	--	--	--		--	--	--	--		--	--	--	--
--	--	--	--		--	--	--	--		--	--	--	--
--	--	--	--		--	--	--	--		--	--	--	--
--	--	--	--		--	--	--	--		--	--	--	--
--	--	--	--		--	--	--	--		--	--	--	--
--	--	--	--		--	--	--	--		--	--	--	--
--	--	--	--		--	--	--	--		--	--	--	--
--	--	--	--		--	--	--	--		--	--	--	--
--	--	--	--		--	--	--	--		--	--	--	--
--	--	--	--		--	--	--	--		--	--	--	--
--	--	--	--		--	--	--	--		--	--	--	--
--	--	--	--		--	--	--	--		--	--	--	--
--	--	--	--		--	--	--	--		--	--	--	--
--	--	--	--		--	--	--	--		--	--	--	--
--	--	--	--		--	--	--	--		--	--	--	--
--	--	--	--		--	--	--	--		--	--	--	--
--	--	--	--		--	--	--	--		--	--	--	--
--	--	--	--		--	--	--	--		--	--	--	--
--	--	--	--		--	--	--	--		--	--	--	--
--	--	--	--		--	--	--	--		--	--	--	--
--	--	--	--		--	--	--	--		--	--	--	--
--	--	--	--		--	--	--	--		--	--	--	--
--	--	--	--		--	--	--	--		--	--	--	--
--	--	--	--		--	--	--	--		--	--	--	--
--	--	--	--		--	--	--	--		--	--	--	--
--	--	--	--		--	--	--	--		--	--	--	--
--	--	--	--		--	--	--	--		--	--	--	--
--	--	--	--		--	--	--	--		--	--	--	--
--	--	--	--		--	--	--	--		--	--	--	--
--	--	--	--		--	--	--	--		--	--	--	--
--	--	--	--		--	--	--	--		--	--	--	--
--	--	--	--		--	--	--	--		--	--	--	--
--	--	--	--		--	--	--	--		--	--	--	--
--	--	--	--		--	--	--	--		--	--	--	--
--	--	--	--		--	--	--	--		--	--	--	--
--	--	--	--		--	--	--	--		--	--	--	--
--	--	--	--		--	--	--	--		--	--	--	--
--	--	--	--		--	--	--	--		--	--	--	--
--	--	--	--		--	--	--	--		--	--	--	--
--	--	--	--		--	--	--	--		--	--	--	--
--	--	--	--		--	--	--	--		--	--	--	--
--	--	--	--		--	--	--	--		--	--	--	--
--	--	--	--		--	--	--	--		--	--	--	--
--	--	--	--		--	--	--	--		--	--	--	--
--	--	--	--		--	--	--	--		--	--	--	--
--	--	--	--		--	--	--	--		--	--	--	--
--	--	--	--		--	--	--	--		--	--	--	--
--	--	--	--		--	--	--	--		--	--	--	--
--	--	--	--		--	--	--	--		--	--	--	--
--	--	--	--		--	--	--	--		--	--	--	--
--	--	--	--		--	--	--	--		--	--	--	--
--	--	--	--		--	--	--	--		--	--	--	--
--	--	--	--		--	--	--	--		--	--	--	--
--	--	--	--		--	--	--	--		--	--	--	--
--	--	--	--		--	--	--	--		--	--	--	--
--	--	--	--		--	--	--	--		--	--	--	--
--	--	--	--		--	--	--	--		--	--	--	--
--	--	--	--		--	--	--	--		--	--	--	--
--	--	--	--		--	--	--	--		--	--	--	--
--	--	--	--		--	--	--	--		--	--	--	--
--	--	--	--		--	--	--	--		--	--	--	--
--	--	--	--		--	--	--	--		--	--	--	--
--	--	--	--		--	--	--	--		--	--	--	--
--	--	--	--		--	--	--	--		--	--	--	--
--	--	--	--		--	--	--	--		--	--	--	--
--	--	--	--		--	--	--	--		--	--	--	--
--	--	--	--		--	--	--	--		--	--	--	--
--	--	--	--		--	--	--	--		--	--	--	--
--	--	--	--		--	--	--	--		--	--	--	--
--	--	--	--		--	--	--	--		--	--	--	--
--	--	--	--		--	--	--	--		--	--	--	--
--	--	--	--		--	--	--	--		--	--	--	--
--	--	--	--		--	--	--	--		--	--	--	--
--	--	--	--		--	--	--	--		--	--	--	--
--	--	--	--		--	--	--	--		--	--	--	--
--	--	--	--		--	--	--	--		--	--	--	--
--	--	--	--		--	--	--	--		--	--	--	--
--	--	--	--		--	--	--	--		--	--	--	--
--	--	--	--		--	--	--	--		--	--	--	--
--	--	--	--		--	--	--	--		--	--	--	--
--	--	--	--		--	--	--	--		--	--	--	--
--	--	--	--		--	--	--	--		--	--	--	--
--	--	--	--		--	--	--	--		--	--	--	--
--	--	--	--		--	--	--	--		--	--	--	--
--	--	--	--		--	--	--	--		--	--	--	--
--	--	--	--		--	--	--	--		--	--	--	--
--	--	--	--		--	--	--	--		--	--	--	--
--	--	--	--		--	--	--	--		--	--	--	--
--	--	--	--		--	--	--	--		--	--	--	--
--	--	--	--		--	--	--	--		--	--	--	--
--	--	--	--		--	--	--	--		--	--	--	--
--	--	--	--		--	--	--	--		--	--	--	--
--	--	--	--		--	--	--	--		--	--	--	--
--	--	--	--		--	--	--	--		--	--	--	--
--	--	--	--		--	--	--	--		--	--	--	--
--	--	--	--		--	--	--	--		--	--	--	--
--	--	--	--		--	--	--	--		--	--	--	--
--	--	--	--		--	--	--	--		--	--	--	--
--	--	--	--		--	--	--	--		--	--	--	--
--	--	--	--		--	--	--	--		--	--	--	--
--	--	--	--		--	--	--	--		--	--	--	--
--	--	--	--		--	--	--	--		--	--	--	--
--	--	--	--		--	--	--	--		--	--	--	--
--	--	--	--		--	--	--	--		--	--	--	--
--	--	--	--		--	--	--	--		--	--	--	--
--	--	--	--		--	--	--	--		--	--	--	--
--	--	--	--		--	--	--	--		--	--	--	--
--	--	--	--		--	--	--	--		--	--	--	--
--	--	--	--		--	--	--	--		--	--	--	--
--	--	--	--		--	--	--	--		--	--	--	--
--	--	--	--		--	--	--	--		--	--	--	--
--	--	--	--		--	--	--	--		--	--	--	--
--	--	--	--		--	--	--	--		--	--	--	--
--	--	--	--		--	--	--	--		--	--	--	--
--	--	--	--		--	--	--	--		--	--	--	--
--	--	--	--		--	--	--	--		--	--	--	--
--	--	--	--		--	--	--	--		--	--	--	--
--	--	--	--		--	--	--	--		--	--	--	--
--	--	--	--		--	--	--	--		--	--	--	--
--	--	--	--		--	--	--	--		--	--	--	--
--	--	--	--		--	--	--	--		--	--	--	--
--	--	--	--		--	--	--	--		--	--	--	--
--	--	--	--		--	--	--	--		--	--	--	--
--	--	--	--		--	--	--	--		--	--	--	--
--	--	--	--		--	--	--	--		--	--	--	--
--	--	--	--		--	--	--	--		--	--	--	--
--	--	--	--		--	--	--	--		--	--	--	--
--	--	--	--		--	--	--	--		--	--	--	--
--	--	--	--		--	--	--	--		--	--	--	--
--	--	--	--		--	--	--	--		--	--	--	--
--	--	--	--		--	--	--	--		--	--	--	--
--	--	--	--		--	--	--	--		--	--	--	--
--	--	--	--		--	--	--	--		--	--	--	--
--	--	--	--		--	--	--	--		--	--	--	--
--	--	--	--		--	--	--	--		--	--	--	--
--	--	--	--		--	--	--	--		--	--	--	--
--	--	--	--		--	--	--	--		--	--	--	--
--	--	--	--		--	--	--	--		--	--	--	--
--	--	--	--		--	--	--	--		--	--	--	--
--	--	--	--		--	--	--	--		--	--	--	--
--	--	--	--		--	--	--	--		--	--	--	--
--	--	--	--		--	--	--	--		--	--	--	--
--	--	--	--		--	--	--	--		--	--	--	--
--	--	--	--		--	--	--	--		--	--	--	--
--	--	--	--		--	--	--	--		--	--	--	--
--	--	--	--		--	--	--	--		--	--	--	--
--	--	--	--		--	--	--	--		--	--	--	--
--	--	--	--		--	--	--	--		--	--	--	--
--	--	--	--		--	--	--	--		--	--	--	--
--	--	--	--		--	--	--	--		--	--	--	--
--	--	--	--		--	--	--	--		--	--	--	--
--	--	--	--		--	--	--	--		--	--	--	--
--	--	--	--		--	--	--	--		--	--	--	--
--	--	--	--		--	--	--	--		--	--	--	--
--	--	--	--		--	--	--	--		--	--	--	--
--	--	--	--		--	--	--	--		--	--	--	--
--	--	--	--		--	--	--	--		--	--	--	--
--	--	--	--		--	--	--	--		--	--	--	--
--	--	--	--		--	--	--	--		--	--	--	--
--	--	--	--		--	--	--	--		--	--	--	--
--	--	--	--		--	--	--	--		--	--	--	--
--	--	--	--		--	--	--	--		--	--	--	--
--	--	--	--		--	--	--	--		--	--	--	--
--	--	--	--		--	--	--	--		--	--	--	--
--	--	--	--		--	--	--	--		--	--	--	--
--	--	--	--		--	--	--	--		--	--	--	--
--	--	--	--		--	--	--	--		--	--	--	--
--	--	--	--		--	--	--	--		--	--	--	--
--	--	--	--		--	--	--	--		--	--	--	--
--	--	--	--		--	--	--	--		--	--	--	--
--	--	--	--		--	--	--	--		--	--	--	--
--	--	--	--		--	--	--	--		--	--	--	--
--	--	--	--		--	--	--	--		--	--	--	--
--	--	--	--		--	--	--	--		--	--	--	--
--	--	--	--		--	--	--	--		--	--	--	--
--	--	--	--		--	--	--	--		--	--	--	--
--	--	--	--		--	--	--	--		--	--	--	--
--	--	--	--		--	--	--	--		--	--	--	--
--	--	--	--		--	--	--	--		--	--	--	--
--	--	--	--		--	--	--	--		--	--	--	--
--	--	--	--		--	--	--	--		--	--	--	--
--	--	--	--		--	--	--	--		--	--	--	--
--	--	--	--		--	--	--	--		--	--	--	--
--	--	--	--		--	--	--	--		--	--	--	--
--	--	--	--		--	--	--	--		--	--	--	--
--	--	--	--		--	--	--	--		--	--	--	--
--	--	--	--		--	--	--	--		--	--	--	--
--	--	--	--		--	--	--	--		--	--	--	--
--	--	--	--		--	--	--	--		--	--	--	--
--	--	--	--		--	--	--	--		--	--	--	--
--	--	--	--		--	--	--	--		--	--	--	--
--	--	--	--		--	--	--	--		--	--	--	--
--	--	--	--		--	--	--	--		--	--	--	--
--	--	--	--		--	--	--	--		--	--	--	--
--	--	--	--		--	--	--	--		--	--	--	--
--	--	--	--		--	--	--	--		--	--	--	--
--	--	--	--		--	--	--	--		--	--	--	--
--	--	--	--		--	--	--	--		--	--	--	--
--	--	--	--		--	--	--	--		--	--	--	--
--	--	--	--		--	--	--	--		--	--	--	--
--	--	--	--		--	--	--	--		--	--	--	--
--	--	--	--		--	--	--	--		--	--	--	--
--	--	--	--		--	--	--	--		--	--	--	--
--	--	--	--		--	--	--	--		--	--	--	--
--	--	--	--		--	--	--	--		--	--	--	--
--	--	--	--		--	--	--	--		--	--	--	--
--	--	--	--		--	--	--	--		--	--	--	--
--	--	--	--		--	--	--	--		--	--	--	--
--	--	--	--		--	--	--	--		--	--	--	--
--	--	--	--		--	--	--	--		--	--	--	--
--	--	--	--		--	--	--	--		--	--	--	--
--	--	--	--		--	--	--	--		--	--	--	--
--	--	--	--		--	--	--	--		--	--	--	--
--	--	--	--		--	--	--	--		--	--	--	--
--	--	--	--		--	--	--	--		--	--	--	--
--	--	--	--		--	--	--	--		--	--	--	--
--	--	--	--		--	--	--	--		--	--	--	--
--	--	--	--		--	--	--	--		--	--	--	--
--	--	--	--		--	--	--	--		--	--	--	--
--	--	--	--		--	--	--	--		--	--	--	--
--	--	--	--		--	--	--	--		--	--	--	--
--	--	--	--		--	--	--	--		--	--	--	--
--	--	--	--		--	--	--	--		--	--	--	--
--	--	--	--		--	--	--	--		--	--	--	--
--	--	--	--		--	--	--	--		--	--	--	--
--	--	--	--		--	--	--	--		--	--	--	--
--	--	--	--		--	--	--	--		--	--	--	--
--	--	--	--		--	--	--	--		--	--	--	--
--	--	--	--		--	--	--	--		--	--	--	--
--	--	--	--		--	--	--	--		--	--	--	--
--	--	--	--		--	--	--	--		--	--	--	--
--	--	--	--		--	--	--	--		--	--	--	--
--	--	--	--		--	--	--	--		--	--	--	--
--	--	--	--		--	--	--	--		--	--	--	--
--	--	--	--		--	--	--	--		--	--	--	--
--	--	--	--		--	--	--	--		--	--	--	--
--	--	--	--		--	--	--	--		--	--	--	--
--	--	--	--		--	--	--	--		--	--	--	--
--	--	--	--		--	--	--	--		--	--	--	--
--	--	--	--		--	--	--	--		--	--	--	--
--	--	--	--		--	--	--	--		--	--	--	--
--	--	--	--		--	--	--	--		--	--	--	--
--	--	--	--		--	--	--	--		--	--	--	--
--	--	--	--		--	--	--	--		--	--	--	--
--	--	--	--		--	--	--	--		--	--	--	--
--	--	--	--		--	--	--	--		--	--	--	--
--	--	--	--		--	--	--	--		--	--	--	--
--	--	--	--		--	--	--	--		--	--	--	--
--	--	--	--		--	--	--	--		--	--	--	--
--	--	--	--		--	--	--	--		--	--	--	--
--	--	--	--		--	--	--	--		--	--	--	--
--	--	--	--		--	--	--	--		--	--	--	--
--	--	--	--		--	--	--	--		--	--	--	--
--	--	--	--		--	--	--	--		--	--	--	--
--	--	--	--		--	--	--	--		--	--	--	--
--	--	--	--		--	--	--	--		--	--	--	--
--	--	--	--		--	--	--	--		--	--	--	--
--	--	--	--		--	--	--	--		--	--	--	--
--	--	--	--		--	--	--	--		--	--	--	--
--	--	--	--		--	--	--	--		--	--	--	--
--	--	--	--		--	--	--	--		--	--	--	--
--	--	--	--		--	--	--	--		--	--	--	--
--	--	--	--		--	--	--	--		--	--	--	--
--	--	--	--		--	--	--	--		--	--	--	--
--	--	--	--		--	--	--	--		--	--	--	--
--	--	--	--		--	--	--	--		--	--	--	--
--	--	--	--		--	--	--	--		--	--	--	--
--	--	--	--		--	--	--	--		--	--	--	--
--	--	--	--		--	--	--	--		--	--	--	--
--	--	--	--		--	--	--	--		--	--	--	--
--	--	--	--		--	--	--	--		--	--	--	--
--	--	--	--		--	--	--	--		--	--	--	--
--	--	--	--		--	--	--	--		--	--	--	--
--	--	--	--		--	--	--	--		--	--	--	--
--	--	--	--		--	--	--	--		--	--	--	--
--	--	--	--		--	--	--	--		--	--	--	--
--	--	--	--		--	--	--	--		--	--	--	--
--	--	--	--		--	--	--	--		--	--	--	--
--	--	--	--		--	--	--	--		--	--	--	--
--	--	--	--		--	--	--	--		--	--	--	--
--	--	--	--		--	--	--	--		--	--	--	--
--	--	--	--		--	--	--	--		--	--	--	--
--	--	--	--		--	--	--	--		--	--	--	--
--	--	--	--		--	--	--	--		--	--	--	--
--	--	--	--		--	--	--	--		--	--	--	--
--	--	--	--		--	--	--	--		--	--	--	--
--	--	--	--		--	--	--	--		--	--	--	--
--	--	--	--		--	--	--	--		--	--	--	--
--	--	--	--		--	--	--	--		--	--	--	--
--	--	--	--		--	--	--	--		--	--	--	--
--	--	--	--		--	--	--	--		--	--	--	--
--	--	--	--		--	--	--	--		--	--	--	--
--	--	--	--		--	--	--	--		--	--	--	--
--	--	--	--		--	--	--	--		--	--	--	--
--	--	--	--		--	--	--	--		--	--	--	--
--	--	--	--		--	--	--	--		--	--	--	--
--	--	--	--		--	--	--	--		--	--	--	--
--	--	--	--		--	--	--	--		--	--	--	--
--	--	--	--		--	--	--	--		--	--	--	--
--	--	--	--		--	--	--	--		--	--	--	--
--	--	--	--		--	--	--	--		--	--	--	--
--	--	--	--		--	--	--	--		--	--	--	--
--	--	--	--		--	--	--	--		--	--	--	--
--	--	--	--		--	--	--	--		--	--	--	--
--	--	--	--		--	--	--	--		--	--	--	--
--	--	--	--		--	--	--	--		--	--	--	--
--	--	--	--		--	--	--	--		--	--	--	--
--	--	--	--		--	--	--	--		--	--	--	--
--	--	--	--		--	--	--	--		--	--	--	--
--	--	--	--		--	--	--	--		--	--	--	--
--	--	--	--		--	--	--	--		--	--	--	--
--	--	--	--		--	--	--	--		--	--	--	--
--	--	--	--		--	--	--	--		--	--	--	--
--	--	--	--		--	--	--	--		--	--	--	--
--	--	--	--		--	--	--	--		--	--	--	--
--	--	--	--		--	--	--	--		--	--	--	--
--	--	--	--		--	--	--	--		--	--	--	--
--	--	--	--		--	--	--	--		--	--	--	--
--	--	--	--		--	--	--	--		--	--	--	--
--	--	--	--		--	--	--	--		--	--	--	--
--	--	--	--		--	--	--	--		--	--	--	--
--	--	--	--		--	--	--	--		--	--	--	--
--	--	--	--		--	--	--	--		--	--	--	--
--	--	--	--		--	--	--	--		--	--	--	--
--	--	--	--		--	--	--	--		--	--	--	--
--	--	--	--		--	--	--	--		--	--	--	--
--	--	--	--		--	--	--	--		--	--	--	--
--	--	--	--		--	--	--	--		--	--	--	--
--	--	--	--		--	--	--	--		--	--	--	--
--	--	--	--		--	--	--	--		--	--	--	--
--	--	--	--		--	--	--	--		--	--	--	--
--	--	--	--		--	--	--	--		--	--	--	--
--	--	--	--		--	--	--	--		--	--	--	--
--	--	--	--		--	--	--	--		--	--	--	--
--	--	--	--		--	--	--	--		--	--	--	--
--	--	--	--		--	--	--	--		--	--	--	--
--	--	--	--		--	--	--	--		--	--	--	--
--	--	--	--		--	--	--	--		--	--	--	--
--	--	--	--		--	--	--	--		--	--	--	--
--	--	--	--		--	--	--	--		--	--	--	--
--	--	--	--		--	--	--	--		--	--	--	--
--	--	--	--		--	--	--	--		--	--	--	--
--	--	--	--		--	--	--	--		--	--	--	--
--	--	--	--		--	--	--	--		--	--	--	--
--	--	--	--		--	--	--	--		--	--	--	--
--	--	--	--		--	--	--	--		--	--	--	--
--	--	--	--		--	--	--	--		--	--	--	--
--	--	--	--		--	--	--	--		--	--	--	--
--	--	--	--		--	--	--	--		--	--	--	--
--	--	--	--		--	--	--	--		--	--	--	--
--	--	--	--		--	--	--	--		--	--	--	--
--	--	--	--		--	--	--	--		--	--	--	--
--	--	--	--		--	--	--	--		--	--	--	--
--	--	--	--		--	--	--	--		--	--	--	--
--	--	--	--		--	--	--	--		--	--	--	--
--	--	--	--		--	--	--	--		--	--	--	--
--	--	--	--		--	--	--	--		--	--	--	--
--	--	--	--		--	--	--	--		--	--	--	--
--	--	--	--		--	--	--	--		--	--	--	--
--	--	--	--		--	--	--	--		--	--	--	--
--	--	--	--		--	--	--	--		--	--	--	--
--	--	--	--		--	--	--	--		--	--	--	--
--	--	--	--		--	--	--	--		--	--	--	--
--	--	--	--		--	--	--	--		--	--	--	--
--	--	--	--		--	--	--	--		--	--	--	--
--	--	--	--		--	--	--	--		--	--	--	--
--	--	--	--		--	--	--	--		--	--	--	--
--	--	--	--		--	--	--	--		--	--	--	--
--	--	--	--		--	--	--	--		--	--	--	--
--	--	--	--		--	--	--	--		--	--	--	--
--	--	--	--		--	--	--	--		--	--	--	--
--	--	--	--		--	--	--	--		--	--	--	--
--	--	--	--		--	--	--	--		--	--	--	--
--	--	--	--		--	--	--	--		--	--	--	--
--	--	--	--		--	--	--	--		--	--	--	--
--	--	--	--		--	--	--	--		--	--	--	--
--	--	--	--		--	--	--	--		--	--	--	--
--	--	--	--		--	--	--	--		--	--	--	--
--	--	--	--		--	--	--	--		--	--	--	--
--	--	--	--		--	--	--	--		--	--	--	--
--	--	--	--		--	--	--	--		--	--	--	--
--	--	--	--		--	--	--	--		--	--	--	--
--	--	--	--		--	--	--	--		--	--	--	--
--	--	--	--		--	--	--	--		--	--	--	--
--	--	--	--		--	--	--	--		--	--	--	--
--	--	--	--		--	--	--	--		--	--	--	--
--	--	--	--		--	--	--	--		--	--	--	--
--	--	--	--		--	--	--	--		--	--	--	--
--	--	--	--		--	--	--	--		--	--	--	--
--	--	--	--		--	--	--	--		--	--	--	--
--	--	--	--		--	--	--	--		--	--	--	--
--	--	--	--		--	--	--	--		--	--	--	--
--	--	--	--		--	--	--	--		--	--	--	--
--	--	--	--		--	--	--	--		--	--	--	--
--	--	--	--		--	--	--	--		--	--	--	--
--	--	--	--		--	--	--	--		--	--	--	--
--	--	--	--		--	--	--	--		--	--	--	--
--	--	--	--		--	--	--	--		--	--	--	--
--	--	--	--		--	--	--	--		--	--	--	--
--	--	--	--		--	--	--	--		--	--	--	--
--	--	--	--		--	--	--	--		--	--	--	--
--	--	--	--		--	--	--	--		--	--	--	--
--	--	--	--		--	--	--	--		--	--	--	--
--	--	--	--		--	--	--	--		--	--	--	--
--	--	--	--		--	--	--	--		--	--	--	--
--	--	--	--		--	--	--	--		--	--	--	--
--	--	--	--		--	--	--	--		--	--	--	--
--	--	--	--		--	--	--	--		--	--	--	--
--	--	--	--		--	--	--	--		--	--	--	--
--	--	--	--		--	--	--	--		--	--	--	--
--	--	--	--		--	--	--	--		--	--	--	--
--	--	--	--		--	--	--	--		--	--	--	--
--	--	--	--		--	--	--	--		--	--	--	--
--	--	--	--		--	--	--	--		--	--	--	--
--	--	--	--		--	--	--	--		--	--	--	--
--	--	--	--		--	--	--	--		--	--	--	--
--	--	--	--		--	--	--	--		--	--	--	--
--	--	--	--		--	--	--	--		--	--	--	--
--	--	--	--		--	--	--	--		--	--	--	--
--	--	--	--		--	--	--	--		--	--	--	--
--	--	--	--		--	--	--	--		--	--	--	--
--	--	--	--		--	--	--	--		--	--	--	--
--	--	--	--		--	--	--	--		--	--	--	--
--	--	--	--		--	--	--	--		--	--	--	--
--	--	--	--		--	--	--	--		--	--	--	--
--	--	--	--		--	--	--	--		--	--	--	--
--	--	--	--		--	--	--	--		--	--	--	--
--	--	--	--		--	--	--	--		--	--	--	--
--	--	--	--		--	--	--	--		--	--	--	--
--	--	--	--		--	--	--	--		--	--	--	--
--	--	--	--		--	--	--	--		--	--	--	--
--	--	--	--		--	--	--	--		--	--	--	--
--	--	--	--		--	--	--	--		--	--	--	--
--	--	--	--		--	--	--	--		--	--	--	--
--	--	--	--		--	--	--	--		--	--	--	--
--	--	--	--		--	--	--	--		--	--	--	--
--	--	--	--		--	--	--	--		--	--	--	--
--	--	--	--		--	--	--	--		--	--	--	--
--	--	--	--		--	--	--	--		--	--	--	--
--	--	--	--		--	--	--	--		--	--	--	--
--	--	--	--		--	--	--	--		--	--	--	--
--	--	--	--		--	--	--	--		--	--	--	--
--	--	--	--		--	--	--	--		--	--	--	--
--	--	--	--		--	--	--	--		--	--	--	--
--	--	--	--		--	--	--	--		--	--	--	--
--	--	--	--		--	--	--	--		--	--	--	--
--	--	--	--		--	--	--	--		--	--	--	--
--	--	--	--		--	--	--	--		--	--	--	--
--	--	--	--		--	--	--	--		--	--	--	--
--	--	--	--		--	--	--	--		--	--	--	--
--	--	--	--		--	--	--	--		--	--	--	--
--	--	--	--		--	--	--	--		--	--	--	--
--	--	--	--		--	--	--	--		--	--	--	--
--	--	--	--		--	--	--	--		--	--	--	--
--	--	--	--		--	--	--	--		--	--	--	--
--	--	--	--		--	--	--	--		--	--	--	--
--	--	--	--		--	--	--	--		--	--	--	--
--	--	--	--		--	--	--	--		--	--	--	--
--	--	--	--		--	--	--	--		--	--	--	--
--	--	--	--		--	--	--	--		--	--	--	--
--	--	--	--		--	--	--	--		--	--	--	--
--	--	--	--		--	--	--	--		--	--	--	--
--	--	--	--		--	--	--	--		--	--	--	--
--	--	--	--		--	--	--	--		--	--	--	--
--	--	--	--		--	--	--	--		--	--	--	--
--	--	--	--		--	--	--	--		--	--	--	--
--	--	--	--		--	--	--	--		--	--	--	--
--	--	--	--		--	--	--	--		--	--	--	--
--	--	--	--		--	--	--	--		--	--	--	--
--	--	--	--		--	--	--	--		--	--	--	--
--	--	--	--		--	--	--	--		--	--	--	--
--	--	--	--		--	--	--	--		--	--	--	--
--	--	--	--		--	--	--	--		--	--	--	--
--	--	--	--		--	--	--	--		--	--	--	--
--	--	--	--		--	--	--	--		--	--	--	--
--	--	--	--		--	--	--	--		--	--	--	--
--	--	--	--		--	--	--	--		--	--	--	--
--	--	--	--		--	--	--	--		--	--	--	--
--	--	--	--		--	--	--	--		--	--	--	--
--	--	--	--		--	--	--	--		--	--	--	--
--	--	--	--		--	--	--	--		--	--	--	--
--	--	--	--		--	--	--	--		--	--	--	--
--	--	--	--		--	--	--	--		--	--	--	--
--	--	--	--		--	--	--	--		--	--	--	--
--	--	--	--		--	--	--	--		--	--	--	--
--	--	--	--		--	--	--	--		--	--	--	--
--	--	--	--		--	--	--	--		--	--	--	--
--	--	--	--		--	--	--	--		--	--	--	--
--	--	--	--		--	--	--	--		--	--	--	--
--	--	--	--		--	--	--	--		--	--	--	--
--	--	--	--		--	--	--	--		--	--	--	--
--	--	--	--		--	--	--	--		--	--	--	--
--	--	--	--		--	--	--	--		--	--	--	--
--	--	--	--		--	--	--	--		--	--	--	--
--	--	--	--		--	--	--	--		--	--	--	--
--	--	--	--		--	--	--	--		--	--	--	--
--	--	--	--		--	--	--	--		--	--	--	--
--	--	--	--		--	--	--	--		--	--	--	--
--	--	--	--		--	--	--	--		--	--	--	--
--	--	--	--		--	--	--	--		--	--	--	--
--	--	--	--		--	--	--	--		--	--	--	--
--	--	--	--		--	--	--	--		--	--	--	--
--	--	--	--		--	--	--	--		--	--	--	--
--	--	--	--		--	--	--	--		--	--	--	--
--	--	--	--		--	--	--	--		--	--	--	--
--	--	--	--		--	--	--	--		--	--	--	--
--	--	--	--		--	--	--	--		--	--	--	--
--	--	--	--		--	--	--	--		--	--	--	--
--	--	--	--		--	--	--	--		--	--	--	--
--	--	--	--		--	--	--	--		--	--	--	--
--	--	--	--		--	--	--	--		--	--	--	--
--	--	--	--		--	--	--	--		--	--	--	--
--	--	--	--		--	--	--	--		--	--	--	--
--	--	--	--		--	--	--	--		--	--	--	--
--	--	--	--		--	--	--	--		--	--	--	--
--	--	--	--		--	--	--	--		--	--	--	--
--	--	--	--		--	--	--	--		--	--	--	--
--	--	--	--		--	--	--	--		--	--	--	--
--	--	--	--		--	--	--	--		--	--	--	--
--	--	--	--		--	--	--	--		--	--	--	--
--	--	--	--		--	--	--	--		--	--	--	--
--	--	--	--		--	--	--	--		--	--	--	--
--	--	--	--		--	--	--	--		--	--	--	--
--	--	--	--		--	--	--	--		--	--	--	--
--	--	--	--		--	--	--	--		--	--	--	--
--	--	--	--		--	--	--	--		--	--	--	--
--	--	--	--		--	--	--	--		--	--	--	--
--	--	--	--		--	--	--	--		--	--	--	--
--	--	--	--		--	--	--	--		--	--	--	--
--	--	--	--		--	--	--	--		--	--	--	--
--	--	--	--		--	--	--	--		--	--	--	--
--	--	--	--		--	--	--	--		--	--	--	--
--	--	--	--		--	--	--	--		--	--	--	--
--	--	--	--		--	--	--	--		--	--	--	--
--	--	--	--		--	--	--	--		--	--	--	--
--	--	--	--		--	--	--	--		--	--	--	--
--	--	--	--		--	--	--	--		--	--	--	--
--	--	--	--		--	--	--	--		--	--	--	--
--	--	--	--		--	--	--	--		--	--	--	--
--	--	--	--		--	--	--	--		--	--	--	--
--	--	--	--		--	--	--	--		--	--	--	--
--	--	--	--		--	--	--	--		--	--	--	--
--	--	--	--		--	--	--	--		--	--	--	--
--	--	--	--		--	--	--	--		--	--	--	--
--	--	--	--		--	--	--	--		--	--	--	--
--	--	--	--		--	--	--	--		--	--	--	--
--	--	--	--		--	--	--	--		--	--	--	--
--	--	--	--		--	--	--	--		--	--	--	--
--	--	--	--		--	--	--	--		--	--	--	--
--	--	--	--		--	--	--	--		--	--	--	--
--	--	--	--		--	--	--	--		--	--	--	--
--	--	--	--		--	--	--	--		--	--	--	--
--	--	--	--		--	--	--	--		--	--	--	--
--	--	--	--		--	--	--	--		--	--	--	--
--	--	--	--		--	--	--	--		--	--	--	--
--	--	--	--		--	--	--	--		--	--	--	--
--	--	--	--		--	--	--	--		--	--	--	--
--	--	--	--		--	--	--	--		--	--	--	--
--	--	--	--		--	--	--	--		--	--	--	--
--	--	--	--		--	--	--	--		--	--	--	--
--	--	--	--		--	--	--	--		--	--	--	--
--	--	--	--		--	--	--	--		--	--	--	--
--	--	--	--		--	--	--	--		--	--	--	--
--	--	--	--		--	--	--	--		--	--	--	--
--	--	--	--		--	--	--	--		--	--	--	--
--	--	--	--		--	--	--	--		--	--	--	--
--	--	--	--		--	--	--	--		--	--	--	--
--	--	--	--		--	--	--	--		--	--	--	--
--	--	--	--		--	--	--	--		--	--	--	--
--	--	--	--		--	--	--	--		--	--	--	--
--	--	--	--		--	--	--	--		--	--	--	--
--	--	--	--		--	--	--	--		--	--	--	--
--	--	--	--		--	--	--	--		--	--	--	--
--	--	--	--		--	--	--	--		--	--	--	--
--	--	--	--		--	--	--	--		--	--	--	--
--	--	--	--		--	--	--	--		--	--	--	--
--	--	--	--		--	--	--	--		--	--	--	--
--	--	--	--		--	--	--	--		--	--	--	--
--	--	--	--		--	--	--	--		--	--	--	--
--	--	--	--		--	--	--	--		--	--	--	--
--	--	--	--		--	--	--	--		--	--	--	--
--	--	--	--		--	--	--	--		--	--	--	--
--	--	--	--		--	--	--	--		--	--	--	--
--	--	--	--		--	--	--	--		--	--	--	--
--	--	--	--		--	--	--	--		--	--	--	--
--	--	--	--		--	--	--	--		--	--	--	--
--	--	--	--		--	--	--	--		--	--	--	--
--	--	--	--		--	--	--	--		--	--	--	--
--	--	--	--		--	--	--	--		--	--	--	--
--	--	--	--		--	--	--	--		--	--	--	--
--	--	--	--		--	--	--	--		--	--	--	--
--	--	--	--		--	--	--	--		--	--	--	--
--	--	--	--		--	--	--	--		--	--	--	--
--	--	--	--		--	--	--	--		--	--	--	--
--	--	--	--		--	--	--	--		--	--	--	--
--	--	--	--		--	--	--	--		--	--	--	--
--	--	--	--		--	--	--	--		--	--	--	--
--	--	--	--		--	--	--	--		--	--	--	--
--	--	--	--		--	--	--	--		--	--	--	--
--	--	--	--		--	--	--	--		--	--	--	--
--	--	--	--		--	--	--	--		--	--	--	--
--	--	--	--		--	--	--	--		--	--	--	--
--	--	--	--		--	--	--	--		--	--	--	--
--	--	--	--		--	--	--	--		--	--	--	--
--	--	--	--		--	--	--	--		--	--	--	--
--	--	--	--		--	--	--	--		--	--	--	--
--	--	--	--		--	--	--	--		--	--	--	--
--	--	--	--		--	--	--	--		--	--	--	--
--	--	--	--		--	--	--	--		--	--	--	--
--	--	--	--		--	--	--	--		--	--	--	--
--	--	--	--		--	--	--	--		--	--	--	--
--	--	--	--		--	--	--	--		--	--	--	--
--	--	--	--		--	--	--	--		--	--	--	--
--	--	--	--		--	--	--	--		--	--	--	--
--	--	--	--		--	--	--	--		--	--	--	--
--	--	--	--		--	--	--	--		--	--	--	--
--	--	--	--		--	--	--	--		--	--	--	--
--	--	--	--		--	--	--	--		--	--	--	--
--	--	--	--		--	--	--	--		--	--	--	--
--	--	--	--		--	--	--	--		--	--	--	--
--	--	--	--		--	--	--	--		--	--	--	--
--	--	--	--		--	--	--	--		--	--	--	--
--	--	--	--		--	--	--	--		--	--	--	--
--	--	--	--		--	--	--	--		--	--	--	--
--	--	--	--		--	--	--	--		--	--	--	--
--	--	--	--		--	--	--	--		--	--	--	--
--	--	--	--		--	--	--	--		--	--	--	--
--	--	--	--		--	--	--	--		--	--	--	--
--	--	--	--		--	--	--	--		--	--	--	--
--	--	--	--		--	--	--	--		--	--	--	--
--	--	--	--		--	--	--	--		--	--	--	--
--	--	--	--		--	--	--	--		--	--	--	--
--	--	--	--		--	--	--	--		--	--	--	--
--	--	--	--		--	--	--	--		--	--	--	--
--	--	--	--		--	--	--	--		--	--	--	--
--	--	--	--		--	--	--	--		--	--	--	--
--	--	--	--		--	--	--	--		--	--	--	--
--	--	--	--		--	--	--	--		--	--	--	--
--	--	--	--		--	--	--	--		--	--	--	--
--	--	--	--		--	--	--	--		--	--	--	--
--	--	--	--		--	--	--	--		--	--	--	--
--	--	--	--		--	--	--	--		--	--	--	--
--	--	--	--		--	--	--	--		--	--	--	--
--	--	--	--		--	--	--	--		--	--	--	--
--	--	--	--		--	--	--	--		--	--	--	--
--	--	--	--		--	--	--	--		--	--	--	--
--	--	--	--		--	--	--	--		--	--	--	--
--	--	--	--		--	--	--	--		--	--	--	--
--	--	--	--		--	--	--	--		--	--	--	--
--	--	--	--		--	--	--	--		--	--	--	--
--	--	--	--		--	--	--	--		--	--	--	--
--	--	--	--		--	--	--	--		--	--	--	--
--	--	--	--		--	--	--	--		--	--	--	--
--	--	--	--		--	--	--	--		--	--	--	--
--	--	--	--		--	--	--	--		--	--	--	--
--	--	--	--		--	--	--	--		--	--	--	--
--	--	--	--		--	--	--	--		--	--	--	--
--	--	--	--		--	--	--	--		--	--	--	--
--	--	--	--		--	--	--	--		--	--	--	--
--	--	--	--		--	--	--	--		--	--	--	--
--	--	--	--		--	--	--	--		--	--	--	--
--	--	--	--		--	--	--	--		--	--	--	--
--	--	--	--		--	--	--	--		--	--	--	--
--	--	--	--		--	--	--	--		--	--	--	--
--	--	--	--		--	--	--	--		--	--	--	--
--	--	--	--		--	--	--	--		--	--	--	--
--	--	--	--		--	--	--	--		--	--	--	--
--	--	--	--		--	--	--	--		--	--	--	--
--	--	--	--		--	--	--	--		--	--	--	--
--	--	--	--		--	--	--	--		--	--	--	--
--	--	--	--		--	--	--	--		--	--	--	--
--	--	--	--		--	--	--	--		--	--	--	--
--	--	--	--		--	--	--	--		--	--	--	--
--	--	--	--		--	--	--	--		--	--	--	--
--	--	--	--		--	--	--	--		--	--	--	--
--	--	--	--		--	--	--	--		--	--	--	--
--	--	--	--		--	--	--	--		--	--	--	--
--	--	--	--		--	--	--	--		--	--	--	--
--	--	--	--		--	--	--	--		--	--	--	--
--	--	--	--		--	--	--	--		--	--	--	--
--	--	--	--		--	--	--	--		--	--	--	--
--	--	--	--		--	--	--	--		--	--	--	--
--	--	--	--		--	--	--	--		--	--	--	--
--	--	--	--		--	--	--	--		--	--	--	--
--	--	--	--		--	--	--	--		--	--	--	--
--	--	--	--		--	--	--	--		--	--	--	--
--	--	--	--		--	--	--	--		--	--	--	--
--	--	--	--		--	--	--	--		--	--	--	--
--	--	--	--		--	--	--	--		--	--	--	--
--	--	--	--		--	--	--	--		--	--	--	--
--	--	--	--		--	--	--	--		--	--	--	--
--	--	--	--		--	--	--	--		--	--	--	--
--	--	--	--		--	--	--	--		--	--	--	--
--	--	--	--		--	--	--	--		--	--	--	--
--	--	--	--		--	--	--	--		--	--	--	--
--	--	--	--		--	--	--	--		--	--	--	--
--	--	--	--		--	--	--	--		--	--	--	--
--	--	--	--		--	--	--	--		--	--	--	--
--	--	--	--		--	--	--	--		--	--	--	--
--	--	--	--		--	--	--	--		--	--	--	--
--	--	--	--		--	--	--	--		--	--	--	--
--	--	--	--		--	--	--	--		--	--	--	--
--	--	--	--		--	--	--	--		--	--	--	--
--	--	--	--		--	--	--	--		--	--	--	--
--	--	--	--		--	--	--	--		--	--	--	--
--	--	--	--		--	--	--	--		--	--	--	--
--	--	--	--		--	--	--	--		--	--	--	--
--	--	--	--		--	--	--	--		--	--	--	--
--	--	--	--		--	--	--	--		--	--	--	--
--	--	--	--		--	--	--	--		--	--	--	--
--	--	--	--		--	--	--	--		--	--	--	--
--	--	--	--		--	--	--	--		--	--	--	--
--	--	--	--		--	--	--	--		--	--	--	--
--	--	--	--		--	--	--	--		--	--	--	--
--	--	--	--		--	--	--	--		--	--	--	--
--	--	--	--		--	--	--	--		--	--	--	--
--	--	--	--		--	--	--	--		--	--	--	--
--	--	--	--		--	--	--	--		--	--	--	--
--	--	--	--		--	--	--	--		--	--	--	--
--	--	--	--		--	--	--	--		--	--	--	--
--	--	--	--		--	--	--	--		--	--	--	--
--	--	--	--		--	--	--	--		--	--	--	--
--	--	--	--		--	--	--	--		--	--	--	--
--	--	--	--		--	--	--	--		--	--	--	--
--	--	--	--		--	--	--	--		--	--	--	--
--	--	--	--		--	--	--	--		--	--	--	--
--	--	--	--		--	--	--	--		--	--	--	--
--	--	--	--		--	--	--	--		--	--	--	--
--	--	--	--		--	--	--	--		--	--	--	--
--	--	--	--		--	--	--	--		--	--	--	--
--	--	--	--		--	--	--	--		--	--	--	--
--	--	--	--		--	--	--	--		--	--	--	--
--	--	--	--		--	--	--	--		--	--	--	--
--	--	--	--		--	--	--	--		--	--	--	--
--	--	--	--		--	--	--	--		--	--	--	--
--	--	--	--		--	--	--	--		--	--	--	--
--	--	--	--		--	--	--	--		--	--	--	--
--	--	--	--		--	--	--	--		--	--	--	--
--	--	--	--		--	--	--	--		--	--	--	--
--	--	--	--		--	--	--	--		--	--	--	--
--	--	--	--		--	--	--	--		--	--	--	--
--	--	--	--		--	--	--	--		--	--	--	--
--	--	--	--		--	--	--	--		--	--	--	--
--	--	--	--		--	--	--	--		--	--	--	--
--	--	--	--		--	--	--	--		--	--	--	--
--	--	--	--		--	--	--	--		--	--	--	--
--	--	--	--		--	--	--	--		--	--	--	--
--	--	--	--		--	--	--	--		--	--	--	--
--	--	--	--		--	--	--	--		--	--	--	--
--	--	--	--		--	--	--	--		--	--	--	--
--	--	--	--		--	--	--	--		--	--	--	--
--	--	--	--		--	--	--	--		--	--	--	--
--	--	--	--		--	--	--	--		--	--	--	--
--	--	--	--		--	--	--	--		--	--	--	--
--	--	--	--		--	--	--	--		--	--	--	--
--	--	--	--		--	--	--	--		--	--	--	--
--	--	--	--		--	--	--	--		--	--	--	--
--	--	--	--		--	--	--	--		--	--	--	--
--	--	--	--		--	--	--	--		--	--	--	--
--	--	--	--		--	--	--	--		--	--	--	--
--	--	--	--		--	--	--	--		--	--	--	--
--	--	--	--		--	--	--	--		--	--	--	--
--	--	--	--		--	--	--	--		--	--	--	--
--	--	--	--		--	--	--	--		--	--	--	--
--	--	--	--		--	--	--	--		--	--	--	--
--	--	--	--		--	--	--	--		--	--	--	--
--	--	--	--		--	--	--	--		--	--	--	--
--	--	--	--		--	--	--	--		--	--	--	--
--	--	--	--		--	--	--	--		--	--	--	--
--	--	--	--		--	--	--	--		--	--	--	--
--	--	--	--		--	--	--	--		--	--	--	--
--	--	--	--		--	--	--	--		--	--	--	--
--	--	--	--		--	--	--	--		--	--	--	--
--	--	--	--		--	--	--	--		--	--	--	--
--	--	--	--		--	--	--	--		--	--	--	--
--	--	--	--		--	--	--	--		--	--	--	--
--	--	--	--		--	--	--	--		--	--	--	--
--	--	--	--		--	--	--	--		--	--	--	--
--	--	--	--		--	--	--	--		--	--	--	--
--	--	--	--		--	--	--	--		--	--	--	--
--	--	--	--		--	--	--	--		--	--	--	--
--	--	--	--		--	--	--	--		--	--	--	--
--	--	--	--		--	--	--	--		--	--	--	--
--	--	--	--		--	--	--	--		--	--	--	--
--	--	--	--		--	--	--	--		--	--	--	--
--	--	--	--		--	--	--	--		--	--	--	--
--	--	--	--		--	--	--	--		--	--	--	--
--	--	--	--		--	--	--	--		--	--	--	--
--	--	--	--		--	--	--	--		--	--	--	--
--	--	--	--		--	--	--	--		--	--	--	--
--	--	--	--		--	--	--	--		--	--	--	--
--	--	--	--		--	--	--	--		--	--	--	--
--	--	--	--		--	--	--	--		--	--	--	--
--	--	--	--		--	--	--	--		--	--	--	--
--	--	--	--		--	--	--	--		--	--	--	--
--	--	--	--		--	--	--	--		--	--	--	--
--	--	--	--		--	--	--	--		--	--	--	--
--	--	--	--		--	--	--	--		--	--	--	--
--	--	--	--		--	--	--	--		--	--	--	--
--	--	--	--		--	--	--	--		--	--	--	--
--	--	--	--		--	--	--	--		--	--	--	--
--	--	--	--		--	--	--	--		--	--	--	--
--	--	--	--		--	--	--	--		--	--	--	--
--	--	--	--		--	--	--	--		--	--	--	--
--	--	--	--		--	--	--	--		--	--	--	--
--	--	--	--		--	--	--	--		--	--	--	--
--	--	--	--		--	--	--	--		--	--	--	--
--	--	--	--		--	--	--	--		--	--	--	--
--	--	--	--		--	--	--	--		--	--	--	--
--	--	--	--		--	--	--	--		--	--	--	--
--	--	--	--		--	--	--	--		--	--	--	--
--	--	--	--		--	--	--	--		--	--	--	--
--	--	--	--		--	--	--	--		--	--	--	--
--	--	--	--		--	--	--	--		--	--	--	--
--	--	--	--		--	--	--	--		--	--	--	--
--	--	--	--		--	--	--	--		--	--	--	--
--	--	--	--		--	--	--	--		--	--	--	--
--	--	--	--		--	--	--	--		--	--	--	--
--	--	--	--		--	--	--	--		--	--	--	--
--	--	--	--		--	--	--	--		--	--	--	--
--	--	--	--		--	--	--	--		--	--	--	--
--	--	--	--		--	--	--	--		--	--	--	--
--	--	--	--		--	--	--	--		--	--	--	--
--	--	--	--		--	--	--	--		--	--	--	--
--	--	--	--		--	--	--	--		--	--	--	--
--	--	--	--		--	--	--	--		--	--	--	--
--	--	--	--		--	--	--	--		--	--	--	--
--	--	--	--		--	--	--	--		--	--	--	--
--	--	--	--		--	--	--	--		--	--	--	--
--	--	--	--		--	--	--	--		--	--	--	--
--	--	--	--		--	--	--	--		--	--	--	--
--	--	--	--		--	--	--	--		--	--	--	--
--	--	--	--		--	--	--	--		--	--	--	--
--	--	--	--		--	--	--	--		--	--	--	--
--	--	--	--		--	--	--	--		--	--	--	--
--	--	--	--		--	--	--	--		--	--	--	--
--	--	--	--		--	--	--	--		--	--	--	--
--	--	--	--		--	--	--	--		--	--	--	--
--	--	--	--		--	--	--	--		--	--	--	--
--	--	--	--		--	--	--	--		--	--	--	--
--	--	--	--		--	--	--	--		--	--	--	--
--	--	--	--		--	--	--	--		--	--	--	--
--	--	--	--		--	--	--	--		--	--	--	--
--	--	--	--		--	--	--	--		--	--	--	--
--	--	--	--		--	--	--	--		--	--	--	--
--	--	--	--		--	--	--	--		--	--	--	--
--	--	--	--		--	--	--	--		--	--	--	--
--	--	--	--		--	--	--	--		--	--	--	--
--	--	--	--		--	--	--	--		--	--	--	--
--	--	--	--		--	--	--	--		--	--	--	--
--	--	--	--		--	--	--	--		--	--	--	--
--	--	--	--		--	--	--	--		--	--	--	--
--	--	--	--		--	--	--	--		--	--	--	--
--	--	--	--		--	--	--	--		--	--	--	--
--	--	--	--		--	--	--	--		--	--	--	--
--	--	--	--		--	--	--	--		--	--	--	--
--	--	--	--		--	--	--	--		--	--	--	--
--	--	--	--		--	--	--	--		--	--	--	--
--	--	--	--		--	--	--	--		--	--	--	--
--	--	--	--		--	--	--	--		--	--	--	--
--	--	--	--		--	--	--	--		--	--	--	--
--	--	--	--		--	--	--	--		--	--	--	--
--	--	--	--		--	--	--	--		--	--	--	--
--	--	--	--		--	--	--	--		--	--	--	--
--	--	--	--		--	--	--	--		--	--	--	--
--	--	--	--		--	--	--	--		--	--	--	--
--	--	--	--		--	--	--	--		--	--	--	--
--	--	--	--		--	--	--	--		--	--	--	--
--	--	--	--		--	--	--	--		--	--	--	--
--	--	--	--		--	--	--	--		--	--	--	--
--	--	--	--		--	--	--	--		--	--	--	--
--	--	--	--		--	--	--	--		--	--	--	--
--	--	--	--		--	--	--	--		--	--	--	--
--	--	--	--		--	--	--	--		--	--	--	--
--	--	--	--		--	--	--	--		--	--	--	--
--	--	--	--		--	--	--	--		--	--	--	--
--	--	--	--		--	--	--	--		--	--	--	--
--	--	--	--		--	--	--	--		--	--	--	--
--	--	--	--		--	--	--	--		--	--	--	--
--	--	--	--		--	--	--	--		--	--	--	--
--	--	--	--		--	--	--	--		--	--	--	--
--	--	--	--		--	--	--	--		--	--	--	--
--	--	--	--		--	--	--	--		--	--	--	--
--	--	--	--		--	--	--	--		--	--	--	--
--	--	--	--		--	--	--	--		--	--	--	--
--	--	--	--		--	--	--	--		--	--	--	--
--	--	--	--		--	--	--	--		--	--	--	--
--	--	--	--		--	--	--	--		--	--	--	--
--	--	--	--		--	--	--	--		--	--	--	--
--	--	--	--		--	--	--	--		--	--	--	--
--	--	--	--		--	--	--	--		--	--	--	--
--	--	--	--		--	--	--	--		--	--	--	--
--	--	--	--		--	--	--	--		--	--	--	--
--	--	--	--		--	--	--	--		--	--	--	--
--	--	--	--		--	--	--	--		--	--	--	--
--	--	--	--		--	--	--	--		--	--	--	--
--	--	--	--		--	--	--	--		--	--	--	--
--	--	--	--		--	--	--	--		--	--	--	--
--	--	--	--		--	--	--	--		--	--	--	--
--	--	--	--		--	--	--	--		--	--	--	--
--	--	--	--		--	--	--	--		--	--	--	--
--	--	--	--		--	--	--	--		--	--	--	--
--	--	--	--		--	--	--	--		--	--	--	--
--	--	--	--		--	--	--	--		--	--	--	--
--	--	--	--		--	--	--	--		--	--	--	--
--	--	--	--		--	--	--	--		--	--	--	--
--	--	--	--		--	--	--	--		--	--	--	--
--	--	--	--		--	--	--	--		--	--	--	--
--	--	--	--		--	--	--	--		--	--	--	--
--	--	--	--		--	--	--	--		--	--	--	--
--	--	--	--		--	--	--	--		--	--	--	--
--	--	--	--		--	--	--	--		--	--	--	--
--	--	--	--		--	--	--	--		--	--	--	--
--	--	--	--		--	--	--	--		--	--	--	--
--	--	--	--		--	--	--	--		--	--	--	--
--	--	--	--		--	--	--	--		--	--	--	--
--	--	--	--		--	--	--	--		--	--	--	--
--	--	--	--		--	--	--	--		--	--	--	--
--	--	--	--		--	--	--	--		--	--	--	--
--	--	--	--		--	--	--	--		--	--	--	--
--	--	--	--		--	--	--	--		--	--	--	--
--	--	--	--		--	--	--	--		--	--	--	--
--	--	--	--		--	--	--	--		--	--	--	--
--	--	--	--		--	--	--	--		--	--	--	--
--	--	--	--		--	--	--	--		--	--	--	--
--	--	--	--		--	--	--	--		--	--	--	--
--	--	--	--		--	--	--	--		--	--	--	--
--	--	--	--		--	--	--	--		--	--	--	--
--	--	--	--		--	--	--	--		--	--	--	--
--	--	--	--		--	--	--	--		--	--	--	--
--	--	--	--		--	--	--	--		--	--	--	--
--	--	--	--		--	--	--	--		--	--	--	--
--	--	--	--		--	--	--	--		--	--	--	--
--	--	--	--		--	--	--	--		--	--	--	--
--	--	--	--		--	--	--	--		--	--	--	--
--	--	--	--		--	--	--	--		--	--	--	--
--	--	--	--		--	--	--	--		--	--	--	--
--	--	--	--		--	--	--	--		--	--	--	--
--	--	--	--		--	--	--	--		--	--	--	--
--	--	--	--		--	--	--	--		--	--	--	--
--	--	--	--		--	--	--	--		--	--	--	--
--	--	--	--		--	--	--	--		--	--	--	--
--	--	--	--		--	--	--	--		--	--	--	--
--	--	--	--		--	--	--	--		--	--	--	--
--	--	--	--		--	--	--	--		--	--	--	--
--	--	--	--		--	--	--	--		--	--	--	--
--	--	--	--		--	--	--	--		--	--	--	--
--	--	--	--		--	--	--	--		--	--	--	--
--	--	--	--		--	--	--	--		--	--	--	--
--	--	--	--		--	--	--	--		--	--	--	--
--	--	--	--		--	--	--	--		--	--	--	--
--	--	--	--		--	--	--	--		--	--	--	--
--	--	--	--		--	--	--	--		--	--	--	--
--	--	--	--		--	--	--	--		--	--	--	--
--	--	--	--		--	--	--	--		--	--	--	--
--	--	--	--		--	--	--	--		--	--	--	--
--	--	--	--		--	--	--	--		--	--	--	--
--	--	--	--		--	--	--	--		--	--	--	--
--	--	--	--		--	--	--	--		--	--	--	--
--	--	--	--		--	--	--	--		--	--	--	--
--	--	--	--		--	--	--	--		--	--	--	--
--	--	--	--		--	--	--	--		--	--	--	--
--	--	--	--		--	--	--	--		--	--	--	--
--	--	--	--		--	--	--	--		--	--	--	--
--	--	--	--		--	--	--	--		--	--	--	--
--	--	--	--		--	--	--	--		--	--	--	--
--	--	--	--		--	--	--	--		--	--	--	--
--	--	--	--		--	--	--	--		--	--	--	--
--	--	--	--		--	--	--	--		--	--	--	--
--	--	--	--		--	--	--	--		--	--	--	--
--	--	--	--		--	--	--	--		--	--	--	--
--	--	--	--		--	--	--	--		--	--	--	--
--	--	--	--		--	--	--	--		--	--	--	--
--	--	--	--		--	--	--	--		--	--	--	--
--	--	--	--		--	--	--	--		--	--	--	--
--	--	--	--		--	--	--	--		--	--	--	--
--	--	--	--		--	--	--	--		--	--	--	--
--	--	--	--		--	--	--	--		--	--	--	--
--	--	--	--		--	--	--	--		--	--	--	--
--	--	--	--		--	--	--	--		--	--	--	--
--	--	--	--		--	--	--	--		--	--	--	--
--	--	--	--		--	--	--	--		--	--	--	--
--	--	--	--		--	--	--	--		--	--	--	--
--	--	--	--		--	--	--	--		--	--	--	--
--	--	--	--		--	--	--	--		--	--	--	--
--	--	--	--		--	--	--	--		--	--	--	--
--	--	--	--		--	--	--	--		--	--	--	--
--	--	--	--		--	--	--	--		--	--	--	--
--	--	--	--		--	--	--	--		--	--	--	--
--	--	--	--		--	--	--	--		--	--	--	--
--	--	--	--		--	--	--	--		--	--	--	--
--	--	--	--		--	--	--	--		--	--	--	--
--	--	--	--		--	--	--	--		--	--	--	--
--	--	--	--		--	--	--	--		--	--	--	--
--	--	--	--		--	--	--	--		--	--	--	--
--	--	--	--		--	--	--	--		--	--	--	--
--	--	--	--		--	--	--	--		--	--	--	--
--	--	--	--		--	--	--	--		--	--	--	--
--	--	--	--		--	--	--	--		--	--	--	--
--	--	--	--		--	--	--	--		--	--	--	--
--	--	--	--		--	--	--	--		--	--	--	--
--	--	--	--		--	--	--	--		--	--	--	--
--	--	--	--		--	--	--	--		--	--	--	--
--	--	--	--		--	--	--	--		--	--	--	--
--	--	--	--		--	--	--	--		--	--	--	--
--	--	--	--		--	--	--	--		--	--	--	--
--	--	--	--		--	--	--	--		--	--	--	--
--	--	--	--		--	--	--	--		--	--	--	--
--	--	--	--		--	--	--	--		--	--	--	--
--	--	--	--		--	--	--	--		--	--	--	--
--	--	--	--		--	--	--	--		--	--	--	--
--	--	--	--		--	--	--	--		--	--	--	--
--	--	--	--		--	--	--	--		--	--	--	--
--	--	--	--		--	--	--	--		--	--	--	--
--	--	--	--		--	--	--	--		--	--	--	--
--	--	--	--		--	--	--	--		--	--	--	--
--	--	--	--		--	--	--	--		--	--	--	--
--	--	--	--		--	--	--	--		--	--	--	--
--	--	--	--		--	--	--	--		--	--	--	--
--	--	--	--		--	--	--	--		--	--	--	--
--	--	--	--		--	--	--	--		--	--	--	--
--	--	--	--		--	--	--	--		--	--	--	--
--	--	--	--		--	--	--	--		--	--	--	--
--	--	--	--		--	--	--	--		--	--	--	--
--	--	--	--		--	--	--	--		--	--	--	--
--	--	--	--		--	--	--	--		--	--	--	--
--	--	--	--		--	--	--	--		--	--	--	--
--	--	--	--		--	--	--	--		--	--	--	--
--	--	--	--		--	--	--	--		--	--	--	--
--	--	--	--		--	--	--	--		--	--	--	--
--	--	--	--		--	--	--	--		--	--	--	--
--	--	--	--		--	--	--	--		--	--	--	--
--	--	--	--		--	--	--	--		--	--	--	--
--	--	--	--		--	--	--	--		--	--	--	--
--	--	--	--		--	--	--	--		--	--	--	--
--	--	--	--		--	--	--	--		--	--	--	--
--	--	--	--		--	--	--	--		--	--	--	--
--	--	--	--		--	--	--	--		--	--	--	--
--	--	--	--		--	--	--	--		--	--	--	--
--	--	--	--		--	--	--	--		--	--	--	--
--	--	--	--		--	--	--	--		--	--	--	--
--	--	--	--		--	--	--	--		--	--	--	--
--	--	--	--		--	--	--	--		--	--	--	--
--	--	--	--		--	--	--	--		--	--	--	--
--	--	--	--		--	--	--	--		--	--	--	--
--	--	--	--		--	--	--	--		--	--	--	--
--	--	--	--		--	--	--	--		--	--	--	--
--	--	--	--		--	--	--	--		--	--	--	--
--	--	--	--		--	--	--	--		--	--	--	--
--	--	--	--		--	--	--	--		--	--	--	--
--	--	--	--		--	--	--	--		--	--	--	--
--	--	--	--		--	--	--	--		--	--	--	--
--	--	--	--		--	--	--	--		--	--	--	--
--	--	--	--		--	--	--	--		--	--	--	--
--	--	--	--		--	--	--	--		--	--	--	--
--	--	--	--		--	--	--	--		--	--	--	--
--	--	--	--		--	--	--	--		--	--	--	--
--	--	--	--		--	--	--	--		--	--	--	--
--	--	--	--		--	--	--	--		--	--	--	--
--	--	--	--		--	--	--	--		--	--	--	--
--	--	--	--		--	--	--	--		--	--	--	--
--	--	--	--		--	--	--	--		--	--	--	--
--	--	--	--		--	--	--	--		--	--	--	--
--	--	--	--		--	--	--	--		--	--	--	--
--	--	--	--		--	--	--	--		--	--	--	--
--	--	--	--		--	--	--	--		--	--	--	--
--	--	--	--		--	--	--	--		--	--	--	--
--	--	--	--		--	--	--	--		--	--	--	--
--	--	--	--		--	--	--	--		--	--	--	--
--	--	--	--		--	--	--	--		--	--	--	--
--	--	--	--		--	--	--	--		--	--	--	--
--	--	--	--		--	--	--	--		--	--	--	--
--	--	--	--		--	--	--	--		--	--	--	--
--	--	--	--		--	--	--	--		--	--	--	--
--	--	--	--		--	--	--	--		--	--	--	--
--	--	--	--		--	--	--	--		--	--	--	--
--	--	--	--		--	--	--	--		--	--	--	--
--	--	--	--		--	--	--	--		--	--	--	--
--	--	--	--		--	--	--	--		--	--	--	--
--	--	--	--		--	--	--	--		--	--	--	--
--	--	--	--		--	--	--	--		--	--	--	--
--	--	--	--		--	--	--	--		--	--	--	--
--	--	--	--		--	--	--	--		--	--	--	--
--	--	--	--		--	--	--	--		--	--	--	--
--	--	--	--		--	--	--	--		--	--	--	--
--	--	--	--		--	--	--	--		--	--	--	--
--	--	--	--		--	--	--	--		--	--	--	--
--	--	--	--		--	--	--	--		--	--	--	--
--	--	--	--		--	--	--	--		--	--	--	--
--	--	--	--		--	--	--	--		--	--	--	--
--	--	--	--		--	--	--	--		--	--	--	--
--	--	--	--		--	--	--	--		--	--	--	--
--	--	--	--		--	--	--	--		--	--	--	--
--	--	--	--		--	--	--	--		--	--	--	--
--	--	--	--		--	--	--	--		--	--	--	--
--	--	--	--		--	--	--	--		--	--	--	--
--	--	--	--		--	--	--	--		--	--	--	--
--	--	--	--		--	--	--	--		--	--	--	--
--	--	--	--		--	--	--	--		--	--	--	--
--	--	--	--		--	--	--	--		--	--	--	--
--	--	--	--		--	--	--	--		--	--	--	--
--	--	--	--		--	--	--	--		--	--	--	--
--	--	--	--		--	--	--	--		--	--	--	--
--	--	--	--		--	--	--	--		--	--	--	--
--	--	--	--		--	--	--	--		--	--	--	--
--	--	--	--		--	--	--	--		--	--	--	--
--	--	--	--		--	--	--	--		--	--	--	--
--	--	--	--		--	--	--	--		--	--	--	--
--	--	--	--		--	--	--	--		--	--	--	--
--	--	--	--		--	--	--	--		--	--	--	--
--	--	--	--		--	--	--	--		--	--	--	--
--	--	--	--		--	--	--	--		--	--	--	--
--	--	--	--		--	--	--	--		--	--	--	--
--	--	--	--		--	--	--	--		--	--	--	--
--	--	--	--		--	--	--	--		--	--	--	--
--	--	--	--		--	--	--	--		--	--	--	--
--	--	--	--		--	--	--	--		--	--	--	--
--	--	--	--		--	--	--	--		--	--	--	--
--	--	--	--		--	--	--	--		--	--	--	--
--	--	--	--		--	--	--	--		--	--	--	--
--	--	--	--		--	--	--	--		--	--	--	--
--	--	--	--		--	--	--	--		--	--	--	--
--	--	--	--		--	--	--	--		--	--	--	--
--	--	--	--		--	--	--	--		--	--	--	--
--	--	--	--		--	--	--	--		--	--	--	--
--	--	--	--		--	--	--	--		--	--	--	--
--	--	--	--		--	--	--	--		--	--	--	--
--	--	--	--		--	--	--	--		--	--	--	--
--	--	--	--		--	--	--	--		--	--	--	--
--	--	--	--		--	--	--	--		--	--	--	--
--	--	--	--		--	--	--	--		--	--	--	--
--	--	--	--		--	--	--	--		--	--	--	--
--	--	--	--		--	--	--	--		--	--	--	--
--	--	--	--		--	--	--	--		--	--	--	--
--	--	--	--		--	--	--	--		--	--	--	--
--	--	--	--		--	--	--	--		--	--	--	--
--	--	--	--		--	--	--	--		--	--	--	--
--	--	--	--		--	--	--	--		--	--	--	--
--	--	--	--		--	--	--	--		--	--	--	--
--	--	--	--		--	--	--	--		--	--	--	--
--	--	--	--		--	--	--	--		--	--	--	--
--	--	--	--		--	--	--	--		--	--	--	--
--	--	--	--		--	--	--	--		--	--	--	--
--	--	--	--		--	--	--	--		--	--	--	--
--	--	--	--		--	--	--	--		--	--	--	--
--	--	--	--		--	--	--	--		--	--	--	--
--	--	--	--		--	--	--	--		--	--	--	--
--	--	--	--		--	--	--	--		--	--	--	--
--	--	--	--		--	--	--	--		--	--	--	--
--	--	--	--		--	--	--	--		--	--	--	--
--	--	--	--		--	--	--	--		--	--	--	--
--	--	--	--		--	--	--	--		--	--	--	--
--	--	--	--		--	--	--	--		--	--	--	--
--	--	--	--		--	--	--	--		--	--	--	--
--	--	--	--		--	--	--	--		--	--	--	--
--	--	--	--		--	--	--	--		--	--	--	--
--	--	--	--		--	--	--	--		--	--	--	--
--	--	--	--		--	--	--	--		--	--	--	--
--	--	--	--		--	--	--	--		--	--	--	--
--	--	--	--		--	--	--	--		--	--	--	--
--	--	--	--		--	--	--	--		--	--	--	--
--	--	--	--		--	--	--	--		--	--	--	--
--	--	--	--		--	--	--	--		--	--	--	--
--	--	--	--		--	--	--	--		--	--	--	--
--	--	--	--		--	--	--	--		--	--	--	--
--	--	--	--		--	--	--	--		--	--	--	--
--	--	--	--		--	--	--	--		--	--	--	--
--	--	--	--		--	--	--	--		--	--	--	--
--	--	--	--		--	--	--	--		--	--	--	--
--	--	--	--		--	--	--	--		--	--	--	--
--	--	--	--		--	--	--	--		--	--	--	--
--	--	--	--		--	--	--	--		--	--	--	--
--	--	--	--		--	--	--	--		--	--	--	--
--	--	--	--		--	--	--	--		--	--	--	--
--	--	--	--		--	--	--	--		--	--	--	--
--	--	--	--		--	--	--	--		--	--	--	--
--	--	--	--		--	--	--	--		--	--	--	--
--	--	--	--		--	--	--	--		--	--	--	--
--	--	--	--		--	--	--	--		--	--	--	--
--	--	--	--		--	--	--	--		--	--	--	--
--	--	--	--		--	--	--	--		--	--	--	--
--	--	--	--		--	--	--	--		--	--	--	--
--	--	--	--		--	--	--	--		--	--	--	--
--	--	--	--		--	--	--	--		--	--	--	--
--	--	--	--		--	--	--	--		--	--	--	--
--	--	--	--		--	--	--	--		--	--	--	--
--	--	--	--		--	--	--	--		--	--	--	--
--	--	--	--		--	--	--	--		--	--	--	--
--	--	--	--		--	--	--	--		--	--	--	--
--	--	--	--		--	--	--	--		--	--	--	--
--	--	--	--		--	--	--	--		--	--	--	--
--	--	--	--		--	--	--	--		--	--	--	--
--	--	--	--		--	--	--	--		--	--	--	--
--	--	--	--		--	--	--	--		--	--	--	--
--	--	--	--		--	--	--	--		--	--	--	--
--	--	--	--		--	--	--	--		--	--	--	--
--	--	--	--		--	--	--	--		--	--	--	--
--	--	--	--		--	--	--	--		--	--	--	--
--	--	--	--		--	--	--	--		--	--	--	--
--	--	--	--		--	--	--	--		--	--	--	--
--	--	--	--		--	--	--	--		--	--	--	--
--	--	--	--		--	--	--	--		--	--	--	--
--	--	--	--		--	--	--	--		--	--	--	--
--	--	--	--		--	--	--	--		--	--	--	--
--	--	--	--		--	--	--	--		--	--	--	--
--	--	--	--		--	--	--	--		--	--	--	--
--	--	--	--		--	--	--	--		--	--	--	--
--	--	--	--		--	--	--	--		--	--	--	--
--	--	--	--		--	--	--	--		--	--	--	--
--	--	--	--		--	--	--	--		--	--	--	--
--	--	--	--		--	--	--	--		--	--	--	--
--	--	--	--		--	--	--	--		--	--	--	--
--	--	--	--		--	--	--	--		--	--	--	--
--	--	--	--		--	--	--	--		--	--	--	--
--	--	--	--		--	--	--	--		--	--	--	--
--	--	--	--		--	--	--	--		--	--	--	--
--	--	--	--		--	--	--	--		--	--	--	--
--	--	--	--		--	--	--	--		--	--	--	--
--	--	--	--		--	--	--	--		--	--	--	--
--	--	--	--		--	--	--	--		--	--	--	--
--	--	--	--		--	--	--	--		--	--	--	--
--	--	--	--		--	--	--	--		--	--	--	--
--	--	--	--		--	--	--	--		--	--	--	--
--	--	--	--		--	--	--	--		--	--	--	--
--	--	--	--		--	--	--	--		--	--	--	--
--	--	--	--		--	--	--	--		--	--	--	--
--	--	--	--		--	--	--	--		--	--	--	--
--	--	--	--		--	--	--	--		--	--	--	--
--	--	--	--		--	--	--	--		--	--	--	--
--	--	--	--		--	--	--	--		--	--	--	--
--	--	--	--		--	--	--	--		--	--	--	--
--	--	--	--		--	--	--	--		--	--	--	--
--	--	--	--		--	--	--	--		--	--	--	--
--	--	--	--		--	--	--	--		--	--	--	--
--	--	--	--		--	--	--	--		--	--	--	--
--	--	--	--		--	--	--	--		--	--	--	--
--	--	--	--		--	--	--	--		--	--	--	--
--	--	--	--		--	--	--	--		--	--	--	--
--	--	--	--		--	--	--	--		--	--	--	--
--	--	--	--		--	--	--	--		--	--	--	--
--	--	--	--		--	--	--	--		--	--	--	--
[truncated: 19,002 more rows]

## Sheet: Fig.3f
	10 mA cm-2		50 mA cm-2
0.00389	-9.5966	0.001	-49.9788
0.00778	-9.5966	0.002	-49.8655
0.01167	-9.58811	0.003	-49.8514
0.01556	-9.60085	0.004	-49.8372
0.01944	-9.60226	0.005	-49.9363
0.02333	-9.60934	0.006	-49.9505
0.02722	-9.5966	0.007	-49.8514
0.03111	-9.58528	0.008	-49.6815
0.035	-9.61217	0.009	-49.54
0.03889	-9.5966	0.01	-49.6815
0.04278	-9.58811	0.011	-49.4551
0.04667	-9.59377	0.012	-49.5117
0.05056	-9.58669	0.013	-49.6532
0.05444	-9.59802	0.014	-49.6108
0.05833	-9.58811	0.015	-49.5683
0.06222	-9.59377	0.016	-49.4975
0.06611	-9.59236	0.017	-49.3135
0.07	-9.60085	0.018	-49.4267
0.07389	-9.58528	0.019	-49.4126
0.07778	-9.59377	0.02	-49.2428
0.08167	-9.59943	0.021	-49.2711
0.08556	-9.59943	0.022	-49.4267
0.08944	-9.59802	0.023	-49.3843
0.09333	-9.57962	0.024	-49.4126
0.09722	-9.57962	0.025	-49.4834
0.10111	-9.59377	0.026	-49.2569
0.105	-9.59094	0.027	-49.2286
0.10889	-9.58386	0.028	-49.0163
0.11278	-9.57679	0.029	-49.087
0.11667	-9.57679	0.03	-49.0304
0.12056	-9.56546	0.031	-48.903
0.12444	-9.58103	0.032	-49.1861
0.12833	-9.57962	0.033	-48.9314
0.13222	-9.58811	0.034	-48.8889
0.13611	-9.58103	0.035	-49.1437
0.14	-9.58103	0.036	-49.0021
0.14389	-9.58669	0.037	-49.0163
0.14778	-9.56546	0.038	-48.8606
0.15167	-9.56546	0.039	-48.9597
0.15556	-9.57396	0.04	-49.2144
0.15944	-9.56971	0.041	-49.0021
0.16333	-9.57962	0.042	-49.1295
0.16722	-9.57254	0.043	-49.2428
0.17111	-9.56688	0.044	-49.1154
0.175	-9.57396	0.045	-49.3135
0.17889	-9.57113	0.046	-49.087
0.18278	-9.5782	0.047	-49.1154
0.18667	-9.56546	0.048	-49.0021
0.19056	-9.56971	0.049	-49.2003
0.19444	-9.56546	0.05	-49.1154
0.19833	-9.5782	0.051	-48.9597
0.20222	-9.56688	0.052	-49.0729
0.20611	-9.58103	0.053	-48.9172
0.21	-9.57537	0.054	-48.8747
0.21389	-9.58386	0.055	-48.7898
0.21778	-9.57962	0.056	-48.6766
0.22167	-9.57396	0.057	-48.7473
0.22556	-9.58528	0.058	-48.6624
0.22944	-9.57962	0.059	-48.8464
0.23333	-9.57537	0.06	-48.7332
0.23722	-9.58386	0.061	-48.8747
0.24111	-9.57254	0.062	-49.0446
0.245	-9.58669	0.063	-48.9172
0.24889	-9.58669	0.064	-49.2003
0.25278	-9.58386	0.065	-49.0163
0.25667	-9.56971	0.066	-48.8181
0.26056	-9.57962	0.067	-49.1295
0.26444	-9.57537	0.068	-48.9455
0.26833	-9.57962	0.069	-48.8606
0.27222	-9.57537	0.07	-48.8181
0.27611	-9.56971	0.071	-48.804
0.28	-9.56546	0.072	-48.988
0.28389	-9.57537	0.073	-48.9597
0.28778	-9.58245	0.074	-48.7473
0.29167	-9.57679	0.075	-48.7756
0.29556	-9.58811	0.076	-48.6624
0.29944	-9.5782	0.077	-48.6483
0.30333	-9.56122	0.078	-48.6341
0.30722	-9.57254	0.079	-48.5492
0.31111	-9.55839	0.08	-48.4076
0.315	-9.57537	0.081	-48.8606
0.31889	-9.56263	0.082	-48.8323
0.32278	-9.56546	0.083	-48.6907
0.32667	-9.56688	0.084	-48.7898
0.33056	-9.56263	0.085	-48.6766
0.33444	-9.57679	0.086	-48.6341
0.33833	-9.56688	0.087	-48.6766
0.34222	-9.57113	0.088	-48.719
0.34611	-9.55839	0.089	-48.4926
0.35	-9.55697	0.09	-48.7756
0.35389	-9.56122	0.091	-48.719
0.35778	-9.56122	0.092	-48.4784
0.36167	-9.55414	0.093	-48.6766
0.36556	-9.5598	0.094	-48.6341
0.36944	-9.56546	0.095	-48.719
0.37333	-9.57396	0.096	-48.8323
0.37722	-9.56263	0.097	-48.6483
0.38111	-9.56829	0.098	-48.6766
0.385	-9.56405	0.099	-48.6341
0.38889	-9.55272	0.1	-48.535
0.39278	-9.57254	0.101	-48.8464
0.39667	-9.56546	0.102	-48.903
0.40056	-9.56263	0.103	-48.9172
0.40444	-9.56971	0.104	-49.0304
0.40833	-9.55556	0.105	-48.8606
0.41222	-9.56971	0.106	-48.9597
0.41611	-9.56688	0.107	-49.1295
0.42	-9.57254	0.108	-48.9738
0.42389	-9.56688	0.109	-49.172
0.42778	-9.56122	0.11	-49.1295
0.43167	-9.57113	0.111	-49.0304
0.43556	-9.5782	0.112	-49.172
0.43944	-9.58386	0.113	-49.087
0.44333	-9.58245	0.114	-49.1437
0.44722	-9.57396	0.115	-49.3277
0.45111	-9.57254	0.116	-49.2569
0.455	-9.57113	0.117	-49.1437
0.45889	-9.57537	0.118	-49.4551
0.46278	-9.5782	0.119	-49.4975
0.46667	-9.58103	0.12	-49.4551
0.47056	-9.56971	0.121	-49.4834
0.47444	-9.56688	0.122	-49.5541
0.47833	-9.56263	0.123	-49.5258
0.48222	-9.56971	0.124	-49.6108
0.48611	-9.56688	0.125	-49.3701
0.49	-9.56122	0.126	-49.6532
0.49389	-9.57537	0.127	-49.4692
0.49778	-9.5782	0.128	-49.4126
0.50167	-9.56546	0.129	-49.6815
0.50556	-9.57537	0.13	-49.5541
0.50944	-9.56263	0.131	-49.6674
0.51333	-9.5598	0.132	-49.7948
0.51722	-9.57254	0.133	-49.6249
0.52111	-9.56122	0.134	-49.6391
0.525	-9.55697	0.135	-49.5825
0.52889	-9.57254	0.136	-49.5117
0.53278	-9.55697	0.137	-49.5966
0.53667	-9.55697	0.138	-49.4834
0.54056	-9.56263	0.139	-49.6108
0.54444	-9.56263	0.14	-49.5825
0.54833	-9.56263	0.141	-49.54
0.55222	-9.55131	0.142	-49.6674
0.55611	-9.54706	0.143	-49.6249
0.56	-9.57113	0.144	-49.6249
0.56389	-9.55556	0.145	-49.4975
0.56778	-9.55272	0.146	-49.7098
0.57167	-9.56971	0.147	-49.4409
0.57556	-9.56405	0.148	-49.7098
0.57944	-9.57537	0.149	-49.6674
0.58333	-9.56546	0.15	-49.5825
0.58722	-9.56971	0.151	-49.6674
0.59111	-9.57679	0.152	-49.5683
0.595	-9.57254	0.153	-49.4834
0.59889	-9.56546	0.154	-49.4551
0.60278	-9.5598	0.155	-49.5966
0.60667	-9.56829	0.156	-49.724
0.61056	-9.56971	0.157	-49.7098
0.61444	-9.56405	0.158	-49.8231
0.61833	-9.55697	0.159	-49.6391
0.62222	-9.56263	0.16	-49.7664
0.62611	-9.54989	0.161	-49.908
0.63	-9.56546	0.162	-49.8938
0.63389	-9.57679	0.163	-49.7948
0.63778	-9.57396	0.164	-49.9363
0.64167	-9.5782	0.165	-49.6815
0.64556	-9.57679	0.166	-49.7664
0.64944	-9.56688	0.167	-49.724
0.65333	-9.5782	0.168	-49.7381
0.65722	-9.58386	0.169	-49.6391
0.66111	-9.57254	0.17	-49.9929
0.665	-9.57679	0.171	-50.0637
0.66889	-9.57679	0.172	-49.9505
0.67278	-9.57396	0.173	-50.0495
0.67667	-9.57679	0.174	-49.908
0.68056	-9.57396	0.175	-49.9646
0.68444	-9.58103	0.176	-50.1345
0.68833	-9.56405	0.177	-50.0071
0.69222	-9.57113	0.178	-49.908
0.69611	-9.5782	0.179	-49.9788
0.7	-9.57396	0.18	-49.9929
0.70389	-9.57962	0.181	-49.9788
0.70778	-9.55839	0.182	-50.1911
0.71167	-9.56263	0.183	-50.0637
0.71556	-9.56688	0.184	-49.9363
0.71944	-9.5598	0.185	-49.8089
0.72333	-9.56688	0.186	-49.8089
0.72722	-9.56122	0.187	-50.0354
0.73111	-9.56688	0.188	-49.8655
0.735	-9.5782	0.189	-49.6815
0.73889	-9.57113	0.19	-49.54
0.74278	-9.57254	0.191	-49.4551
0.74667	-9.57113	0.192	-49.4267
0.75056	-9.57113	0.193	-49.6391
0.75444	-9.57962	0.194	-49.4692
0.75833	-9.56971	0.195	-49.4834
0.76222	-9.56405	0.196	-49.5541
0.76611	-9.57679	0.197	-49.356
0.77	-9.57254	0.198	-49.3135
0.77389	-9.57113	0.199	-49.3984
0.77778	-9.56688	0.2	-49.3277
0.78167	-9.56405	0.201	-49.2286
0.78556	-9.56829	0.202	-49.2144
0.78944	-9.58528	0.203	-49.087
0.79333	-9.56122	0.204	-49.1154
0.79722	-9.57679	0.205	-49.1437
0.80111	-9.56829	0.206	-49.0021
0.805	-9.56829	0.207	-49.0304
0.80889	-9.5782	0.208	-48.8464
0.81278	-9.56688	0.209	-48.8323
0.81667	-9.5782	0.21	-49.0587
0.82056	-9.57537	0.211	-49.1154
0.82444	-9.58386	0.212	-49.1437
0.82833	-9.58811	0.213	-49.1295
0.83222	-9.56971	0.214	-49.1154
0.83611	-9.57254	0.215	-48.9597
0.84	-9.5782	0.216	-49.0163
0.84389	-9.57113	0.217	-48.8889
0.84778	-9.56971	0.218	-48.804
0.85167	-9.58103	0.219	-48.9172
0.85556	-9.56829	0.22	-48.7615
0.85944	-9.56405	0.221	-48.8606
0.86333	-9.5782	0.222	-48.9597
0.86722	-9.56971	0.223	-48.804
0.87111	-9.58811	0.224	-48.7615
0.875	-9.58953	0.225	-48.7615
0.87889	-9.57396	0.226	-48.6624
0.88278	-9.57537	0.227	-48.5492
0.88667	-9.5782	0.228	-48.6766
0.89056	-9.58245	0.229	-48.6624
0.89444	-9.57537	0.23	-48.7332
0.89833	-9.57254	0.231	-48.6341
0.90222	-9.57679	0.232	-48.4784
0.90611	-9.58245	0.233	-48.5917
0.91	-9.55839	0.234	-48.4784
0.91389	-9.57396	0.235	-48.5209
0.91778	-9.58669	0.236	-48.5917
0.92167	-9.58386	0.237	-48.62
0.92556	-9.56546	0.238	-48.7332
0.92944	-9.58528	0.239	-48.6907
0.93333	-9.58245	0.24	-48.6766
0.93722	-9.57537	0.241	-48.62
0.94111	-9.59094	0.242	-48.6058
0.945	-9.57113	0.243	-48.351
0.94889	-9.58245	0.244	-48.4218
0.95278	-9.58811	0.245	-48.6483
0.95667	-9.58103	0.246	-48.4926
0.96056	-9.57962	0.247	-48.5492
0.96444	-9.58953	0.248	-48.5067
0.96833	-9.57679	0.249	-48.3652
0.97222	-9.5782	0.25	-48.3369
0.97611	-9.58245	0.251	-48.4926
0.98	-9.57679	0.252	-48.4643
0.98389	-9.58245	0.253	-48.4218
0.98778	-9.58103	0.254	-48.3369
0.99167	-9.57396	0.255	-48.2944
0.99556	-9.57537	0.256	-48.2378
0.99944	-9.57537	0.257	-48.351
1.00333	-9.59094	0.258	-48.4218
1.00722	-9.57679	0.259	-48.4643
1.01111	-9.57537	0.26	-48.4501
1.015	-9.59377	0.261	-48.4501
1.01889	-9.59094	0.262	-48.3086
1.02278	-9.59236	0.263	-48.4643
1.02667	-9.58953	0.264	-48.5633
1.03056	-9.59094	0.265	-48.7049
1.03444	-9.60368	0.266	-48.6058
1.03833	-9.57254	0.267	-48.3652
1.04222	-9.59236	0.268	-48.535
1.04611	-9.58103	0.269	-48.5633
1.05	-9.58103	0.27	-48.5633
1.05389	-9.58669	0.271	-48.4643
1.05778	-9.59519	0.272	-48.4501
1.06167	-9.58953	0.273	-48.535
1.06556	-9.58953	0.274	-48.6483
1.06944	-9.60085	0.275	-48.535
1.07333	-9.61076	0.276	-48.6341
1.07722	-9.58953	0.277	-48.5633
1.08111	-9.59377	0.278	-48.535
1.085	-9.58528	0.279	-48.5775
1.08889	-9.58528	0.28	-48.62
1.09278	-9.6051	0.281	-48.4076
1.09667	-9.60934	0.282	-48.4359
1.10056	-9.60226	0.283	-48.4359
1.10444	-9.59377	0.284	-48.3935
1.10833	-9.59802	0.285	-48.2803
1.11222	-9.59519	0.286	-48.4076
1.11611	-9.59236	0.287	-48.3086
1.12	-9.59236	0.288	-48.3793
1.12389	-9.60793	0.289	-48.5067
1.12778	-9.60085	0.29	-48.6907
1.13167	-9.60651	0.291	-48.5209
1.13556	-9.61925	0.292	-48.6624
1.13944	-9.60226	0.293	-48.6907
1.14333	-9.60651	0.294	-48.804
1.14722	-9.59943	0.295	-48.7756
1.15111	-9.61217	0.296	-48.62
1.155	-9.60934	0.297	-48.5633
1.15889	-9.60934	0.298	-48.5209
1.16278	-9.60226	0.299	-48.3086
1.16667	-9.61076	0.3	-48.5209
1.17056	-9.61076	0.301	-48.535
1.17444	-9.60651	0.302	-48.5492
1.17833	-9.61217	0.303	-48.5775
1.18222	-9.61925	0.304	-48.3652
1.18611	-9.61076	0.305	-48.351
1.19	-9.6051	0.306	-48.3935
1.19389	-9.60793	0.307	-48.3652
1.19778	-9.61783	0.308	-48.1104
1.20167	-9.62491	0.309	-48.3227
1.20556	-9.61359	0.31	-48.4501
1.20944	-9.59094	0.311	-48.6341
1.21333	-9.61642	0.312	-48.4076
1.21722	-9.61076	0.313	-48.5209
1.22111	-9.60368	0.314	-48.5775
1.225	-9.61783	0.315	-48.351
1.22889	-9.60226	0.316	-48.5492
1.23278	-9.60793	0.317	-48.6341
1.23667	-9.61642	0.318	-48.4501
1.24056	-9.62208	0.319	-48.7615
1.24444	-9.61925	0.32	-48.5633
1.24833	-9.60651	0.321	-48.4643
1.25222	-9.61925	0.322	-48.5209
1.25611	-9.61217	0.323	-48.351
1.26	-9.6051	0.324	-48.4218
1.26389	-9.6334	0.325	-48.5209
1.26778	-9.63765	0.326	-48.4643
1.27167	-9.6334	0.327	-48.4784
1.27556	-9.62208	0.328	-48.719
1.27944	-9.64331	0.329	-48.535
1.28333	-9.63907	0.33	-48.3793
1.28722	-9.6334	0.331	-48.5917
1.29111	-9.63199	0.332	-48.6766
1.295	-9.6334	0.333	-48.4784
1.29889	-9.62916	0.334	-48.6058
1.30278	-9.63623	0.335	-48.719
1.30667	-9.64048	0.336	-48.4501
1.31056	-9.64048	0.337	-48.5917
1.31444	-9.6419	0.338	-48.5633
1.31833	-9.63057	0.339	-48.4926
1.32222	-9.6235	0.34	-48.5917
1.32611	-9.63765	0.341	-48.6341
1.33	-9.62067	0.342	-48.6624
1.33389	-9.62916	0.343	-48.5492
1.33778	-9.64331	0.344	-48.7049
1.34167	-9.61925	0.345	-48.7898
1.34556	-9.62774	0.346	-48.8181
1.34944	-9.62491	0.347	-48.7332
1.35333	-9.61217	0.348	-48.7473
1.35722	-9.62067	0.349	-48.9314
1.36111	-9.62491	0.35	-48.8889
1.365	-9.60651	0.351	-48.8747
1.36889	-9.60934	0.352	-49.0446
1.37278	-9.6051	0.353	-48.8323
1.37667	-9.5966	0.354	-48.9597
1.38056	-9.60085	0.355	-49.0587
1.38444	-9.59519	0.356	-49.0021
1.38833	-9.58669	0.357	-48.9172
1.39222	-9.60226	0.358	-48.9172
1.39611	-9.59377	0.359	-48.9314
1.4	-9.58953	0.36	-49.1012
1.40389	-9.58811	0.361	-48.903
1.40778	-9.60226	0.362	-48.9597
1.41167	-9.57962	0.363	-48.9738
1.41556	-9.58953	0.364	-49.1012
1.41944	-9.57962	0.365	-48.988
1.42333	-9.58103	0.366	-49.0587
1.42722	-9.57254	0.367	-48.9455
1.43111	-9.59377	0.368	-48.9172
1.435	-9.56971	0.369	-49.0163
1.43889	-9.57113	0.37	-48.8464
1.44278	-9.57396	0.371	-48.8464
1.44667	-9.56688	0.372	-48.9314
1.45056	-9.56829	0.373	-48.8747
1.45444	-9.5782	0.374	-49.0163
1.45833	-9.55697	0.375	-49.2428
1.46222	-9.55839	0.376	-49.2569
1.46611	-9.55131	0.377	-48.988
1.47	-9.55414	0.378	-49.1154
1.47389	-9.55697	0.379	-49.0304
1.47778	-9.55839	0.38	-48.8464
1.48167	-9.5414	0.381	-48.8606
1.48556	-9.54706	0.382	-48.9314
1.48944	-9.5598	0.383	-48.7898
1.49333	-9.55272	0.384	-48.5633
1.49722	-9.53857	0.385	-48.7615
1.50111	-9.53291	0.386	-48.9738
1.505	-9.54565	0.387	-48.8606
1.50889	-9.54282	0.388	-48.9455
1.51278	-9.54282	0.389	-48.9455
1.51667	-9.54848	0.39	-48.804
1.52056	-9.5414	0.391	-48.9172
1.52444	-9.5414	0.392	-48.9455
1.52833	-9.53432	0.393	-48.7898
1.53222	-9.52442	0.394	-48.9455
1.53611	-9.53574	0.395	-49.0021
1.54	-9.54989	0.396	-49.0021
1.54389	-9.53291	0.397	-48.8464
1.54778	-9.523	0.398	-48.8606
1.55167	-9.52159	0.399	-48.9597
1.55556	-9.51592	0.4	-48.8889
1.55944	-9.52866	0.401	-48.8747
1.56333	-9.51026	0.402	-48.9172
1.56722	-9.51734	0.403	-48.9172
1.57111	-9.53149	0.404	-48.7756
1.575	-9.50177	0.405	-48.8181
1.57889	-9.50743	0.406	-48.6624
1.58278	-9.50602	0.407	-48.8747
1.58667	-9.50885	0.408	-48.8606
1.59056	-9.50743	0.409	-48.7898
1.59444	-9.49328	0.41	-48.6483
1.59833	-9.49894	0.411	-48.804
1.60222	-9.47771	0.412	-48.8181
1.60611	-9.47205	0.413	-48.9455
1.61	-9.45789	0.414	-48.6624
1.61389	-9.47205	0.415	-48.7898
1.61778	-9.45506	0.416	-48.7898
1.62167	-9.45789	0.417	-48.6624
1.62556	-9.44798	0.418	-48.903
1.62944	-9.44091	0.419	-48.9172
1.63333	-9.44657	0.42	-48.8181
1.63722	-9.42817	0.421	-48.8889
1.64111	-9.44515	0.422	-48.9314
1.645	-9.43949	0.423	-48.8606
1.64889	-9.44232	0.424	-48.8464
1.65278	-9.42109	0.425	-49.0021
1.65667	-9.42392	0.426	-48.903
1.66056	-9.41826	0.427	-48.988
1.66444	-9.42392	0.428	-48.8889
1.66833	-9.40552	0.429	-48.8323
1.67222	-9.3942	0.43	-48.8181
1.67611	-9.38854	0.431	-48.8747
1.68	-9.37721	0.432	-48.7473
1.68389	-9.39703	0.433	-48.7898
1.68778	-9.38712	0.434	-49.0021
1.69167	-9.3673	0.435	-48.804
1.69556	-9.38004	0.436	-48.7473
1.69944	-9.38287	0.437	-48.8606
1.70333	-9.36164	0.438	-48.7615
1.70722	-9.36164	0.439	-48.8181
1.71111	-9.35032	0.44	-48.988
1.715	-9.36164	0.441	-49.0729
1.71889	-9.35598	0.442	-49.0729
1.72278	-9.37013	0.443	-49.1578
1.72667	-9.36306	0.444	-49.0021
1.73056	-9.35456	0.445	-49.2428
1.73444	-9.36306	0.446	-49.2286
1.73833	-9.33758	0.447	-49.0587
1.74222	-9.34183	0.448	-49.0446
1.74611	-9.34183	0.449	-49.0587
1.75	-9.33475	0.45	-48.988
1.75389	-9.32767	0.451	-49.1295
1.75778	-9.339	0.452	-49.1012
1.76167	-9.32484	0.453	-49.0021
1.76556	-9.33333	0.454	-49.0587
1.76944	-9.31352	0.455	-49.0729
1.77333	-9.33616	0.456	-49.0304
1.77722	-9.32059	0.457	-48.903
1.78111	-9.31493	0.458	-49.0446
1.785	-9.31493	0.459	-49.1861
1.78889	-9.30786	0.46	-49.1437
1.79278	-9.30502	0.461	-49.2144
1.79667	-9.30786	0.462	-49.2003
1.80056	-9.30502	0.463	-48.9738
1.80444	-9.30361	0.464	-49.0729
1.80833	-9.30219	0.465	-49.2286
1.81222	-9.28804	0.466	-49.4975
1.81611	-9.29795	0.467	-49.2711
1.82	-9.28946	0.468	-49.3277
1.82389	-9.27672	0.469	-49.2852
1.82778	-9.28946	0.47	-49.1861
1.83167	-9.28946	0.471	-49.2852
1.83556	-9.27813	0.472	-49.4692
1.83944	-9.28804	0.473	-49.4551
1.84333	-9.28096	0.474	-49.3701
1.84722	-9.27672	0.475	-49.2852
1.85111	-9.27672	0.476	-49.2428
1.855	-9.27389	0.477	-49.2711
1.85889	-9.27247	0.478	-49.3135
1.86278	-9.28379	0.479	-49.3277
1.86667	-9.26964	0.48	-49.4551
1.87056	-9.27389	0.481	-49.4692
1.87444	-9.26539	0.482	-49.4551
1.87833	-9.25973	0.483	-49.3984
1.88222	-9.27105	0.484	-49.2144
1.88611	-9.26964	0.485	-49.3277
1.89	-9.27389	0.486	-49.5825
1.89389	-9.26539	0.487	-49.3984
1.89778	-9.25832	0.488	-49.4267
1.90167	-9.27247	0.489	-49.4975
1.90556	-9.26539	0.49	-49.6957
1.90944	-9.26398	0.491	-49.5541
1.91333	-9.24841	0.492	-49.4834
1.91722	-9.26256	0.493	-49.5258
1.92111	-9.24982	0.494	-49.4126
1.925	-9.26256	0.495	-49.4975
1.92889	-9.25265	0.496	-49.5258
1.93278	-9.24841	0.497	-49.7381
1.93667	-9.24982	0.498	-49.6957
1.94056	-9.23708	0.499	-49.4834
1.94444	-9.23567	0.5	-49.7098
1.94833	-9.22859	0.501	-49.7664
1.95222	-9.23708	0.502	-49.7381
1.95611	-9.24841	0.503	-49.6391
1.96	-9.23284	0.504	-49.7806
1.96389	-9.22718	0.505	-49.8372
1.96778	-9.22435	0.506	-49.6815
1.97167	-9.23425	0.507	-49.5541
1.97556	-9.22859	0.508	-49.6674
1.97944	-9.21019	0.509	-49.6532
1.98333	-9.21444	0.51	-49.3701
1.98722	-9.21727	0.511	-49.4267
1.99111	-9.21727	0.512	-49.54
1.995	-9.20453	0.513	-49.8938
1.99889	-9.21868	0.514	-49.8797
2.00278	-9.22576	0.515	-49.9788
2.00667	-9.22859	0.516	-50.0071
2.01056	-9.20594	0.517	-49.908
2.01444	-9.19604	0.518	-49.8655
2.01833	-9.21302	0.519	-49.6674
2.02222	-9.22293	0.52	-49.8655
2.02611	-9.20878	0.521	-50.0354
2.03	-9.21727	0.522	-49.908
2.03389	-9.22151	0.523	-49.8938
2.03778	-9.2201	0.524	-50.0212
2.04167	-9.22435	0.525	-49.6815
2.04556	-9.23708	0.526	-50.092
2.04944	-9.21019	0.527	-49.8372
2.05333	-9.21019	0.528	-49.6532
2.05722	-9.21302	0.529	-49.7948
2.06111	-9.21727	0.53	-49.9646
2.065	-9.22435	0.531	-49.9929
2.06889	-9.2201	0.532	-49.6674
2.07278	-9.21161	0.533	-49.8089
2.07667	-9.22859	0.534	-50.0212
2.08056	-9.22151	0.535	-49.9222
2.08444	-9.22718	0.536	-49.7664
2.08833	-9.21868	0.537	-49.7948
2.09222	-9.21585	0.538	-49.9505
2.09611	-9.23425	0.539	-49.6108
2.1	-9.23425	0.54	-49.54
2.10389	-9.2201	0.541	-50.1628
2.10778	-9.2201	0.542	-50.2194
2.11167	-9.22151	0.543	-49.9929
2.11556	-9.22576	0.544	-49.9646
2.11944	-9.22151	0.545	-50.276
2.12333	-9.23284	0.546	-50.092
2.12722	-9.23567	0.547	-49.9222
2.13111	-9.23142	0.548	-50.0495
2.135	-9.22859	0.549	-49.8089
2.13889	-9.21868	0.55	-50.0495
2.14278	-9.23567	0.551	-49.8089
2.14667	-9.24275	0.552	-49.9788
2.15056	-9.21302	0.553	-49.9788
2.15444	-9.22576	0.554	-50.1062
2.15833	-9.21868	0.555	-49.8938
2.16222	-9.21727	0.556	-49.9788
2.16611	-9.22293	0.557	-50.2477
2.17	-9.2201	0.558	-50.1769
2.17389	-9.2201	0.559	-50.1062
2.17778	-9.22293	0.56	-49.9929
2.18167	-9.21868	0.561	-50.2194
2.18556	-9.22293	0.562	-50.1911
2.18944	-9.21868	0.563	-50.1486
2.19333	-9.21585	0.564	-50.1203
2.19722	-9.22151	0.565	-50.2336
2.20111	-9.21302	0.566	-50.0354
2.205	-9.21585	0.567	-49.9505
2.20889	-9.20878	0.568	-50.092
2.21278	-9.20736	0.569	-50.1062
2.21667	-9.19887	0.57	-50.1628
2.22056	-9.22293	0.571	-50.3326
2.22444	-9.21444	0.572	-50.46
2.22833	-9.22151	0.573	-50.276
2.23222	-9.21302	0.574	-50.3892
2.23611	-9.19745	0.575	-50.2619
2.24	-9.21161	0.576	-50.2619
2.24389	-9.20878	0.577	-50.1769
2.24778	-9.20453	0.578	-50.3326
2.25167	-9.18754	0.579	-50.3751
2.25556	-9.1833	0.58	-50.3468
2.25944	-9.19321	0.581	-50.1062
2.26333	-9.20453	0.582	-50.276
2.26722	-9.19604	0.583	-50.1345
2.27111	-9.19462	0.584	-50.0212
2.275	-9.19462	0.585	-50.5025
2.27889	-9.18188	0.586	-50.4175
2.28278	-9.17481	0.587	-50.1628
2.28667	-9.17197	0.588	-50.2619
2.29056	-9.18188	0.589	-49.9788
2.29444	-9.17056	0.59	-50.0495
2.29833	-9.17481	0.591	-50.2336
2.30222	-9.17905	0.592	-50.3468
2.30611	-9.17764	0.593	-50.0778
2.31	-9.17764	0.594	-49.9646
2.31389	-9.16631	0.595	-49.9505
2.31778	-9.17481	0.596	-50.2336
2.32167	-9.16631	0.597	-50.2619
2.32556	-9.17481	0.598	-50.5025
2.32944	-9.17197	0.599	-50.6157
2.33333	-9.16348	0.6	-50.5308
2.33722	-9.16631	0.601	-50.2902
2.34111	-9.17339	0.602	-50.3609
2.345	-9.17197	0.603	-50.46
2.34889	-9.18188	0.604	-50.5591
2.35278	-9.16348	0.605	-50.3892
2.35667	-9.17622	0.606	-50.3751
2.36056	-9.18188	0.607	-50.4034
2.36444	-9.16773	0.608	-50.276
2.36833	-9.17764	0.609	-50.2477
2.37222	-9.17197	0.61	-50.3043
2.37611	-9.16914	0.611	-50.1628
2.38	-9.18188	0.612	-50.1911
2.38389	-9.18613	0.613	-50.0637
2.38778	-9.18613	0.614	-50.276
2.39167	-9.16348	0.615	-50.1911
2.39556	-9.17481	0.616	-50.5449
2.39944	-9.19038	0.617	-50.2052
2.40333	-9.17056	0.618	-50.1628
2.40722	-9.18896	0.619	-50.0495
2.41111	-9.18188	0.62	-50.0212
2.415	-9.19745	0.621	-50.092
2.41889	-9.19321	0.622	-50.3326
2.42278	-9.17905	0.623	-50.5591
2.42667	-9.18471	0.624	-50.6157
2.43056	-9.19038	0.625	-50.6723
2.43444	-9.18896	0.626	-50.3892
2.43833	-9.18896	0.627	-50.276
2.44222	-9.18896	0.628	-50.4034
2.44611	-9.18754	0.629	-50.5591
2.45	-9.19321	0.63	-50.6157
2.45389	-9.18471	0.631	-50.6157
2.45778	-9.1833	0.632	-50.4317
2.46167	-9.18754	0.633	-50.3185
2.46556	-9.19887	0.634	-50.3185
2.46944	-9.17056	0.635	-50.46
2.47333	-9.20311	0.636	-50.4883
2.47722	-9.19321	0.637	-50.3892
2.48111	-9.20028	0.638	-50.644
2.485	-9.21019	0.639	-50.46
2.48889	-9.20594	0.64	-50.2902
2.49278	-9.19604	0.641	-50.3185
2.49667	-9.20453	0.642	-50.4883
2.50056	-9.22293	0.643	-50.6582
2.50444	-9.21161	0.644	-50.7572
2.50833	-9.21585	0.645	-50.5733
2.51222	-9.22151	0.646	-50.4034
2.51611	-9.22718	0.647	-50.3751
2.52	-9.23142	0.648	-50.2336
2.52389	-9.22293	0.649	-50.1203
2.52778	-9.23284	0.65	-50.46
2.53167	-9.23708	0.651	-50.7289
2.53556	-9.24841	0.652	-50.4175
2.53944	-9.25124	0.653	-50.2902
2.54333	-9.25832	0.654	-50.2619
2.54722	-9.24841	0.655	-50.276
2.55111	-9.26115	0.656	-50.2619
2.555	-9.25548	0.657	-50.0637
2.55889	-9.25407	0.658	-50.0071
2.56278	-9.25832	0.659	-50.4742
2.56667	-9.25973	0.66	-50.5591
2.57056	-9.26822	0.661	-50.4883
2.57444	-9.26964	0.662	-50.3043
2.57833	-9.27105	0.663	-50.2902
2.58222	-9.28379	0.664	-50.4317
2.58611	-9.26681	0.665	-50.1486
2.59	-9.28946	0.666	-49.9929
2.59389	-9.28662	0.667	-50.276
2.59778	-9.29087	0.668	-50.1911
2.60167	-9.29795	0.669	-50.0071
2.60556	-9.29512	0.67	-50.1486
2.60944	-9.30219	0.671	-50.1628
2.61333	-9.32201	0.672	-50.1911
2.61722	-9.31493	0.673	-50.0495
2.62111	-9.28946	0.674	-49.9222
2.625	-9.30502	0.675	-49.9222
2.62889	-9.32059	0.676	-50.1486
2.63278	-9.31918	0.677	-50.2619
2.63667	-9.31776	0.678	-50.6723
2.64056	-9.31776	0.679	-50.4883
2.64444	-9.31918	0.68	-50.3326
2.64833	-9.33333	0.681	-50.4883
2.65222	-9.32767	0.682	-50.3468
2.65611	-9.33475	0.683	-50.4175
2.66	-9.34041	0.684	-50.2052
2.66389	-9.33475	0.685	-50.0071
2.66778	-9.339	0.686	-50.1203
2.67167	-9.32484	0.687	-50.092
2.67556	-9.34466	0.688	-49.8655
2.67944	-9.34607	0.689	-50.1769
2.68333	-9.35173	0.69	-50.1203
2.68722	-9.3574	0.691	-49.908
2.69111	-9.3574	0.692	-49.7806
2.695	-9.36447	0.693	-49.9788
2.69889	-9.3758	0.694	-50.1486
2.70278	-9.37438	0.695	-50.4034
2.70667	-9.3758	0.696	-50.0354
2.71056	-9.37297	0.697	-50.0071
2.71444	-9.37297	0.698	-50.1769
2.71833	-9.38995	0.699	-50.1769
2.72222	-9.3857	0.7	-50.4175
2.72611	-9.39561	0.701	-50.5308
2.73	-9.38854	0.702	-50.5591
2.73389	-9.39278	0.703	-50.4883
2.73778	-9.40127	0.704	-50.4459
2.74167	-9.40552	0.705	-50.5591
2.74556	-9.41543	0.706	-50.2902
2.74944	-9.40835	0.707	-50.3326
2.75333	-9.41401	0.708	-50.3043
2.75722	-9.41543	0.709	-50.2902
2.76111	-9.42392	0.71	-50.1628
2.765	-9.431	0.711	-50.092
2.76889	-9.42958	0.712	-49.9929
2.77278	-9.43524	0.713	-50.1062
2.77667	-9.42958	0.714	-49.8655
2.78056	-9.43241	0.715	-50.1769
2.78444	-9.43524	0.716	-50.2619
2.78833	-9.45223	0.717	-50.1628
2.79222	-9.44374	0.718	-50.0354
2.79611	-9.44374	0.719	-49.9505
2.8	-9.4494	0.72	-50.1345
2.80389	-9.44232	0.721	-50.2052
2.80778	-9.46638	0.722	-50.0071
2.81167	-9.46638	0.723	-49.9929
2.81556	-9.46355	0.724	-49.8372
2.81944	-9.46497	0.725	-49.8655
2.82333	-9.48903	0.726	-49.908
2.82722	-9.48337	0.727	-49.8372
2.83111	-9.47771	0.728	-49.8231
2.835	-9.46921	0.729	-49.9363
2.83889	-9.48054	0.73	-50.2902
2.84278	-9.49045	0.731	-50.2477
2.84667	-9.49045	0.732	-50.2619
2.85056	-9.49469	0.733	-50.092
2.85444	-9.49752	0.734	-49.9646
2.85833	-9.49469	0.735	-49.8655
2.86222	-9.49894	0.736	-49.9929
2.86611	-9.49045	0.737	-49.9788
2.87	-9.50602	0.738	-50.0354
2.87389	-9.51451	0.739	-50.0354
2.87778	-9.51309	0.74	-50.0495
2.88167	-9.52583	0.741	-49.9363
2.88556	-9.51026	0.742	-49.8089
2.88944	-9.52159	0.743	-49.908
2.89333	-9.52583	0.744	-49.8231
2.89722	-9.53149	0.745	-49.6957
2.90111	-9.53715	0.746	-49.6815
2.905	-9.52583	0.747	-49.6957
2.90889	-9.54848	0.748	-49.8938
2.91278	-9.53008	0.749	-50.1062
2.91667	-9.53999	0.75	-50.2902
2.92056	-9.54282	0.751	-50.2052
2.92444	-9.54848	0.752	-50.0778
2.92833	-9.55272	0.753	-50.1203
2.93222	-9.54989	0.754	-50.2052
2.93611	-9.56688	0.755	-50.0354
2.94	-9.55839	0.756	-50.0637
2.94389	-9.56829	0.757	-49.8231
2.94778	-9.56405	0.758	-49.8938
2.95167	-9.55272	0.759	-50.092
2.95556	-9.56971	0.76	-49.9929
2.95944	-9.58953	0.761	-50.1203
2.96333	-9.59943	0.762	-49.8372
2.96722	-9.58245	0.763	-49.7806
2.97111	-9.59377	0.764	-49.9505
2.975	-9.58528	0.765	-50.092
2.97889	-9.58953	0.766	-49.9788
2.98278	-9.59802	0.767	-49.8514
2.98667	-9.60368	0.768	-49.8372
2.99056	-9.60793	0.769	-49.8938
2.99444	-9.60368	0.77	-49.8231
2.99833	-9.61642	0.771	-49.7523
3.00222	-9.61217	0.772	-49.7523
3.00611	-9.61359	0.773	-49.6674
3.01	-9.60226	0.774	-49.7381
3.01389	-9.61642	0.775	-49.6674
3.01778	-9.61076	0.776	-49.5825
3.02167	-9.615	0.777	-49.5825
3.02556	-9.62774	0.778	-49.4834
3.02944	-9.63765	0.779	-49.5117
3.03333	-9.62067	0.78	-49.54
3.03722	-9.63623	0.781	-49.4126
3.04111	-9.63907	0.782	-49.356
3.045	-9.6334	0.783	-49.3843
3.04889	-9.63057	0.784	-49.5683
3.05278	-9.65039	0.785	-49.5966
3.05667	-9.64331	0.786	-49.4975
3.06056	-9.66313	0.787	-49.4975
3.06444	-9.64897	0.788	-49.2852
3.06833	-9.66454	0.789	-49.4834
3.07222	-9.65605	0.79	-49.5683
3.07611	-9.65322	0.791	-49.5117
3.08	-9.6518	0.792	-49.4409
3.08389	-9.67445	0.793	-49.3135
3.08778	-9.65322	0.794	-49.6108
3.09167	-9.66879	0.795	-49.6391
3.09556	-9.66313	0.796	-49.5541
3.09944	-9.68719	0.797	-49.7523
3.10333	-9.68294	0.798	-49.8372
3.10722	-9.68153	0.799	-49.6108
3.11111	-9.68861	0.8	-49.4834
3.115	-9.68719	0.801	-49.5825
3.11889	-9.68719	0.802	-49.54
3.12278	-9.68153	0.803	-49.5258
3.12667	-9.69851	0.804	-49.356
3.13056	-9.70276	0.805	-49.356
3.13444	-9.70984	0.806	-49.3418
3.13833	-9.70701	0.807	-49.6532
3.14222	-9.72258	0.808	-49.6674
3.14611	-9.71267	0.809	-49.5825
3.15	-9.70559	0.81	-49.4834
3.15389	-9.70559	0.811	-49.3418
3.15778	-9.70842	0.812	-49.2852
3.16167	-9.7339	0.813	-49.4551
3.16556	-9.71833	0.814	-49.4409
3.16944	-9.72258	0.815	-49.3701
3.17333	-9.73673	0.816	-49.1861
3.17722	-9.74098	0.817	-49.2428
3.18111	-9.74098	0.818	-49.4834
3.185	-9.7339	0.819	-49.4692
3.18889	-9.75513	0.82	-49.5825
3.19278	-9.73673	0.821	-49.5258
3.19667	-9.7523	0.822	-49.5825
3.20056	-9.74239	0.823	-49.6532
3.20444	-9.73673	0.824	-49.4975
3.20833	-9.7523	0.825	-49.2003
3.21222	-9.74947	0.826	-49.1295
3.21611	-9.7523	0.827	-49.1437
3.22	-9.75796	0.828	-49.4692
3.22389	-9.74805	0.829	-49.2852
3.22778	-9.75938	0.83	-49.0587
3.23167	-9.75796	0.831	-49.087
3.23556	-9.76362	0.832	-49.3418
3.23944	-9.77495	0.833	-49.4692
3.24333	-9.77353	0.834	-49.3843
3.24722	-9.76221	0.835	-49.2852
3.25111	-9.75655	0.836	-49.2569
3.255	-9.76504	0.837	-49.3418
3.25889	-9.76504	0.838	-49.2286
3.26278	-9.77353	0.839	-49.3418
3.26667	-9.75513	0.84	-49.2852
3.27056	-9.76504	0.841	-49.1437
3.27444	-9.77353	0.842	-49.3701
3.27833	-9.77495	0.843	-49.2286
3.28222	-9.78061	0.844	-49.3843
3.28611	-9.78485	0.845	-49.2569
3.29	-9.78202	0.846	-49.2569
3.29389	-9.79052	0.847	-49.3984
3.29778	-9.78627	0.848	-49.356
3.30167	-9.77919	0.849	-49.2711
3.30556	-9.7891	0.85	-49.356
3.30944	-9.79476	0.851	-49.2852
3.31333	-9.78769	0.852	-49.4975
3.31722	-9.79052	0.853	-49.3701
3.32111	-9.8075	0.854	-49.3277
3.325	-9.80042	0.855	-49.3843
3.32889	-9.80467	0.856	-49.3418
3.33278	-9.79476	0.857	-49.356
3.33667	-9.80609	0.858	-49.3701
3.34056	-9.79476	0.859	-49.3135
3.34444	-9.80609	0.86	-49.2569
3.34833	-9.8075	0.861	-49.4267
3.35222	-9.81599	0.862	-49.4692
3.35611	-9.80326	0.863	-49.3418
3.36	-9.82024	0.864	-49.4834
3.36389	-9.81316	0.865	-49.4409
3.36778	-9.81033	0.866	-49.6674
3.37167	-9.82166	0.867	-49.5258
3.37556	-9.81033	0.868	-49.7098
3.37944	-9.82307	0.869	-49.54
3.38333	-9.82449	0.87	-49.4409
3.38722	-9.82024	0.871	-49.5825
3.39111	-9.83298	0.872	-49.4692
3.395	-9.83015	0.873	-49.2852
3.39889	-9.84006	0.874	-49.7806
3.40278	-9.82024	0.875	-49.8089
3.40667	-9.84006	0.876	-49.5966
3.41056	-9.84147	0.877	-49.6108
3.41444	-9.84572	0.878	-49.5117
3.41833	-9.8528	0.879	-49.5966
3.42222	-9.8443	0.88	-49.5825
3.42611	-9.84572	0.881	-49.6957
3.43	-9.85563	0.882	-49.6391
3.43389	-9.84713	0.883	-49.6108
3.43778	-9.85563	0.884	-49.5117
3.44167	-9.85987	0.885	-49.3843
3.44556	-9.86978	0.886	-49.3843
3.44944	-9.8528	0.887	-49.6674
3.45333	-9.85846	0.888	-49.5825
3.45722	-9.8627	0.889	-49.5966
3.46111	-9.86978	0.89	-49.6674
3.465	-9.86412	0.891	-49.5541
3.46889	-9.86978	0.892	-49.6674
3.47278	-9.8627	0.893	-49.6391
3.47667	-9.87686	0.894	-49.4834
3.48056	-9.88252	0.895	-49.54
3.48444	-9.87969	0.896	-49.4409
3.48833	-9.87969	0.897	-49.7523
3.49222	-9.87969	0.898	-49.6249
3.49611	-9.88535	0.899	-49.4409
3.5	-9.88393	0.9	-49.5258
3.50389	-9.88252	0.901	-49.3843
3.50778	-9.90092	0.902	-49.2852
3.51167	-9.89809	0.903	-49.3277
3.51556	-9.90517	0.904	-49.4551
3.51944	-9.90234	0.905	-49.5541
3.52333	-9.8995	0.906	-49.4692
3.52722	-9.91932	0.907	-49.5258
3.53111	-9.92781	0.908	-49.4267
3.535	-9.91791	0.909	-49.4126
3.53889	-9.91649	0.91	-49.1861
3.54278	-9.90941	0.911	-49.0729
3.54667	-9.91224	0.912	-49.0729
3.55056	-9.93064	0.913	-49.3701
3.55444	-9.91366	0.914	-49.3984
3.55833	-9.91366	0.915	-49.2286
3.56222	-9.91224	0.916	-49.3277
3.56611	-9.9264	0.917	-49.2994
3.57	-9.91083	0.918	-49.5117
3.57389	-9.92215	0.919	-49.3843
3.57778	-9.92357	0.92	-49.2144
3.58167	-9.92781	0.921	-49.1437
3.58556	-9.92357	0.922	-49.2428
3.58944	-9.93347	0.923	-49.2994
3.59333	-9.92357	0.924	-49.2144
3.59722	-9.93489	0.925	-49.2569
3.60111	-9.94055	0.926	-49.2569
3.605	-9.93064	0.927	-49.3135
3.60889	-9.92923	0.928	-49.2286
3.61278	-9.93631	0.929	-49.2994
3.61667	-9.94055	0.93	-49.2428
3.62056	-9.95329	0.931	-48.9597
3.62444	-9.94904	0.932	-48.9738
3.62833	-9.9448	0.933	-49.1295
3.63222	-9.94338	0.934	-49.2286
3.63611	-9.9448	0.935	-49.1437
3.64	-9.95329	0.936	-49.2852
3.64389	-9.95612	0.937	-49.3843
3.64778	-9.95471	0.938	-49.6391
3.65167	-9.96037	0.939	-49.5117
3.65556	-9.96745	0.94	-49.356
3.65944	-9.96603	0.941	-49.4551
3.66333	-9.97452	0.942	-49.4834
3.66722	-9.95754	0.943	-49.356
3.67111	-9.96178	0.944	-49.2852
3.675	-9.97594	0.945	-49.2994
3.67889	-9.97028	0.946	-49.4267
3.68278	-9.97169	0.947	-49.172
3.68667	-9.96745	0.948	-49.1861
3.69056	-9.97877	0.949	-49.2994
3.69444	-9.97311	0.95	-49.3418
3.69833	-9.98301	0.951	-49.2994
3.70222	-9.98726	0.952	-49.2569
3.70611	-9.99292	0.953	-49.2994
3.71	-9.99717	0.954	-49.2286
3.71389	-10.0043	0.955	-49.2994
3.71778	-9.99434	0.956	-49.3418
3.72167	-9.99858	0.957	-49.2711
3.72556	-9.98868	0.958	-49.1437
3.72944	-10.0014	0.959	-49.2003
3.73333	-9.99717	0.96	-49.2852
3.73722	-10.0043	0.961	-49.5683
3.74111	-9.99717	0.962	-49.6108
3.745	-10.0142	0.963	-49.4409
3.74889	-9.99858	0.964	-49.3701
3.75278	-10.0071	0.965	-49.2569
3.75667	-10.0014	0.966	-49.1861
3.76056	-10.0127	0.967	-49.4551
3.76444	-10.0127	0.968	-49.2852
3.76833	-10.0142	0.969	-49.2286
3.77222	-10.0071	0.97	-49.4126
3.77611	-10.0156	0.971	-49.3135
3.78	-10.0198	0.972	-49.3701
3.78389	-10.0255	0.973	-49.2428
3.78778	-10.0297	0.974	-49.2994
3.79167	-10.0184	0.975	-49.2569
3.79556	-10.0297	0.976	-49.2711
3.79944	-10.0411	0.977	-49.1578
3.80333	-10.0382	0.978	-49.2569
3.80722	-10.0368	0.979	-49.2286
3.81111	-10.034	0.98	-49.2994
3.815	-10.0311	0.981	-49.1861
3.81889	-10.0453	0.982	-49.3135
3.82278	-10.0481	0.983	-49.4267
3.82667	-10.0467	0.984	-49.4692
3.83056	-10.0524	0.985	-49.4834
3.83444	-10.0566	0.986	-49.4126
3.83833	-10.0595	0.987	-49.2569
3.84222	-10.058	0.988	-49.3984
3.84611	-10.0609	0.989	-49.3843
3.85	-10.0694	0.99	-49.3135
3.85389	-10.0623	0.991	-49.356
3.85778	-10.0538	0.992	-49.3418
3.86167	-10.0722	0.993	-49.3418
3.86556	-10.0623	0.994	-49.724
3.86944	-10.0694	0.995	-49.8514
3.87333	-10.0764	0.996	-49.908
3.87722	-10.0651	0.997	-49.7664
3.88111	-10.0736	0.998	-49.724
3.885	-10.0764	0.999	-49.6674
3.88889	-10.0722	1	-49.724
3.89278	-10.0807	1.001	-49.7664
3.89667	-10.0793	1.002	-49.6674
3.90056	-10.0665	1.003	-49.4975
3.90444	-10.0849	1.004	-49.5258
3.90833	-10.0948	1.005	-49.5258
3.91222	-10.0708	1.006	-49.4834
3.91611	-10.0863	1.007	-49.3701
3.92	-10.0906	1.008	-49.4975
3.92389	-10.0863	1.009	-49.6108
3.92778	-10.0835	1.01	-49.5117
3.93167	-10.0977	1.011	-49.4551
3.93556	-10.0863	1.012	-49.3701
3.93944	-10.0863	1.013	-49.5683
3.94333	-10.0977	1.014	-49.6391
3.94722	-10.0821	1.015	-49.5117
3.95111	-10.0778	1.016	-49.54
3.955	-10.0977	1.017	-49.5117
3.95889	-10.0849	1.018	-49.4551
3.96278	-10.0977	1.019	-49.4551
3.96667	-10.1033	1.02	-49.5966
3.97056	-10.0948	1.021	-49.6249
3.97444	-10.1161	1.022	-49.7948
3.97833	-10.1118	1.023	-49.6674
3.98222	-10.1161	1.024	-49.5683
3.98611	-10.1033	1.025	-49.7523
3.99	-10.109	1.026	-49.8231
3.99389	-10.092	1.027	-49.6674
3.99778	-10.1033	1.028	-49.7381
4.00167	-10.0962	1.029	-49.6391
4.00556	-10.1047	1.03	-49.6108
4.00944	-10.0991	1.031	-49.6957
4.01333	-10.1047	1.032	-49.6674
4.01722	-10.0962	1.033	-49.6391
4.02111	-10.1019	1.034	-49.54
4.025	-10.1062	1.035	-49.4692
4.02889	-10.1019	1.036	-49.4409
4.03278	-10.1076	1.037	-49.54
4.03667	-10.0948	1.038	-49.6391
4.04056	-10.0849	1.039	-49.5966
4.04444	-10.0962	1.04	-49.7948
4.04833	-10.0977	1.041	-49.5966
4.05222	-10.0793	1.042	-49.3984
4.05611	-10.0778	1.043	-49.5683
4.06	-10.0977	1.044	-49.4834
4.06389	-10.0906	1.045	-49.4834
4.06778	-10.0991	1.046	-49.5541
4.07167	-10.0906	1.047	-49.4126
4.07556	-10.1005	1.048	-49.8797
4.07944	-10.0977	1.049	-49.8089
4.08333	-10.0849	1.05	-49.7664
4.08722	-10.0863	1.051	-49.6815
4.09111	-10.0977	1.052	-49.5683
4.095	-10.1033	1.053	-49.54
4.09889	-10.092	1.054	-49.4126
4.10278	-10.0892	1.055	-49.6108
4.10667	-10.0878	1.056	-49.5258
4.11056	-10.0849	1.057	-49.54
4.11444	-10.0764	1.058	-49.8938
4.11833	-10.0878	1.059	-49.8938
4.12222	-10.0878	1.06	-49.7948
4.12611	-10.0821	1.061	-49.724
4.13	-10.0764	1.062	-49.7806
4.13389	-10.0764	1.063	-49.7098
4.13778	-10.0778	1.064	-49.8089
4.14167	-10.0863	1.065	-49.9788
4.14556	-10.0793	1.066	-50.1769
4.14944	-10.0665	1.067	-50.1062
4.15333	-10.0863	1.068	-50.092
4.15722	-10.0722	1.069	-50.1345
4.16111	-10.0764	1.07	-50.0778
4.165	-10.0863	1.071	-49.9222
4.16889	-10.0778	1.072	-49.8231
4.17278	-10.0722	1.073	-49.8231
4.17667	-10.0736	1.074	-49.6815
4.18056	-10.0665	1.075	-49.8231
4.18444	-10.0764	1.076	-49.7523
4.18833	-10.0793	1.077	-49.724
4.19222	-10.0764	1.078	-49.724
4.19611	-10.0793	1.079	-49.7381
4.2	-10.0807	1.08	-49.8089
4.20389	-10.0679	1.081	-49.8655
4.20778	-10.0778	1.082	-49.9646
4.21167	-10.0764	1.083	-49.7664
4.21556	-10.0892	1.084	-49.724
4.21944	-10.0821	1.085	-49.6815
4.22333	-10.0821	1.086	-49.724
4.22722	-10.0835	1.087	-49.8231
4.23111	-10.0892	1.088	-49.6108
4.235	-10.0764	1.089	-49.4267
4.23889	-10.0821	1.09	-49.4975
4.24278	-10.0708	1.091	-49.7806
4.24667	-10.075	1.092	-49.6674
4.25056	-10.0807	1.093	-49.5541
4.25444	-10.075	1.094	-49.54
4.25833	-10.0764	1.095	-49.5117
4.26222	-10.0764	1.096	-49.6391
4.26611	-10.075	1.097	-49.7664
4.27	-10.0807	1.098	-49.54
4.27389	-10.0778	1.099	-49.5541
4.27778	-10.0623	1.1	-49.4409
4.28167	-10.0665	1.101	-49.3701
4.28556	-10.0637	1.102	-49.4692
4.28944	-10.0708	1.103	-49.54
4.29333	-10.0637	1.104	-49.4551
4.29722	-10.0722	1.105	-49.5117
4.30111	-10.0679	1.106	-49.356
4.305	-10.0665	1.107	-49.2711
4.30889	-10.0665	1.108	-49.2994
4.31278	-10.0708	1.109	-49.3135
4.31667	-10.058	1.11	-49.3418
4.32056	-10.0665	1.111	-49.4834
4.32444	-10.0623	1.112	-49.4126
4.32833	-10.0722	1.113	-49.5117
4.33222	-10.0821	1.114	-49.4126
4.33611	-10.0778	1.115	-49.4409
4.34	-10.0679	1.116	-49.3277
4.34389	-10.0722	1.117	-49.2711
4.34778	-10.0708	1.118	-49.2569
4.35167	-10.0694	1.119	-49.2003
4.35556	-10.0821	1.12	-49.356
4.35944	-10.0778	1.121	-49.4126
4.36333	-10.0764	1.122	-49.2569
4.36722	-10.0778	1.123	-49.2144
4.37111	-10.0807	1.124	-49.2994
4.375	-10.0849	1.125	-49.2994
4.37889	-10.0665	1.126	-49.3135
4.38278	-10.0948	1.127	-49.54
4.38667	-10.092	1.128	-49.3701
4.39056	-10.0835	1.129	-49.2711
4.39444	-10.0807	1.13	-49.2852
4.39833	-10.0764	1.131	-49.1578
4.40222	-10.0892	1.132	-49.1295
4.40611	-10.0821	1.133	-49.1154
4.41	-10.0764	1.134	-49.1437
4.41389	-10.0778	1.135	-49.1578
4.41778	-10.0849	1.136	-49.2144
4.42167	-10.075	1.137	-49.2003
4.42556	-10.0991	1.138	-49.0304
4.42944	-10.0849	1.139	-48.9172
4.43333	-10.0948	1.14	-48.988
4.43722	-10.0863	1.141	-49.0587
4.44111	-10.0863	1.142	-49.1861
4.445	-10.0977	1.143	-49.2852
4.44889	-10.0977	1.144	-49.1861
4.45278	-10.1104	1.145	-49.172
4.45667	-10.0977	1.146	-49.1154
4.46056	-10.0962	1.147	-49.1154
4.46444	-10.1146	1.148	-49.5966
4.46833	-10.1104	1.149	-49.4834
4.47222	-10.0906	1.15	-49.3701
4.47611	-10.109	1.151	-49.1861
4.48	-10.1033	1.152	-49.087
4.48389	-10.1104	1.153	-49.3277
4.48778	-10.109	1.154	-49.3418
4.49167	-10.1005	1.155	-49.2711
4.49556	-10.1019	1.156	-49.2286
4.49944	-10.0906	1.157	-49.3843
4.50333	-10.1019	1.158	-49.2144
4.50722	-10.0977	1.159	-49.2569
4.51111	-10.1047	1.16	-49.3984
4.515	-10.0991	1.161	-49.2994
4.51889	-10.1005	1.162	-49.2711
4.52278	-10.1019	1.163	-49.0729
4.52667	-10.0878	1.164	-49.2569
4.53056	-10.0962	1.165	-49.1578
4.53444	-10.0835	1.166	-49.1295
4.53833	-10.0878	1.167	-49.1578
4.54222	-10.0849	1.168	-49.172
4.54611	-10.0793	1.169	-49.1437
4.55	-10.0849	1.17	-49.3418
4.55389	-10.0708	1.171	-49.2852
4.55778	-10.0566	1.172	-49.1578
4.56167	-10.0708	1.173	-49.1295
4.56556	-10.051	1.174	-49.2852
4.56944	-10.0495	1.175	-49.172
4.57333	-10.0467	1.176	-49.0729
4.57722	-10.0524	1.177	-49.1578
4.58111	-10.0467	1.178	-49.1012
4.585	-10.0538	1.179	-49.0587
4.58889	-10.0439	1.18	-49.1578
4.59278	-10.0382	1.181	-49.1012
4.59667	-10.0439	1.182	-49.1295
4.60056	-10.0382	1.183	-49.0163
4.60444	-10.0382	1.184	-49.0163
4.60833	-10.0382	1.185	-49.0304
4.61222	-10.0368	1.186	-48.988
4.61611	-10.0396	1.187	-49.0446
4.62	-10.0481	1.188	-49.356
4.62389	-10.051	1.189	-49.356
4.62778	-10.0481	1.19	-49.2428
4.63167	-10.0368	1.191	-49.0587
4.63556	-10.0396	1.192	-49.0021
4.63944	-10.0368	1.193	-48.8606
4.64333	-10.0382	1.194	-48.8889
4.64722	-10.0368	1.195	-48.8889
4.65111	-10.0396	1.196	-48.9738
4.655	-10.0552	1.197	-49.1861
4.65889	-10.034	1.198	-49.1437
4.66278	-10.0269	1.199	-49.0587
4.66667	-10.0227	1.2	-49.1012
4.67056	-10.0354	1.201	-49.1012
4.67444	-10.0326	1.202	-48.9455
4.67833	-10.0439	1.203	-48.9172
4.68222	-10.034	1.204	-48.8606
4.68611	-10.0368	1.205	-48.8464
4.69	-10.034	1.206	-48.8747
4.69389	-10.0297	1.207	-48.8889
4.69778	-10.0368	1.208	-48.903
4.70167	-10.0156	1.209	-49.1861
4.70556	-10.0368	1.21	-49.1154
4.70944	-10.0184	1.211	-48.9597
4.71333	-10.0127	1.212	-48.9455
4.71722	-10.0283	1.213	-49.0163
4.72111	-10.0198	1.214	-48.7332
4.725	-10.0241	1.215	-48.7049
4.72889	-10.0241	1.216	-48.6341
4.73278	-10.0212	1.217	-48.5917
4.73667	-10.0326	1.218	-48.5067
4.74056	-10.0184	1.219	-48.5775
4.74444	-10.0255	1.22	-48.5492
4.74833	-10.034	1.221	-48.5492
4.75222	-10.0311	1.222	-48.535
4.75611	-10.034	1.223	-48.4218
4.76	-10.0255	1.224	-48.4218
4.76389	-10.0184	1.225	-48.4643
4.76778	-10.034	1.226	-48.62
4.77167	-10.0255	1.227	-48.5633
4.77556	-10.0241	1.228	-48.5067
4.77944	-10.0283	1.229	-48.3935
4.78333	-10.0326	1.23	-48.2944
4.78722	-10.0326	1.231	-48.5917
4.79111	-10.0411	1.232	-48.62
4.795	-10.0439	1.233	-48.7756
4.79889	-10.0311	1.234	-48.7049
4.80278	-10.034	1.235	-48.6483
4.80667	-10.0255	1.236	-48.5633
4.81056	-10.0396	1.237	-48.5209
4.81444	-10.0552	1.238	-48.5492
4.81833	-10.0453	1.239	-48.6058
4.82222	-10.0411	1.24	-48.7473
4.82611	-10.034	1.241	-48.7473
4.83	-10.0396	1.242	-48.6483
4.83389	-10.0425	1.243	-48.6483
4.83778	-10.0495	1.244	-48.6341
4.84167	-10.0396	1.245	-48.6907
4.84556	-10.0538	1.246	-48.62
4.84944	-10.0552	1.247	-48.5917
4.85333	-10.0425	1.248	-48.535
4.85722	-10.0694	1.249	-48.4926
4.86111	-10.0552	1.25	-48.4926
4.865	-10.0495	1.251	-48.4218
4.86889	-10.0538	1.252	-48.2803
4.87278	-10.058	1.253	-48.1104
4.87667	-10.0609	1.254	-48.2944
4.88056	-10.0481	1.255	-48.3086
4.88444	-10.0538	1.256	-48.3793
4.88833	-10.0665	1.257	-48.3652
4.89222	-10.0538	1.258	-48.3086
4.89611	-10.0665	1.259	-48.2378
4.9	-10.0538	1.26	-48.2944
4.90389	-10.0778	1.261	-48.535
4.90778	-10.0665	1.262	-48.4926
4.91167	-10.0665	1.263	-48.4359
4.91556	-10.0623	1.264	-48.3227
4.91944	-10.0651	1.265	-48.2944
4.92333	-10.0694	1.266	-48.1529
4.92722	-10.0764	1.267	-48.252
4.93111	-10.0694	1.268	-48.351
4.935	-10.0651	1.269	-48.351
4.93889	-10.0637	1.27	-48.2803
4.94278	-10.0637	1.271	-48.3369
4.94667	-10.0708	1.272	-48.5775
4.95056	-10.0793	1.273	-48.5917
4.95444	-10.0665	1.274	-48.5633
4.95833	-10.0793	1.275	-48.4643
4.96222	-10.0722	1.276	-48.4501
4.96611	-10.075	1.277	-48.3652
4.97	-10.0736	1.278	-48.3227
4.97389	-10.0849	1.279	-48.4501
4.97778	-10.0764	1.28	-48.535
4.98167	-10.0835	1.281	-48.4218
4.98556	-10.0849	1.282	-48.3227
4.98944	-10.0778	1.283	-48.3652
4.99333	-10.0778	1.284	-48.2236
4.99722	-10.0807	1.285	-48.2095
5.00111	-10.0708	1.286	-48.5775
5.005	-10.0694	1.287	-48.7049
5.00889	-10.0849	1.288	-48.8181
5.01278	-10.0821	1.289	-48.6058
5.01667	-10.0807	1.29	-48.5917
5.02056	-10.0708	1.291	-48.5775
5.02444	-10.075	1.292	-48.6341
5.02833	-10.0764	1.293	-48.5633
5.03222	-10.0807	1.294	-48.5492
5.03611	-10.0778	1.295	-48.4643
5.04	-10.0708	1.296	-48.4076
5.04389	-10.0694	1.297	-48.2661
5.04778	-10.0863	1.298	-48.1812
5.05167	-10.0835	1.299	-48.1953
5.05556	-10.0962	1.3	-48.3227
5.05944	-10.1033	1.301	-48.2944
5.06333	-10.092	1.302	-48.2378
5.06722	-10.0948	1.303	-48.3086
5.07111	-10.1033	1.304	-48.3652
5.075	-10.1005	1.305	-48.3369
5.07889	-10.0991	1.306	-48.3369
5.08278	-10.0878	1.307	-48.3652
5.08667	-10.1033	1.308	-48.3793
5.09056	-10.1019	1.309	-48.3793
5.09444	-10.1076	1.31	-48.3227
5.09833	-10.1104	1.311	-48.3369
5.10222	-10.1005	1.312	-48.2944
5.10611	-10.1118	1.313	-48.4784
5.11	-10.1005	1.314	-48.2944
5.11389	-10.1076	1.315	-48.3935
5.11778	-10.1118	1.316	-48.3227
5.12167	-10.1161	1.317	-48.1529
5.12556	-10.1146	1.318	-48.3935
5.12944	-10.109	1.319	-48.4076
5.13333	-10.1161	1.32	-48.1953
5.13722	-10.1189	1.321	-48.3935
5.14111	-10.1217	1.322	-48.3935
5.145	-10.1076	1.323	-48.4076
5.14889	-10.1161	1.324	-48.3652
5.15278	-10.1203	1.325	-48.3652
5.15667	-10.1331	1.326	-48.2095
5.16056	-10.1217	1.327	-48.1953
5.16444	-10.1175	1.328	-48.2236
5.16833	-10.109	1.329	-48.1529
5.17222	-10.1146	1.33	-48.252
5.17611	-10.1203	1.331	-48.3793
5.18	-10.1246	1.332	-48.3369
5.18389	-10.1246	1.333	-48.351
5.18778	-10.1331	1.334	-48.3086
5.19167	-10.1246	1.335	-48.2803
5.19556	-10.1217	1.336	-48.167
5.19944	-10.1231	1.337	-48.1387
5.20333	-10.1288	1.338	-48.1246
5.20722	-10.126	1.339	-48.2095
5.21111	-10.1246	1.34	-48.2944
5.215	-10.1189	1.341	-48.2944
5.21889	-10.1345	1.342	-48.2944
5.22278	-10.1331	1.343	-48.1387
5.22667	-10.1217	1.344	-48.167
5.23056	-10.1401	1.345	-48.0679
5.23444	-10.126	1.346	-48.0255
5.23833	-10.1387	1.347	-48.0679
5.24222	-10.1302	1.348	-48.0255
5.24611	-10.1472	1.349	-47.9689
5.25	-10.1401	1.35	-47.983
5.25389	-10.1345	1.351	-47.9547
5.25778	-10.15	1.352	-47.9122
5.26167	-10.1458	1.353	-47.9406
5.26556	-10.1529	1.354	-48.0679
5.26944	-10.1472	1.355	-47.9689
5.27333	-10.1444	1.356	-47.9264
5.27722	-10.1458	1.357	-47.9406
5.28111	-10.1642	1.358	-48.0821
5.285	-10.1515	1.359	-48.0821
5.28889	-10.15	1.36	-48.0113
5.29278	-10.1515	1.361	-48.167
5.29667	-10.1614	1.362	-48.252
5.30056	-10.1486	1.363	-48.2236
5.30444	-10.1614	1.364	-48.1246
5.30833	-10.1713	1.365	-48.1953
5.31222	-10.1557	1.366	-48.1387
5.31611	-10.1614	1.367	-48.1953
5.32	-10.1628	1.368	-48.3086
5.32389	-10.1557	1.369	-48.5775
5.32778	-10.1614	1.37	-48.6483
5.33167	-10.1755	1.371	-48.5492
5.33556	-10.1699	1.372	-48.535
5.33944	-10.1741	1.373	-48.4926
5.34333	-10.1826	1.374	-48.5209
5.34722	-10.1826	1.375	-48.5067
5.35111	-10.1925	1.376	-48.4501
5.355	-10.1883	1.377	-48.4784
5.35889	-10.1897	1.378	-48.4926
5.36278	-10.1727	1.379	-48.4076
5.36667	-10.1812	1.38	-48.5067
5.37056	-10.184	1.381	-48.5209
5.37444	-10.2038	1.382	-48.4926
5.37833	-10.1727	1.383	-48.7049
5.38222	-10.1713	1.384	-48.7756
5.38611	-10.1812	1.385	-48.6766
5.39	-10.184	1.386	-48.7756
5.39389	-10.1769	1.387	-48.6907
5.39778	-10.167	1.388	-48.7615
5.40167	-10.1769	1.389	-48.7756
5.40556	-10.1727	1.39	-48.7473
5.40944	-10.1656	1.391	-48.7473
5.41333	-10.1741	1.392	-48.6624
5.41722	-10.1868	1.393	-48.804
5.42111	-10.1769	1.394	-48.804
5.425	-10.1614	1.395	-48.7898
5.42889	-10.1798	1.396	-48.8181
5.43278	-10.1599	1.397	-48.9455
5.43667	-10.1826	1.398	-48.8889
5.44056	-10.1854	1.399	-49.087
5.44444	-10.1713	1.4	-49.0163
5.44833	-10.1713	1.401	-48.9314
5.45222	-10.1642	1.402	-48.9172
5.45611	-10.1755	1.403	-48.988
5.46	-10.167	1.404	-48.903
5.46389	-10.1571	1.405	-48.7615
5.46778	-10.1741	1.406	-48.8323
5.47167	-10.1642	1.407	-48.7615
5.47556	-10.1642	1.408	-48.719
5.47944	-10.1642	1.409	-48.6483
5.48333	-10.1628	1.41	-48.6058
5.48722	-10.1684	1.411	-48.62
5.49111	-10.1741	1.412	-48.5209
5.495	-10.1642	1.413	-48.3935
5.49889	-10.1868	1.414	-48.3652
5.50278	-10.1798	1.415	-48.6907
5.50667	-10.1741	1.416	-48.5633
5.51056	-10.1727	1.417	-48.4076
5.51444	-10.184	1.418	-48.4643
5.51833	-10.1642	1.419	-48.4643
5.52222	-10.1812	1.42	-48.351
5.52611	-10.1741	1.421	-48.4926
5.53	-10.1826	1.422	-48.535
5.53389	-10.1755	1.423	-48.3935
5.53778	-10.1868	1.424	-48.4076
5.54167	-10.1614	1.425	-48.3793
5.54556	-10.1741	1.426	-48.4218
5.54944	-10.1925	1.427	-48.4218
5.55333	-10.1783	1.428	-48.2236
5.55722	-10.1854	1.429	-48.1529
5.56111	-10.1826	1.43	-48.2095
5.565	-10.1727	1.431	-48.252
5.56889	-10.1868	1.432	-48.2803
5.57278	-10.1925	1.433	-48.2661
5.57667	-10.1783	1.434	-48.1953
5.58056	-10.1769	1.435	-48.2944
5.58444	-10.1783	1.436	-48.2803
5.58833	-10.184	1.437	-48.3086
5.59222	-10.1854	1.438	-48.4218
5.59611	-10.1953	1.439	-48.3793
5.6	-10.1897	1.44	-48.2661
5.60389	-10.1967	1.441	-48.2095
5.60778	-10.1911	1.442	-48.2944
5.61167	-10.2024	1.443	-48.3369
5.61556	-10.2038	1.444	-48.252
5.61944	-10.1939	1.445	-48.2236
5.62333	-10.1982	1.446	-48.1529
5.62722	-10.1911	1.447	-48.3086
5.63111	-10.1939	1.448	-48.3227
5.635	-10.1953	1.449	-48.3652
5.63889	-10.2024	1.45	-48.5492
5.64278	-10.2066	1.451	-48.5209
5.64667	-10.1911	1.452	-48.3793
5.65056	-10.2038	1.453	-48.4076
5.65444	-10.2024	1.454	-48.3935
5.65833	-10.1982	1.455	-48.4076
5.66222	-10.2066	1.456	-48.535
5.66611	-10.2052	1.457	-48.5633
5.67	-10.1939	1.458	-48.4926
5.67389	-10.1996	1.459	-48.5917
5.67778	-10.1911	1.46	-48.3227
5.68167	-10.2052	1.461	-48.2803
5.68556	-10.201	1.462	-48.2236
5.68944	-10.2123	1.463	-48.2944
5.69333	-10.2095	1.464	-48.3369
5.69722	-10.2123	1.465	-48.2803
5.70111	-10.1967	1.466	-48.3652
5.705	-10.2052	1.467	-48.3793
5.70889	-10.2052	1.468	-48.4643
5.71278	-10.1967	1.469	-48.3227
5.71667	-10.2038	1.47	-48.2803
5.72056	-10.2109	1.471	-48.3086
5.72444	-10.1996	1.472	-48.3086
5.72833	-10.2081	1.473	-48.3652
5.73222	-10.2081	1.474	-48.4218
5.73611	-10.1996	1.475	-48.4926
5.74	-10.2109	1.476	-48.4359
5.74389	-10.2052	1.477	-48.4926
5.74778	-10.2109	1.478	-48.4501
5.75167	-10.2194	1.479	-48.5067
5.75556	-10.2109	1.48	-48.4784
5.75944	-10.2279	1.481	-48.5492
5.76333	-10.2038	1.482	-48.5917
5.76722	-10.218	1.483	-48.5775
5.77111	-10.2236	1.484	-48.5067
5.775	-10.2151	1.485	-48.4501
5.77889	-10.218	1.486	-48.535
5.78278	-10.2137	1.487	-48.4784
5.78667	-10.2166	1.488	-48.351
5.79056	-10.2137	1.489	-48.351
5.79444	-10.2279	1.49	-48.5209
5.79833	-10.2109	1.491	-48.5917
5.80222	-10.2109	1.492	-48.62
5.80611	-10.2123	1.493	-48.5917
5.81	-10.2123	1.494	-48.5209
5.81389	-10.225	1.495	-48.4359
5.81778	-10.2279	1.496	-48.3227
5.82167	-10.2208	1.497	-48.3227
5.82556	-10.2194	1.498	-48.5067
5.82944	-10.2293	1.499	-48.4359
5.83333	-10.2236	1.5	-48.4643
5.83722	-10.2265	1.501	-48.535
5.84111	-10.2293	1.502	-48.6058
5.845	-10.2364	1.503	-48.62
5.84889	-10.2293	1.504	-48.5633
5.85278	-10.2222	1.505	-48.5209
5.85667	-10.2378	1.506	-48.535
5.86056	-10.2321	1.507	-48.4359
5.86444	-10.2307	1.508	-48.4218
5.86833	-10.2392	1.509	-48.4501
5.87222	-10.2307	1.51	-48.5492
5.87611	-10.2364	1.511	-48.6058
5.88	-10.242	1.512	-48.7615
5.88389	-10.2392	1.513	-48.804
5.88778	-10.2307	1.514	-48.7049
5.89167	-10.2406	1.515	-48.804
5.89556	-10.2364	1.516	-48.8747
5.89944	-10.2619	1.517	-48.7615
5.90333	-10.2392	1.518	-48.8889
5.90722	-10.2477	1.519	-48.8606
5.91111	-10.259	1.52	-48.5775
5.915	-10.2534	1.521	-48.6483
5.91889	-10.2449	1.522	-48.5917
5.92278	-10.2434	1.523	-48.6341
5.92667	-10.252	1.524	-48.5067
5.93056	-10.2491	1.525	-48.5633
5.93444	-10.2562	1.526	-48.6341
5.93833	-10.259	1.527	-48.7898
5.94222	-10.2619	1.528	-48.804
5.94611	-10.2661	1.529	-48.7332
5.95	-10.259	1.53	-48.8181
5.95389	-10.2661	1.531	-48.8323
5.95778	-10.2534	1.532	-48.903
5.96167	-10.2916	1.533	-48.804
5.96556	-10.2704	1.534	-48.7049
5.96944	-10.2746	1.535	-48.8181
5.97333	-10.2689	1.536	-48.7756
5.97722	-10.2859	1.537	-48.7049
5.98111	-10.2888	1.538	-48.6058
5.985	-10.2817	1.539	-48.7615
5.98889	-10.2916	1.54	-48.6766
5.99278	-10.2902	1.541	-48.6058
5.99667	-10.293	1.542	-48.6624
6.00056	-10.2958	1.543	-48.5633
6.00444	-10.2972	1.544	-48.6624
6.00833	-10.2916	1.545	-48.7615
6.01222	-10.2888	1.546	-48.9314
6.01611	-10.2958	1.547	-48.9455
6.02	-10.3043	1.548	-48.8323
6.02389	-10.2831	1.549	-48.804
6.02778	-10.2859	1.55	-48.6624
6.03167	-10.2902	1.551	-48.9172
6.03556	-10.293	1.552	-48.804
6.03944	-10.2902	1.553	-48.7473
6.04333	-10.2958	1.554	-48.9172
6.04722	-10.3015	1.555	-49.0446
6.05111	-10.2888	1.556	-48.9314
6.055	-10.2845	1.557	-48.8323
6.05889	-10.293	1.558	-48.9314
6.06278	-10.2888	1.559	-49.0021
6.06667	-10.2873	1.56	-48.8464
6.07056	-10.2817	1.561	-48.7332
6.07444	-10.2817	1.562	-48.8889
6.07833	-10.2873	1.563	-48.7615
6.08222	-10.2859	1.564	-48.7473
6.08611	-10.2888	1.565	-48.988
6.09	-10.2732	1.566	-48.8747
6.09389	-10.2873	1.567	-48.9455
6.09778	-10.2972	1.568	-48.988
6.10167	-10.2788	1.569	-49.1295
6.10556	-10.2817	1.57	-48.9597
6.10944	-10.2902	1.571	-49.0587
6.11333	-10.2661	1.572	-49.0729
6.11722	-10.2718	1.573	-49.1437
6.12111	-10.2562	1.574	-48.9597
6.125	-10.2576	1.575	-49.0021
6.12889	-10.2675	1.576	-49.0446
6.13278	-10.2534	1.577	-49.0729
6.13667	-10.2633	1.578	-49.1154
6.14056	-10.2505	1.579	-49.2144
6.14444	-10.2449	1.58	-49.2569
6.14833	-10.2491	1.581	-49.1578
6.15222	-10.2364	1.582	-49.172
6.15611	-10.235	1.583	-49.1295
6.16	-10.2548	1.584	-49.1861
6.16389	-10.2307	1.585	-49.172
6.16778	-10.2463	1.586	-49.0021
6.17167	-10.2434	1.587	-49.172
6.17556	-10.2392	1.588	-49.1295
6.17944	-10.2307	1.589	-49.2286
6.18333	-10.2279	1.59	-49.1437
6.18722	-10.2434	1.591	-49.2144
6.19111	-10.2378	1.592	-49.3277
6.195	-10.2109	1.593	-49.356
6.19889	-10.2194	1.594	-49.2852
6.20278	-10.2137	1.595	-49.2428
6.20667	-10.2066	1.596	-49.3701
6.21056	-10.2066	1.597	-49.3277
6.21444	-10.218	1.598	-49.2286
6.21833	-10.2166	1.599	-49.2852
6.22222	-10.2095	1.6	-49.1861
6.22611	-10.201	1.601	-49.1295
6.23	-10.1953	1.602	-49.172
6.23389	-10.1883	1.603	-49.3277
6.23778	-10.1925	1.604	-49.2428
6.24167	-10.1854	1.605	-49.5541
6.24556	-10.1868	1.606	-49.3135
6.24944	-10.1741	1.607	-49.4126
6.25333	-10.1826	1.608	-49.5683
6.25722	-10.1783	1.609	-49.5258
6.26111	-10.1599	1.61	-49.4975
6.265	-10.1684	1.611	-49.3843
6.26889	-10.1642	1.612	-49.4126
6.27278	-10.1628	1.613	-49.3984
6.27667	-10.1486	1.614	-49.3843
6.28056	-10.1444	1.615	-49.4692
6.28444	-10.1486	1.616	-49.4692
6.28833	-10.1415	1.617	-49.4834
6.29222	-10.1302	1.618	-49.4267
6.29611	-10.1246	1.619	-49.3984
6.3	-10.1316	1.62	-49.356
6.30389	-10.1316	1.621	-49.3277
6.30778	-10.126	1.622	-49.4267
6.31167	-10.1246	1.623	-49.4692
6.31556	-10.1274	1.624	-49.3418
6.31944	-10.1203	1.625	-49.2003
6.32333	-10.1146	1.626	-49.3277
6.32722	-10.1132	1.627	-49.3135
6.33111	-10.1161	1.628	-49.2003
6.335	-10.1203	1.629	-49.2994
6.33889	-10.1104	1.63	-49.2428
6.34278	-10.1203	1.631	-49.0729
6.34667	-10.1019	1.632	-49.2428
6.35056	-10.126	1.633	-49.2852
6.35444	-10.1161	1.634	-49.1861
6.35833	-10.1005	1.635	-49.1154
6.36222	-10.0962	1.636	-49.3701
6.36611	-10.1146	1.637	-49.3843
6.37	-10.0934	1.638	-49.356
6.37389	-10.1132	1.639	-49.3843
6.37778	-10.092	1.64	-49.3277
6.38167	-10.0962	1.641	-49.3984
6.38556	-10.1019	1.642	-49.2428
6.38944	-10.1033	1.643	-49.3277
6.39333	-10.0977	1.644	-49.3843
6.39722	-10.0849	1.645	-49.3843
6.40111	-10.0948	1.646	-49.6532
6.405	-10.0962	1.647	-49.5258
6.40889	-10.0892	1.648	-49.3135
6.41278	-10.0906	1.649	-49.3701
6.41667	-10.0849	1.65	-49.356
6.42056	-10.0892	1.651	-49.5117
6.42444	-10.0835	1.652	-49.4267
6.42833	-10.0807	1.653	-49.5825
6.43222	-10.0821	1.654	-49.724
6.43611	-10.0778	1.655	-49.5683
6.44	-10.0764	1.656	-49.4267
6.44389	-10.0821	1.657	-49.6249
6.44778	-10.0778	1.658	-49.6674
6.45167	-10.0821	1.659	-49.6108
6.45556	-10.0906	1.66	-49.6391
6.45944	-10.058	1.661	-49.5117
6.46333	-10.0778	1.662	-49.4409
6.46722	-10.0807	1.663	-49.3984
6.47111	-10.075	1.664	-49.3135
6.475	-10.0538	1.665	-49.2711
6.47889	-10.0722	1.666	-49.5117
6.48278	-10.0736	1.667	-49.4834
6.48667	-10.0679	1.668	-49.4409
6.49056	-10.0694	1.669	-49.4551
6.49444	-10.0637	1.67	-49.3984
6.49833	-10.0722	1.671	-49.3701
6.50222	-10.0694	1.672	-49.3843
6.50611	-10.0722	1.673	-49.4126
6.51	-10.0694	1.674	-49.3843
6.51389	-10.0595	1.675	-49.4126
6.51778	-10.0651	1.676	-49.4126
6.52167	-10.0637	1.677	-49.5966
6.52556	-10.0623	1.678	-49.5825
6.52944	-10.0623	1.679	-49.4975
6.53333	-10.0538	1.68	-49.2711
6.53722	-10.0467	1.681	-49.2286
6.54111	-10.0495	1.682	-49.1578
6.545	-10.051	1.683	-49.2144
6.54889	-10.051	1.684	-49.1295
6.55278	-10.0538	1.685	-49.0163
6.55667	-10.0481	1.686	-48.9314
6.56056	-10.0495	1.687	-49.2569
6.56444	-10.0524	1.688	-49.3277
6.56833	-10.0368	1.689	-49.2994
6.57222	-10.0524	1.69	-49.2569
6.57611	-10.0396	1.691	-49.2852
6.58	-10.0382	1.692	-49.1437
6.58389	-10.0425	1.693	-49.0587
6.58778	-10.0467	1.694	-48.9455
6.59167	-10.0481	1.695	-48.903
6.59556	-10.0326	1.696	-48.8889
6.59944	-10.0439	1.697	-49.087
6.60333	-10.0368	1.698	-48.9597
6.60722	-10.0269	1.699	-48.9597
6.61111	-10.0439	1.7	-48.903
6.615	-10.0269	1.701	-48.9314
6.61889	-10.0297	1.702	-48.8323
6.62278	-10.0411	1.703	-48.7898
6.62667	-10.0227	1.704	-48.6907
6.63056	-10.0241	1.705	-48.6341
6.63444	-10.0396	1.706	-48.7049
6.63833	-10.0354	1.707	-48.7473
6.64222	-10.0269	1.708	-48.719
6.64611	-10.034	1.709	-48.804
6.65	-10.0227	1.71	-48.6341
6.65389	-10.0297	1.711	-48.903
6.65778	-10.0297	1.712	-48.8747
6.66167	-10.0255	1.713	-48.7049
6.66556	-10.0269	1.714	-48.5917
6.66944	-10.0382	1.715	-48.6907
6.67333	-10.0425	1.716	-48.5917
6.67722	-10.0241	1.717	-48.7898
6.68111	-10.034	1.718	-48.7332
6.685	-10.0255	1.719	-48.62
6.68889	-10.0354	1.72	-48.7473
6.69278	-10.0283	1.721	-48.8323
6.69667	-10.0241	1.722	-48.7615
6.70056	-10.0297	1.723	-48.8181
6.70444	-10.0297	1.724	-48.903
6.70833	-10.0411	1.725	-48.719
6.71222	-10.0297	1.726	-48.5067
6.71611	-10.0354	1.727	-48.5209
6.72	-10.0368	1.728	-48.4359
6.72389	-10.034	1.729	-48.5209
6.72778	-10.0269	1.73	-48.351
6.73167	-10.0311	1.731	-48.4501
6.73556	-10.0269	1.732	-48.5067
6.73944	-10.0212	1.733	-48.5633
6.74333	-10.0227	1.734	-48.4784
6.74722	-10.0198	1.735	-48.5209
6.75111	-10.017	1.736	-48.4359
6.755	-10.0198	1.737	-48.4359
6.75889	-10.0184	1.738	-48.3793
6.76278	-10.0227	1.739	-48.4076
6.76667	-10.0227	1.74	-48.4218
6.77056	-10.0127	1.741	-48.4926
6.77444	-10.0071	1.742	-48.5775
6.77833	-10.0227	1.743	-48.6483
6.78222	-10.0127	1.744	-48.5067
6.78611	-10.0127	1.745	-48.5917
6.79	-10.0071	1.746	-48.7049
6.79389	-10.0071	1.747	-48.5067
6.79778	-10.0028	1.748	-48.62
6.80167	-10.0043	1.749	-48.5492
6.80556	-10.0099	1.75	-48.5067
6.80944	-10.0113	1.751	-48.5917
6.81333	-10.0028	1.752	-48.6058
6.81722	-10.0071	1.753	-48.5633
6.82111	-10.0057	1.754	-48.5492
6.825	-9.99717	1.755	-48.6483
6.82889	-9.99717	1.756	-48.5917
6.83278	-9.98868	1.757	-48.6058
6.83667	-9.9816	1.758	-48.62
6.84056	-9.98018	1.759	-48.62
6.84444	-9.98443	1.76	-48.5775
6.84833	-9.98585	1.761	-48.6483
6.85222	-9.97169	1.762	-48.4784
6.85611	-9.97169	1.763	-48.62
6.86	-9.9816	1.764	-48.6483
6.86389	-9.97452	1.765	-48.6058
6.86778	-9.96037	1.766	-48.6058
6.87167	-9.97028	1.767	-48.6341
6.87556	-9.97452	1.768	-48.5775
6.87944	-9.96603	1.769	-48.5775
6.88333	-9.9632	1.77	-48.6341
6.88722	-9.95895	1.771	-48.6058
6.89111	-9.96603	1.772	-48.6624
6.895	-9.92923	1.773	-48.6483
6.89889	-9.94763	1.774	-48.5209
6.90278	-9.95612	1.775	-48.4926
6.90667	-9.95046	1.776	-48.4784
6.91056	-9.94338	1.777	-48.4784
6.91444	-9.94055	1.778	-48.6766
6.91833	-9.94055	1.779	-48.8464
6.92222	-9.92781	1.78	-48.7615
6.92611	-9.92498	1.781	-48.7898
6.93	-9.93347	1.782	-48.7049
6.93389	-9.93206	1.783	-48.6766
6.93778	-9.92923	1.784	-48.804
6.94167	-9.92357	1.785	-48.8323
6.94556	-9.92781	1.786	-48.8181
6.94944	-9.93206	1.787	-48.6483
6.95333	-9.92074	1.788	-48.5917
6.95722	-9.93064	1.789	-48.5775
6.96111	-9.93064	1.79	-48.7615
6.965	-9.91507	1.791	-48.6766
6.96889	-9.90517	1.792	-48.6766
6.97278	-9.91083	1.793	-48.7898
6.97667	-9.91932	1.794	-48.7898
6.98056	-9.90658	1.795	-48.8181
6.98444	-9.89526	1.796	-48.7049
6.98833	-9.8995	1.797	-48.8464
6.99222	-9.89384	1.798	-48.7049
6.99611	-9.89809	1.799	-48.5775
7	-9.89809	1.8	-48.5067
7.00389	-9.90092	1.801	-48.6058
7.00778	-9.90092	1.802	-48.62
7.01167	-9.89384	1.803	-48.5917
7.01556	-9.88677	1.804	-48.4926
7.01944	-9.8811	1.805	-48.5633
7.02333	-9.87827	1.806	-48.5917
7.02722	-9.8712	1.807	-48.6483
7.03111	-9.87827	1.808	-48.535
7.035	-9.88252	1.809	-48.6907
7.03889	-9.88535	1.81	-48.6341
7.04278	-9.87969	1.811	-48.5209
7.04667	-9.8811	1.812	-48.4643
7.05056	-9.86837	1.813	-48.6058
7.05444	-9.87544	1.814	-48.5775
7.05833	-9.87686	1.815	-48.3935
7.06222	-9.88393	1.816	-48.3652
7.06611	-9.87544	1.817	-48.2803
7.07	-9.86978	1.818	-48.4076
7.07389	-9.87403	1.819	-48.3369
7.07778	-9.86837	1.82	-48.3935
7.08167	-9.86837	1.821	-48.4218
7.08556	-9.86978	1.822	-48.2661
7.08944	-9.86553	1.823	-48.4501
7.09333	-9.87261	1.824	-48.4076
7.09722	-9.8627	1.825	-48.3369
7.10111	-9.87544	1.826	-48.2944
7.105	-9.86695	1.827	-48.5633
7.10889	-9.86837	1.828	-48.5633
7.11278	-9.85704	1.829	-48.3793
7.11667	-9.8627	1.83	-48.167
7.12056	-9.87261	1.831	-48.3652
7.12444	-9.8712	1.832	-48.6483
7.12833	-9.85704	1.833	-48.6341
7.13222	-9.87403	1.834	-48.5633
7.13611	-9.85421	1.835	-48.4501
7.14	-9.86837	1.836	-48.3793
7.14389	-9.85846	1.837	-48.3086
7.14778	-9.86695	1.838	-48.2095
7.15167	-9.8528	1.839	-48.2378
7.15556	-9.8627	1.84	-48.2661
7.15944	-9.86695	1.841	-48.3935
7.16333	-9.84996	1.842	-48.5917
7.16722	-9.8443	1.843	-48.3227
7.17111	-9.85846	1.844	-48.3227
7.175	-9.85987	1.845	-48.252
7.17889	-9.86412	1.846	-48.2095
7.18278	-9.85563	1.847	-48.2378
7.18667	-9.8528	1.848	-48.3935
7.19056	-9.85421	1.849	-48.3227
7.19444	-9.86129	1.85	-48.252
7.19833	-9.85704	1.851	-48.0113
7.20222	-9.8627	1.852	-48.0113
7.20611	-9.86129	1.853	-48.0113
7.21	-9.84572	1.854	-47.8981
7.21389	-9.84996	1.855	-48.1529
7.21778	-9.85563	1.856	-48.0679
7.22167	-9.84713	1.857	-48.1529
7.22556	-9.8528	1.858	-48.0679
7.22944	-9.83864	1.859	-48.0396
7.23333	-9.84147	1.86	-48.0821
7.23722	-9.84147	1.861	-47.9406
7.24111	-9.85846	1.862	-47.9547
7.245	-9.85563	1.863	-48.1246
7.24889	-9.8528	1.864	-48.1529
7.25278	-9.85704	1.865	-48.1246
7.25667	-9.8528	1.866	-47.9406
7.26056	-9.85563	1.867	-47.9972
7.26444	-9.8712	1.868	-48.2095
7.26833	-9.85563	1.869	-48.2236
7.27222	-9.84713	1.87	-48.2378
7.27611	-9.86129	1.871	-48.2661
7.28	-9.85563	1.872	-48.1953
7.28389	-9.86695	1.873	-48.1812
7.28778	-9.84996	1.874	-48.167
7.29167	-9.85987	1.875	-48.0396
7.29556	-9.86412	1.876	-48.0538
7.29944	-9.86978	1.877	-48.2661
7.30333	-9.87261	1.878	-48.2803
7.30722	-9.85704	1.879	-48.0962
7.31111	-9.85987	1.88	-47.9972
7.315	-9.85987	1.881	-47.8698
7.31889	-9.86837	1.882	-47.8273
7.32278	-9.8712	1.883	-47.799
7.32667	-9.86129	1.884	-47.8132
7.33056	-9.87403	1.885	-48.252
7.33444	-9.86978	1.886	-48.1387
7.33833	-9.86553	1.887	-48.167
7.34222	-9.87261	1.888	-48.0255
7.34611	-9.87969	1.889	-47.9689
7.35	-9.88393	1.89	-47.8839
7.35389	-9.87827	1.891	-48.0679
7.35778	-9.87686	1.892	-48.0821
7.36167	-9.8811	1.893	-47.8839
7.36556	-9.88677	1.894	-48.2661
7.36944	-9.8896	1.895	-48.2095
7.37333	-9.88818	1.896	-48.1953
7.37722	-9.89101	1.897	-48.1104
7.38111	-9.8811	1.898	-48.252
7.385	-9.89667	1.899	-48.3793
7.38889	-9.88677	1.9	-48.2803
7.39278	-9.88393	1.901	-48.3227
7.39667	-9.89667	1.902	-48.2661
7.40056	-9.90375	1.903	-48.4076
7.40444	-9.89243	1.904	-48.4076
7.40833	-9.90375	1.905	-48.4076
7.41222	-9.8995	1.906	-48.5209
7.41611	-9.89667	1.907	-48.4076
7.42	-9.91224	1.908	-48.4643
7.42389	-9.91507	1.909	-48.4359
7.42778	-9.90517	1.91	-48.3935
7.43167	-9.90092	1.911	-48.5633
7.43556	-9.90375	1.912	-48.5209
7.43944	-9.908	1.913	-48.5775
7.44333	-9.91507	1.914	-48.5209
7.44722	-9.908	1.915	-48.535
7.45111	-9.91366	1.916	-48.4501
7.455	-9.91932	1.917	-48.3652
7.45889	-9.92357	1.918	-48.5209
7.46278	-9.90941	1.919	-48.535
7.46667	-9.91366	1.92	-48.535
7.47056	-9.91507	1.921	-48.5917
7.47444	-9.91791	1.922	-48.6058
7.47833	-9.9264	1.923	-48.4501
7.48222	-9.92074	1.924	-48.6624
7.48611	-9.93064	1.925	-48.6058
7.49	-9.93914	1.926	-48.6058
7.49389	-9.92781	1.927	-48.5633
7.49778	-9.93347	1.928	-48.6483
7.50167	-9.94197	1.929	-48.6907
7.50556	-9.93206	1.93	-48.7615
7.50944	-9.94338	1.931	-48.7898
7.51333	-9.94621	1.932	-48.8747
7.51722	-9.95329	1.933	-48.903
7.52111	-9.95612	1.934	-48.8889
7.525	-9.94763	1.935	-49.0021
7.52889	-9.97452	1.936	-48.9738
7.53278	-9.95754	1.937	-48.988
7.53667	-9.96037	1.938	-48.8606
7.54056	-9.95612	1.939	-48.903
7.54444	-9.9632	1.94	-48.9738
7.54833	-9.96037	1.941	-48.903
7.55222	-9.97311	1.942	-48.8323
7.55611	-9.9632	1.943	-49.0021
7.56	-9.97452	1.944	-48.9172
7.56389	-9.9632	1.945	-48.8323
7.56778	-9.97169	1.946	-48.8181
7.57167	-9.98018	1.947	-48.9172
7.57556	-9.97169	1.948	-48.988
7.57944	-9.97452	1.949	-49.0304
7.58333	-9.97735	1.95	-48.8181
7.58722	-9.97594	1.951	-48.7898
7.59111	-9.98301	1.952	-48.9738
7.595	-9.99858	1.953	-49.0021
7.59889	-9.99434	1.954	-49.0446
7.60278	-10.0014	1.955	-49.087
7.60667	-10.0057	1.956	-48.9738
7.61056	-9.99434	1.957	-49.0021
7.61444	-9.99717	1.958	-49.0587
7.61833	-10.0071	1.959	-49.1578
7.62222	-10.0085	1.96	-49.172
7.62611	-10.0099	1.961	-49.1578
7.63	-10.0113	1.962	-49.0587
7.63389	-10.0071	1.963	-49.1578
7.63778	-10.0198	1.964	-49.0446
7.64167	-10.0043	1.965	-48.9597
7.64556	-10.017	1.966	-49.1437
7.64944	-10.0127	1.967	-49.1295
7.65333	-10.0198	1.968	-49.1437
7.65722	-10.0227	1.969	-49.0163
7.66111	-10.0212	1.97	-48.8464
7.665	-10.0142	1.971	-48.9172
7.66889	-10.0283	1.972	-48.8323
7.67278	-10.034	1.973	-48.8747
7.67667	-10.0283	1.974	-48.8747
7.68056	-10.0326	1.975	-48.8181
7.68444	-10.0382	1.976	-48.7332
7.68833	-10.0269	1.977	-48.7332
7.69222	-10.034	1.978	-48.8464
7.69611	-10.0326	1.979	-48.8606
7.7	-10.0354	1.98	-48.7615
7.70389	-10.0297	1.981	-48.7049
7.70778	-10.0411	1.982	-48.6058
7.71167	-10.0453	1.983	-48.7756
7.71556	-10.0439	1.984	-48.6907
7.71944	-10.0566	1.985	-48.7332
7.72333	-10.0396	1.986	-48.903
7.72722	-10.0453	1.987	-49.0163
7.73111	-10.0552	1.988	-49.0021
7.735	-10.0595	1.989	-49.1012
7.73889	-10.058	1.99	-49.0446
7.74278	-10.058	1.991	-49.087
7.74667	-10.0524	1.992	-49.2569
7.75056	-10.058	1.993	-49.1154
7.75444	-10.0651	1.994	-48.9455
7.75833	-10.0538	1.995	-49.1154
7.76222	-10.0651	1.996	-49.087
7.76611	-10.058	1.997	-49.2003
7.77	-10.0694	1.998	-49.0021
7.77389	-10.0736	1.999	-48.9738
[truncated: 63,537 more rows]

## Sheet: Fig.3g
Specific capacity mAh g-1	Decay rate per cycle (%)	Specific capacity mAh g-1	Decay rate per cycle (%)	Specific capacity mAh g-1	Decay rate per cycle (%)	Specific capacity mAh g-1	Decay rate per cycle (%)	Specific capacity mAh g-1	Decay rate per cycle (%)	Specific capacity mAh g-1	Decay rate per cycle (%)	Specific capacity mAh g-1	Decay rate per cycle (%)	Specific capacity mAh g-1	Decay rate per cycle (%)	Specific capacity mAh g-1	Decay rate per cycle (%)	Specific capacity mAh g-1	Decay rate per cycle (%)
Pt-SnS2/rGO		ALD 100Pt/NGNs		Pt–GT-1		Pt1/NMHCS		Pt1/NNGF		Pd-MoS2		Re0.55Mo0.45S2		PtTe2-600 NSs		2H Nb1.35S2		10% Pt/C		10% Pt/rGO
1	31	1	43	1	66	1	40	1	23	1	89	1	90	1	22	1	150	1	24	1	26	--	--	--	--	--			--
50000	31.4	1000	44.72	10000	94	3000	43	5000	23.46	5000	99	3000	92	20000	22	10000	150	10000	46	10000	47
