# Supplementary material for: Single atom catalysts in Van der Waals gaps
Source: Nat Commun. 2022 Nov 11;13:6863. doi: 10.1038/s41467-022-34572-3 (PMC9652421; doi:10.1038/s41467-022-34572-3)
Supplement: Supplementary file 2 — Source Data [file 41467_2022_34572_MOESM2_ESM.zip › Source Data Fig. 4.xlsx]

## Sheet: Fig.4c
Pt	0.00712	0.4	0.65
Pd	0.25131	0.31	0.54
Ni	0.58695	0.64	0.65
Cu	0.83305	0.88	0.89

## Sheet: Fig.4d
Reaction coordination	Energy (eV)	States		Reaction coordination	Energy (eV)	States		Reaction coordination	Energy (eV)	States		Reaction coordination	Energy (eV)	States
0	0	0		0	0	0		0	0	0		0	0	0
0.05	0.00103	--		0.05	0.000978467	--		0.05	0.00121	--		0.05	0.000912378
0.1	0.00402	--		0.1	0.0038	--		0.1	0.00471	--		0.1	0.00356
0.15	0.00877	--		0.15	0.00828	--		0.15	0.01028	--		0.15	0.00781
0.2	0.01512	--		0.2	0.01426	--		0.2	0.0177	--		0.2	0.01353
0.25	0.02289	--		0.25	0.02156	--		0.25	0.02675	--		0.25	0.02058
0.3	0.0319	--		0.3	0.02999	--		0.3	0.03722	--		0.3	0.02884
0.35	0.04198	--		0.35	0.0394	--		0.35	0.0489	--		0.35	0.03816
0.4	0.05294	--		0.4	0.0496	--		0.4	0.06155	--		0.4	0.04842
0.45	0.06461	--		0.45	0.06042	--		0.45	0.07498	--		0.45	0.05947
0.5	0.07682	--		0.5	0.07169	--		0.5	0.08895	--		0.5	0.07119
0.55	0.08938	--		0.55	0.08323	--		0.55	0.10326	--		0.55	0.08345
0.6	0.10212	--		0.6	0.09487	--		0.6	0.11769	--		0.6	0.09611
0.65	0.11486	--		0.65	0.10643	--		0.65	0.13201	--		0.65	0.10903
0.7	0.12743	--		0.7	0.11773	--		0.7	0.14602	--		0.7	0.12208
0.75	0.13964	--		0.75	0.12861	--		0.75	0.1595	--		0.75	0.13513
0.8	0.15133	--		0.8	0.13889	--		0.8	0.17223	--		0.8	0.14805
0.85	0.16231	--		0.85	0.1484	--		0.85	0.18399	--		0.85	0.1607
0.9	0.17241	--		0.9	0.15696	--		0.9	0.19457	--		0.9	0.17295
0.95	0.18145	--		0.95	0.16439	--		0.95	0.20374	--		0.95	0.18466
1	0.18925	0.1893		1	0.17053	0.1706		1	0.2113	0.2113		1	0.1957	0.1957
1.05	0.1978	--		1.05	0.17804	--		1.05	0.21893	--		1.05	0.20717
1.1	0.209	--		1.1	0.18944	--		1.1	0.22827	--		1.1	0.22015
1.15	0.2225	--		1.15	0.20425	--		1.15	0.23911	--		1.15	0.23439
1.2	0.23798	--		1.2	0.22203	--		1.2	0.25121	--		1.2	0.24967
1.25	0.25511	--		1.25	0.2423	--		1.25	0.26434	--		1.25	0.26577
1.3	0.27355	--		1.3	0.26461	--		1.3	0.27828	--		1.3	0.28247
1.35	0.29296	--		1.35	0.2885	--		1.35	0.2928	--		1.35	0.29953
1.4	0.31302	--		1.4	0.3135	--		1.4	0.30767	--		1.4	0.31673
1.45	0.33339	--		1.45	0.33917	--		1.45	0.32266	--		1.45	0.33384
1.5	0.35374	--		1.5	0.36503	--		1.5	0.33755	--		1.5	0.35064
1.55	0.37373	--		1.55	0.39062	--		1.55	0.3521	--		1.55	0.36691
1.6	0.39303	--		1.6	0.4155	--		1.6	0.36609	--		1.6	0.38241
1.65	0.41131	--		1.65	0.43919	--		1.65	0.37929	--		1.65	0.39693
1.7	0.42823	--		1.7	0.46123	--		1.7	0.39147	--		1.7	0.41023
1.75	0.44347	--		1.75	0.48117	--		1.75	0.4024	--		1.75	0.42209
1.8	0.45668	--		1.8	0.49855	--		1.8	0.41186	--		1.8	0.43229
1.85	0.46754	--		1.85	0.5129	--		1.85	0.41962	--		1.85	0.44059
1.9	0.47571	--		1.9	0.52376	--		1.9	0.42545	--		1.9	0.44678
1.95	0.48086	--		1.95	0.53068	--		1.95	0.42912	--		1.95	0.45062
2	0.48265	0.4827		2	0.5332	0.5332		2	0.4304	0.4304		2	0.4519	0.4519
2.05	0.48085	--		2.05	0.53106	--		2.05	0.42914	--		2.05	0.44764
2.1	0.47567	--		2.1	0.52464	--		2.1	0.42548	--		2.1	0.43575
2.15	0.46745	--		2.15	0.51438	--		2.15	0.41966	--		2.15	0.41708
2.2	0.45652	--		2.2	0.50071	--		2.2	0.41191	--		2.2	0.39248
2.25	0.44323	--		2.25	0.48407	--		2.25	0.40245	--		2.25	0.36279
2.3	0.4279	--		2.3	0.46492	--		2.3	0.39151	--		2.3	0.32887
2.35	0.41087	--		2.35	0.44367	--		2.35	0.37932	--		2.35	0.29156
2.4	0.39248	--		2.4	0.42077	--		2.4	0.36611	--		2.4	0.25171
2.45	0.37307	--		2.45	0.39667	--		2.45	0.35211	--		2.45	0.21017
2.5	0.35296	--		2.5	0.3718	--		2.5	0.33754	--		2.5	0.16779
2.55	0.3325	--		2.55	0.34659	--		2.55	0.32265	--		2.55	0.12541
2.6	0.31203	--		2.6	0.3215	--		2.6	0.30764	--		2.6	0.08388
2.65	0.29187	--		2.65	0.29695	--		2.65	0.29276	--		2.65	0.04405
2.7	0.27237	--		2.7	0.27339	--		2.7	0.27823	--		2.7	0.00678
2.75	0.25386	--		2.75	0.25125	--		2.75	0.26429	--		2.75	-0.0271
2.8	0.23668	--		2.8	0.23098	--		2.8	0.25115	--		2.8	-0.05674
2.85	0.22116	--		2.85	0.21302	--		2.85	0.23906	--		2.85	-0.08128
2.9	0.20764	--		2.9	0.19779	--		2.9	0.22823	--		2.9	-0.09988
2.95	0.19645	--		2.95	0.18575	--		2.95	0.21889	--		2.95	-0.11168
3	0.18794	0.188		3	0.17733	0.1774		3	0.21128	0.2113		3	-0.11585	-0.11585
3.05	0.18018	--		3.05	0.17023	--		3.05	0.20373	--		3.05	-0.1152
3.1	0.17118	--		3.1	0.16192	--		3.1	0.19455	--		3.1	-0.11341
3.15	0.16112	--		3.15	0.15258	--		3.15	0.18397	--		3.15	-0.11092
3.2	0.15016	--		3.2	0.14237	--		3.2	0.17218	--		3.2	-0.1082
3.25	0.1385	--		3.25	0.13148	--		3.25	0.15942	--		3.25	-0.10568
3.3	0.1263	--		3.3	0.12006	--		3.3	0.14591	--		3.3	-0.10381
3.35	0.11375	--		3.35	0.10828	--		3.35	0.13186	--		3.35	-0.10306
3.4	0.10102	--		3.4	0.09633	--		3.4	0.11748	--		3.4	-0.10386
3.45	0.08829	--		3.45	0.08435	--		3.45	0.10301	--		3.45	-0.10667
3.5	0.07574	--		3.5	0.07253	--		3.5	0.08864	--		3.5	-0.11193
3.55	0.06353	--		3.55	0.06103	--		3.55	0.07461	--		3.55	-0.1201
3.6	0.05186	--		3.6	0.05002	--		3.6	0.06114	--		3.6	-0.13162
3.65	0.0409	--		3.65	0.03968	--		3.65	0.04843	--		3.65	-0.14695
3.7	0.03083	--		3.7	0.03016	--		3.7	0.03671	--		3.7	-0.16653
3.75	0.02182	--		3.75	0.02164	--		3.75	0.02619	--		3.75	-0.19082
3.8	0.01404	--		3.8	0.0143	--		3.8	0.0171	--		3.8	-0.22026
3.85	0.00769	--		3.85	0.00829	--		3.85	0.00965	--		3.85	-0.2553
3.9	0.00293	--		3.9	0.00379	--		3.9	0.00405	--		3.9	-0.2964
3.95	-5.07075e-05	--		3.95	0.000961345	--		3.95	0.000538262	--		3.95	-0.344
4	-0.00109	-0.001		4	-1.8e-05	0		4	-0.000682	-0.0007		4	-0.39855	-0.39855
												4.05	-0.4532
												4.1	-0.5011
												4.15	-0.54269
												4.2	-0.57838
												4.25	-0.6086
												4.3	-0.63378
												4.35	-0.65434
												4.4	-0.67072
												4.45	-0.68334
												4.5	-0.69262
												4.55	-0.69899
												4.6	-0.70288
												4.65	-0.70471
												4.7	-0.70492
												4.75	-0.70392
												4.8	-0.70215
												4.85	-0.70003
												4.9	-0.69798
												4.95	-0.69645
												5	-0.69584	-0.69584
